# Supplementary material for: Targeting the mSWI/SNF Complex in POU2F-POU2AF Transcription Factor-Driven Malignancies
Source: bioRxiv. 2024 May 24:2024.01.22.576669. Originally published 2024 Jan 25. Preprint. [Version 2] doi: 10.1101/2024.01.22.576669 (PMC10849552; doi:10.1101/2024.01.22.576669)
Supplement: Supplement 1 — Supplementary Table 1. Raw data of functional domain-targeted CRISPR/Cas9 screen and data from RIME analysis. [file media-1.xlsx]

## Sheet: fig1_data
Row Labels	CORL311	H211	H1048	H1436	H1836	H209	SCLC-P	SCLC-A	delta
MYC	-4.8367	-3.8138	-3.7294	-0.35302	0.11523	0.18024	-4.12663	-0.0191833	-4.10745
POU2F3	-4.63045	-4.252	-2.78995	0.147297	-0.05488	0.180745	-3.8908	0.091054	-3.98185
TRIM49D2_TRIM51	-4.5474	-3.5371	-1.7099	-0.96664	-0.86306	-0.48874	-3.2648	-0.772813	-2.49199
JAG1	-3.8832	-4.5521	-3.6697	-1.7243	-1.0982	-2.0034	-4.035	-1.60863	-2.42637
PLK4	-4.0613	-3.3943	-0.93821	-0.27681	-0.42254	-0.44592	-2.79794	-0.381757	-2.41618
CDKN1C	-4.24447	-3.30863	-3.94148	-1.64393	-1.46368	-1.38344	-3.83153	-1.49702	-2.33451
FOXD4L3	-4.2472	-3.7672	-1.4921	-1.0561	-0.63479	-1.1284	-3.16883	-0.939763	-2.22907
KRTAP5-6	-4.253	-3.1265	-1.6253	-1.26	-0.67645	-0.47728	-3.0016	-0.804577	-2.19702
HR_KDM3B	-3.3981	-2.3358	-2.3933	-0.53292	-0.63672	-0.37111	-2.70907	-0.513583	-2.19548
SETSIP	-3.143	-3.2348	-0.18218	-0.10879	0.2063	-0.14482	-2.18666	-0.01577	-2.17089
DPF2	-3.82145	-2.63705	-2.0913	-0.458455	-0.628345	-0.993905	-2.84993	-0.693568	-2.15637
FOXD4L3_FOXD4L6	-4.2043	-3.7395	-1.6228	-0.75328	-0.32084	-2.025	-3.18887	-1.03304	-2.15583
BRD2_BRD3	-4.1694	-3.4177	-0.84997	-0.32109	0.26836	-1.9781	-2.81236	-0.676943	-2.13541
KDM3B	-2.7919	-2.2063	-2.0265	-0.31401	-0.23245	-0.1359	-2.34157	-0.227453	-2.11411
FOXD4_FOXD4L3	-4.6024	-3.6307	-1.8855	-1.0575	-0.76662	-1.9591	-3.37287	-1.26107	-2.11179
RBM17	-4.0912	-3.0917	-1.8978	-0.67524	-0.99382	-1.1079	-3.0269	-0.925653	-2.10125
ASCL2	-3.6597	-2.4565	0.030938	-0.041599	0.044538	0.19863	-2.02842	0.0671897	-2.09561
HDAC1_HDAC2	-4.353	-3.7429	-3.005	-1.7205	-1.2722	-1.8223	-3.7003	-1.605	-2.0953
SNRNP35	-3.6296	-3.1266	-1.8287	-0.91692	-0.58906	-0.80262	-2.86163	-0.769533	-2.0921
TRIM51_TRIM64B	-3.2089	-3.2541	-1.346	-0.69111	-0.45092	-0.40432	-2.603	-0.51545	-2.08755
RBMX_RBMY1A1	-3.3169	-3.8476	-3.2672	0.02969	-1.524	-2.6883	-3.47723	-1.3942	-2.08303
TRIM51_TRIM77	-3.3026	-2.391	-1.1836	-0.45388	-0.13406	-0.054651	-2.2924	-0.214197	-2.0782
TRIM49D2_TRIM64C	-3.6688	-3.1434	-1.1479	-0.88282	-0.5987	-0.28936	-2.65337	-0.590293	-2.06307
KDM2A_KDM2B	-4.7785	-3.3828	-2.6	-1.6489	-1.1518	-1.8824	-3.5871	-1.56103	-2.02607
CSNK1A1	-3.1245	-2.1739	-1.3322	-0.42369	0.090227	-0.31013	-2.2102	-0.214531	-1.99567
CHKA_CHKB	-4.078	-3.4962	-1.2745	-0.97869	-0.43642	-1.4639	-2.94957	-0.95967	-1.9899
SART3	-4.0054	-3.6517	-1.7795	-0.79338	-1.4113	-1.2727	-3.14553	-1.15913	-1.98641
RANBP2_RGPD6	-3.4711	-1.5581	-1.9919	0.24249	0.090866	-1.4249	-2.34037	-0.363848	-1.97652
L3MBTL3_SCML2	-2.8161	-1.8136	-1.0613	-0.20177	-0.28258	0.66409	-1.897	0.0599133	-1.95691
JMJD1C_KDM3B	-2.6318	-2.1225	-2.3878	-0.42141	-0.4708	-0.38324	-2.3807	-0.42515	-1.95555
TRIM64_TRIM64B	-3.3798	-3.4459	-0.96071	-0.72401	-0.93285	-0.28299	-2.59547	-0.646617	-1.94885
RBM15	-3.7688	-2.6006	0.083135	-0.29268	0.30492	-0.46944	-2.09542	-0.1524	-1.94302
FOXD4L1_FOXD4L6	-3.9937	-3.2877	-2.0618	-1.4741	-0.98989	-1.1013	-3.1144	-1.18843	-1.92597
L3MBTL3_L3MBTL4	-2.8661	-1.8049	-1.3491	-0.079856	-0.54116	0.35224	-2.0067	-0.089592	-1.91711
GAK	-3.3759	-2.5878	-0.76981	-0.45435	-0.053162	-0.48433	-2.2445	-0.330614	-1.91389
TRIM48_TRIM49D2	-3.8442	-2.7626	-0.96874	-0.62535	-0.69627	-0.51665	-2.52518	-0.612757	-1.91242
SMAD4	-1.9973	-1.277	-1.4844	0.875	0.47864	-0.38009	-1.58623	0.324517	-1.91075
FOXD4_FOXD4L5	-3.9545	-3.4587	-2.1032	-1.2401	-0.88866	-1.6712	-3.17213	-1.26665	-1.90548
POU5F1_POU5F1B	-3.135	-2.3901	-1.2602	-0.27146	-0.42018	-0.38572	-2.26177	-0.35912	-1.90265
POLR2A	-4.60883	-4.45387	-2.55467	-2.17787	-1.6905	-2.04563	-3.87246	-1.97133	-1.90112
TRIM48_TRIM49	-3.2609	-2.5981	-0.86233	-0.47896	-0.32546	-0.21839	-2.24044	-0.340937	-1.89951
ZMYND8	-4.06652	-2.88242	-0.978896	-0.739106	-0.804398	-0.711342	-2.64261	-0.751615	-1.891
RBM12	-3.13325	-2.5178	-2.43459	-0.708831	-0.61015	-1.09882	-2.69521	-0.805935	-1.88928
PPP2R5D	-4.72175	-4.7312	-4.323	-2.4237	-2.0105	-3.69885	-4.59198	-2.71102	-1.88097
TRIM49C_TRIM51	-3.3055	-2.7436	-0.79527	-0.6302	-0.34697	-0.22607	-2.28146	-0.40108	-1.88038
ZNF143	-4.16475	-3.4538	-1.8271	-1.55405	-1.16695	-1.08425	-3.14855	-1.26842	-1.88013
RANBP2_RGPD8	-2.9804	-2.3826	-1.35	-0.18421	-0.092975	-0.79721	-2.23767	-0.358132	-1.87953
LSM4	-3.8434	-4.0648	-2.6852	-1.7266	-1.4482	-1.8026	-3.53113	-1.65913	-1.872
KDM3A_KDM3B	-3.2872	-2.2235	-2.98	-0.95692	-0.88802	-1.0319	-2.83023	-0.958947	-1.87129
DNM1_DNM2	-3.2472	-2.8429	-2.1298	-1.1611	-0.91096	-0.54597	-2.73997	-0.872677	-1.86729
DGCR8	-4.7542	-3.1009	-1.8876	-1.7237	-1.0893	-1.3747	-3.24757	-1.3959	-1.85167
LSM3	-3.8134	-3.0986	-2.1553	-1.1451	-0.86848	-1.5174	-3.02243	-1.17699	-1.84544
POLR2G	-4.53	-4.2791	-1.978	-1.8119	-1.6727	-1.7776	-3.5957	-1.75407	-1.84163
SNAPC4	-3.987	-3.0997	-1.1605	-1.3097	-0.80807	-0.67445	-2.74907	-0.93074	-1.81833
PLK3_PLK4	-3.619	-2.8842	-1.5985	-1.3059	-0.84909	-0.5029	-2.70057	-0.885963	-1.8146
MAX	-4.3368	-3.6039	-1.6576	-1.6055	-1.0076	-1.5424	-3.19943	-1.38517	-1.81427
PLK2_PLK4	-4.051	-3.1403	-1.9323	-1.6245	-1.2944	-0.78104	-3.0412	-1.23331	-1.80789
LSM5	-3.7262	-3.3299	-2.5778	-1.0457	-1.1026	-2.0623	-3.2113	-1.40353	-1.80777
FOXD4L1_FOXD4L3	-4.8777	-3.4675	-1.7233	-1.3764	-1.0829	-2.2107	-3.35617	-1.55667	-1.7995
CEBPZ_NOC3L	-4.492	-3.6904	-2.8586	-1.958	-1.8327	-1.8677	-3.68033	-1.88613	-1.7942
KCNJ5	-2.3407	-1.7106	-0.17014	0.64087	0.31833	0.19691	-1.40715	0.38537	-1.79252
TRIM64	-3.0407	-2.1908	-0.75026	0.22112	-0.32993	-0.50077	-1.99392	-0.203193	-1.79073
CPSF4	-3.55135	-3.0491	-2.3854	-1.35325	-1.06521	-1.21139	-2.99528	-1.20995	-1.78533
HNF1B	-2.8849	-2.0351	-0.0079653	-0.00041954	0.21388	0.202	-1.64266	0.138487	-1.78114
RANBP2_RGPD1	-3.6824	-2.5704	-1.1922	-0.5617	-0.40143	-1.1453	-2.48167	-0.70281	-1.77886
CSNK1A1_CSNK1D	-3.5456	-3.1374	-2.0397	-1.4164	-0.94157	-1.0599	-2.90757	-1.13929	-1.76828
FOXD4_FOXD4L6	-3.5617	-2.898	-2.1785	-1.2506	-0.91652	-1.172	-2.8794	-1.11304	-1.76636
RANBP1_RGPD8	-2.8476	-1.9856	-1.2258	-0.90844	-0.31739	0.44513	-2.01967	-0.260233	-1.75943
TRIM49_TRIM51	-3.0581	-3.0463	-1.08	-0.88026	-0.54977	-0.48316	-2.3948	-0.63773	-1.75707
RANBP2_RGPD4	-3.2484	-2.9689	-1.4763	-0.62449	-0.69947	-1.1242	-2.56453	-0.816053	-1.74848
BMS1	-4.2267	-3.2588	-2.8928	-1.7458	-1.2084	-2.1907	-3.45943	-1.71497	-1.74447
SMARCC1_SMARCC2	-3.1819	-3.6226	-2.3023	-1.366	-1.2303	-1.3409	-3.0356	-1.3124	-1.7232
TTK	-3.6752	-3.2203	-2.0455	-1.3435	-0.91845	-1.5126	-2.98033	-1.25818	-1.72215
HNRNPL	-4.40415	-3.5277	-2.1684	-1.37301	-1.5044	-2.05785	-3.36675	-1.64508	-1.72167
RBMX	-4.2728	-3.5828	-2.7728	-1.9791	-1.5829	-1.9098	-3.5428	-1.82393	-1.71887
ZMYND11_ZMYND8	-4.2896	-3.0994	-1.9917	-1.5287	-1.4675	-1.2287	-3.1269	-1.4083	-1.7186
KMT2C_KMT2D	-3.8714	-2.4956	-2.6195	-1.1977	-0.61279	-2.0524	-2.9955	-1.28763	-1.70787
BRD2	-3.4669	-2.39637	-0.0465387	0.00744333	0.443959	-1.23796	-1.96994	-0.262185	-1.70775
FOXD4L6	-2.2623	-2.341	-1.0565	-0.11412	-0.25478	-0.20736	-1.8866	-0.192087	-1.69451
PTPN11	-2.3457	-1.745	-0.77835	0.39161	0.036117	-0.23842	-1.62302	0.0631023	-1.68612
FOXD4L1_FOXD4L5	-3.8043	-3.1289	-2.1459	-1.4123	-1.1894	-1.4198	-3.02637	-1.3405	-1.68587
ZCCHC14	-2.5955	-2.8396	-1.5719	-0.9509	-0.5102	-0.50929	-2.33567	-0.656797	-1.67887
PRMT1	-4.1522	-2.8089	-2.1164	-1.4491	-1.0998	-1.494	-3.02583	-1.34763	-1.6782
KMT2C	-2.75665	-1.34495	-1.20873	-0.377605	-0.0967339	0.178283	-1.77011	-0.0986853	-1.67142
KMT2A_KMT5A	-4.3571	-3.9818	-3.8625	-1.8741	-2.2196	-3.0948	-4.06713	-2.39617	-1.67097
NOP2	-4.323	-3.4189	-2.8612	-1.8778	-1.4329	-2.2808	-3.53437	-1.86383	-1.67053
TRIM49_TRIM49D2	-3.3552	-2.6782	-1.2069	-1.1102	-0.80718	-0.32695	-2.41343	-0.74811	-1.66532
FOXD4L5_FOXD4L6	-4.0513	-3.0871	-2.3074	-1.521	-1.1072	-1.8226	-3.1486	-1.4836	-1.665
SETDB1_SETDB2	-3.3455	-2.1078	-1.1974	-0.24	-0.22894	-1.194	-2.2169	-0.554313	-1.66259
BAZ2B_RSF1	-2.9863	-2.1242	-0.6142	-0.56956	-0.63033	0.46207	-1.90823	-0.24594	-1.66229
LSM3_SNRPD2	-4.8299	-4.2188	-2.9367	-2.2225	-1.9753	-2.822	-3.99513	-2.33993	-1.6552
ATP2B1_ATP2B4	-3.7244	-2.9912	-0.78646	-0.80598	-0.45837	-1.2763	-2.50069	-0.846883	-1.6538
TRIM51	-2.7871	-1.7735	-0.7994	-0.034331	-0.22055	-0.15747	-1.78667	-0.13745	-1.64922
RUNX1_RUNX2	-2.8859	-2.0237	-0.93137	-0.47219	-0.28427	-0.1415	-1.94699	-0.29932	-1.64767
TRIM49D2_TRIM64B	-3.0298	-2.7468	-1.1866	-0.71453	-0.85136	-0.4615	-2.32107	-0.675797	-1.64527
CDK4_CDK6	-2.7158	-2.331	-0.36879	-0.22833	-0.30645	0.054913	-1.8052	-0.159956	-1.64524
TRIM49B_TRIM51	-3.4079	-2.6907	-1.208	-1.0744	-0.62803	-0.67297	-2.43553	-0.7918	-1.64373
TRIM49_TRIM64B	-2.803	-2.6028	-0.95659	-0.50925	-0.64782	-0.29741	-2.1208	-0.484827	-1.63597
PSMB2	-4.2006	-3.9601	-2.3274	-2.088	-1.626	-1.8949	-3.49603	-1.86963	-1.6264
RBMX_RBMXL1	-3.008	-3.7093	-3.1163	-1.6172	-1.615	-1.7439	-3.27787	-1.6587	-1.61917
HNRNPK	-4.6323	-4.0186	-2.3832	-2.2289	-2.0534	-1.9133	-3.67803	-2.0652	-1.61283
KRTAP5-10	-2.9957	-2.3576	-1.2814	-0.53069	-0.6306	-0.63711	-2.21157	-0.599467	-1.6121
LOC441155_ZC3H11A	-2.7457	-2.3364	-2.2232	-0.474	-0.64426	-1.3555	-2.4351	-0.824587	-1.61051
CBLL1	-2.961	-2.4978	-1.3946	-0.71498	-0.38154	-0.92536	-2.28447	-0.67396	-1.61051
ZNF705D	-2.99347	-2.49213	-0.987683	-0.89518	-0.491373	-0.257161	-2.15776	-0.547905	-1.60986
RRS1	-3.2693	-2.7415	-2.5756	-1.5129	-0.93814	-1.3294	-2.86213	-1.26015	-1.60199
FOXD4L5	-3.3143	-3.1456	-1.4239	-1.2665	-0.93242	-0.88338	-2.62793	-1.02743	-1.6005
ESCO1_ESCO2	-4.1222	-4.053	-3.1283	-2.4337	-1.9697	-2.1036	-3.76783	-2.169	-1.59883
KMT5A	-4.2772	-3.6498	-2.3786	-1.9954	-1.6337	-1.8944	-3.4352	-1.84117	-1.59403
CXXC1_MBD1	-3.6667	-2.2014	-1.7117	-0.6208	-0.60392	-1.5803	-2.5266	-0.935007	-1.59159
RANBP1_RANBP2	-3.0371	-2.7881	-2.0837	-1.2511	-0.88478	-1.0033	-2.6363	-1.04639	-1.58991
L3MBTL3	-1.85903	-1.52607	-0.748657	0.009014	-0.061371	0.66425	-1.37792	0.203964	-1.58188
TRIM49B_TRIM64B	-2.7622	-2.4828	-1.069	-0.42102	-0.68124	-0.46771	-2.10467	-0.523323	-1.58134
RANBP2_RGPD3	-2.7012	-2.1456	-0.99323	-0.21081	-0.18167	-0.70799	-1.94668	-0.366823	-1.57985
SNRPD1	-4.1463	-3.8844	-2.98385	-1.8379	-1.77295	-2.66415	-3.67152	-2.09167	-1.57985
ATOH1	-3.24035	-2.6618	-1.94869	-1.06045	-0.80532	-1.26259	-2.61695	-1.04279	-1.57416
TRIM49	-2.3824	-1.5732	-0.50021	0.064703	0.054458	0.1279	-1.48527	0.0823537	-1.56762
RBM15_RBM15B	-3.5409	-2.9873	-1.2189	-0.96831	-0.40756	-1.6727	-2.58237	-1.01619	-1.56618
CPSF4_CPSF4L	-4.0474	-3.1388	-2.5666	-1.806	-1.4426	-1.806	-3.25093	-1.68487	-1.56607
ATAD2_ATAD2B	-3.2045	-2.9831	-0.46211	-0.45776	-0.68621	-0.81361	-2.21657	-0.652527	-1.56404
NAA50	-3.6948	-2.8903	-2.1119	-1.0554	-1.4713	-1.4959	-2.899	-1.34087	-1.55813
PPP4C	-4.7097	-2.625	-2.9287	-1.8729	-1.6969	-2.0217	-3.42113	-1.86383	-1.5573
PPRC1	-2.9356	-2.4781	-1.565	-1.2241	-0.64662	-0.44473	-2.32623	-0.771817	-1.55442
SETD1A_SETD1B	-3.712	-2.2919	-2.2043	-1.3451	-1.0977	-1.106	-2.73607	-1.18293	-1.55313
SRCAP	-2.0942	-2.1027	-1.8588	-0.60066	-0.29053	-0.50767	-2.01857	-0.466287	-1.55228
RGPD4_RGPD8	-2.7554	-2.7461	-1.1643	-0.86727	-0.62749	-0.51486	-2.22193	-0.669873	-1.55206
MTOR	-4.3907	-3.4943	-2.3769	-1.9739	-1.5733	-2.0649	-3.42063	-1.8707	-1.54993
ESRRA_ESRRG	-2.2089	-2.061	-0.71825	0.20213	-0.35516	-0.19001	-1.66272	-0.114347	-1.54837
TRIM49_TRIM77	-1.9871	-1.9008	-0.77513	-0.062706	-0.027734	0.072405	-1.55434	-0.00601167	-1.54833
KDM2A	-3.49217	-2.2993	-1.30675	-0.902903	-0.769083	-0.78527	-2.36607	-0.819086	-1.54699
BRD2_BRDT	-2.9306	-2.2949	-0.22603	0.21484	0.20152	-1.2666	-1.81718	-0.283413	-1.53376
RANBP2	-2.3162	-1.8904	-0.73083	0.29416	-0.01543	-0.62006	-1.64581	-0.113777	-1.53203
LSM2	-4.9624	-4.1797	-2.8892	-2.338	-2.0751	-3.0254	-4.01043	-2.4795	-1.53093
ARID1A	-2.37805	-2.0148	-1.01587	-0.0337615	-0.169735	-0.613655	-1.80291	-0.272384	-1.53052
NONO_SFPQ	-4.3873	-3.4467	-2.5704	-2.0796	-1.878	-1.858	-3.46813	-1.93853	-1.5296
THAP11	-3.9381	-3.1071	-2.0872	-1.3754	-0.76007	-2.4146	-3.04413	-1.51669	-1.52744
PI4KB	-2.712	-2.3928	-0.50624	-0.60694	-0.16778	-0.25491	-1.87035	-0.34321	-1.52714
MTMR2	-2.5257	-1.1198	0.10348	0.46508	0.27776	0.27907	-1.18067	0.340637	-1.52131
MASTL	-2.82	-2.2986	-0.63886	-0.28988	-0.42604	-0.48119	-1.91915	-0.399037	-1.52012
MIS18BP1	-1.7016	-1.2995	-1.9353	-0.045208	0.020969	-0.35438	-1.64547	-0.126206	-1.51926
SMARCC1	-2.1942	-1.93973	-0.48877	0.137187	-0.208425	0.00459157	-1.5409	-0.0222156	-1.51869
TRIM64B	-2.0285	-2.2617	-0.63639	-0.13805	-0.38156	0.14568	-1.6422	-0.124643	-1.51755
BMPR1A_BMPR1B	-1.3272	-1.3873	-2.911	0.34979	0.032236	-1.457	-1.87517	-0.358325	-1.51684
SMARCE1	-2.6529	-2.5964	-2.6059	-1.3563	-0.74798	-1.2042	-2.6184	-1.10283	-1.51557
STAG1	-1.9758	-1.4389	-0.66807	0.59219	0.089554	-0.22565	-1.36092	0.152031	-1.51295
TRIM48_TRIM49C	-2.7004	-1.9047	-0.56758	-0.41237	-0.22553	0.0019356	-1.72423	-0.211988	-1.51224
RNF4	-3.7556	-2.8192	-3.324	-2.2647	-2.4062	-0.69299	-3.2996	-1.78796	-1.51164
CHD1_CHD2	-2.4639	-2.2802	-1.7936	-0.46187	-0.50985	-1.035	-2.17923	-0.668907	-1.51033
RANBP1_RGPD4	-2.6451	-2.3604	-1.7312	-1.1676	-0.89445	-0.14632	-2.24557	-0.736123	-1.50944
EYA1	-2.312	-1.7085	-0.040394	0.38499	-0.076284	0.13906	-1.35363	0.149255	-1.50289
RUNX1_RUNX3	-2.4789	-1.9458	-0.73615	-0.46402	-0.34588	0.15369	-1.72028	-0.218737	-1.50155
TAF1_TAF1L	-2.7861	-1.9637	-2.3126	-0.70924	-0.94454	-0.90526	-2.35413	-0.853013	-1.50112
RBM8A	-4.093	-3.5472	-2.3002	-1.8392	-1.763	-1.8376	-3.31347	-1.81327	-1.5002
RPS2	-2.5094	-2.2402	-1.8409	-0.82108	-0.57048	-0.70836	-2.19683	-0.699973	-1.49686
SRSF8	-2.0897	-1.238	-0.11528	0.41918	0.32326	0.29143	-1.14766	0.344623	-1.49228
TRIM49C_TRIM49D2	-3.0815	-2.3077	-1.1416	-0.7292	-1.0114	-0.32547	-2.17693	-0.68869	-1.48824
RABGAP1	-1.7816	-1.3837	0.10776	0.98449	0.39822	0.024396	-1.01918	0.469035	-1.48822
DHX9	-4.4214	-3.9523	-1.7379	-2.162	-1.61	-1.8803	-3.37053	-1.8841	-1.48643
ESCO1	-2.6596	-2.1241	-0.51159	-0.080243	-0.38114	-0.37677	-1.7651	-0.279384	-1.48571
NONO_PSPC1	-2.2813	-2.3702	-1.873	-0.73154	-0.98007	-0.35685	-2.17483	-0.689487	-1.48535
NCL	-3.60858	-2.56528	-2.08042	-1.44409	-1.10459	-1.25125	-2.75143	-1.26664	-1.48478
PHF21A_ZMYND8	-3.9807	-3.3089	-1.433	-1.3673	-1.0899	-1.8166	-2.90753	-1.4246	-1.48293
FUBP1	-2.8415	-2.5897	-0.8431	-0.81763	-0.26893	-0.7419	-2.09143	-0.609487	-1.48195
SAMD4A_ZCCHC14	-2.957	-2.9363	-1.9825	-1.5222	-1.0787	-0.82997	-2.62527	-1.14362	-1.48164
FOXD4_FOXD4L1	-3.5925	-3.1449	-1.5887	-1.6703	-1.1792	-1.0464	-2.77537	-1.29863	-1.47673
HMG20B_SMARCE1	-3.3511	-2.8452	-2.4059	-1.2425	-0.97161	-1.9592	-2.8674	-1.3911	-1.4763
JRKL_TIGD5	-2.2851	-1.9034	-0.40851	-0.22479	-0.1004	0.13289	-1.53234	-0.0641	-1.46824
NFYB	-2.9079	-2.735	-1.1758	-0.97267	-0.5802	-0.86231	-2.2729	-0.80506	-1.46784
ACVR1_BMPR1A	-1.7288	-1.1565	-2.7341	0.26803	0.061777	-1.5612	-1.87313	-0.410464	-1.46267
SETDB1	-2.10902	-1.64165	-0.93536	0.375841	0.0982575	-0.776687	-1.56201	-0.100863	-1.46115
TRIM64B_TRIM77	-2.7295	-2.2546	-0.78118	-0.48898	-0.56395	-0.32966	-1.92176	-0.460863	-1.4609
CHD2_CHD8	-3.1654	-3.3729	-2.061	-0.97478	-1.3957	-1.8501	-2.86643	-1.40686	-1.45957
TRIM43B_TRIM51	-2.8572	-2.4708	-0.76762	-0.77844	-0.43432	-0.5064	-2.03187	-0.573053	-1.45882
KMT2B_KMT2C	-3.4843	-1.7319	-1.6355	-0.55659	-0.50355	-1.4156	-2.2839	-0.825247	-1.45865
RNF139	-1.8629	-2.0385	-0.11671	0.17612	0.24411	-0.06685	-1.33937	0.117793	-1.45716
SETD1A	-1.8616	-1.3339	-1.5862	0.12411	-0.1386	-0.39971	-1.5939	-0.138067	-1.45583
TFCP2L1_UBP1	-2.0215	-1.4997	-0.89509	-0.11159	-0.151	0.21108	-1.4721	-0.01717	-1.45493
MEPCE	-4.8347	-4.0064	-2.837	-2.5526	-2.1745	-2.5951	-3.8927	-2.44073	-1.45197
UHRF1_UHRF2	-4.7733	-4.0284	-3.2787	-2.5232	-2.2691	-2.9328	-4.0268	-2.57503	-1.45177
THAP1	-4.29317	-3.92277	-2.3723	-1.92827	-1.52743	-2.78133	-3.52941	-2.07901	-1.4504
TRIM43B_TRIM49D2	-2.62	-2.5437	-0.81284	-0.43541	-0.73099	-0.45968	-1.99218	-0.542027	-1.45015
CHD1_CHD8	-3.305	-3.2374	-1.3214	-1.0747	-1.2796	-1.1653	-2.62127	-1.1732	-1.44807
RANBP1_RGPD1	-2.3839	-2.0377	-1.2991	-0.90687	-0.54783	0.073898	-1.9069	-0.460267	-1.44663
ALYREF_MYEF2	-3.4654	-2.7117	-1.9052	-1.2832	-1.1401	-1.3301	-2.6941	-1.25113	-1.44297
CREBBP_EP300	-4.0941	-3.8507	-3.3313	-2.1219	-1.8998	-2.9301	-3.7587	-2.31727	-1.44143
YTHDC1	-4.4648	-4.3052	-2.8561	-2.3419	-1.8977	-3.0648	-3.87537	-2.4348	-1.44057
SLIRP	-2.5946	-1.7512	-0.67746	-0.27344	-0.31858	-0.14064	-1.67442	-0.24422	-1.4302
BMPR1A	-1.1008	-0.81714	-2.3979	0.66342	0.1619	-0.86133	-1.43861	-0.0120033	-1.42661
ING1_ING2	-3.173	-2.4602	-1.4106	-0.54072	-0.49413	-1.7351	-2.34793	-0.923317	-1.42462
FUBP1_FUBP3	-2.8801	-2.7484	-1.1817	-1.0809	-0.52516	-0.93357	-2.27007	-0.846543	-1.42352
RUNX1	-2.2565	-1.5153	-0.42654	-0.11102	-0.064425	0.24761	-1.39945	0.024055	-1.4235
AURKB	-3.7947	-2.8899	-1.9519	-1.778	-1.1867	-1.4018	-2.87883	-1.4555	-1.42333
LARP1	-3.0585	-2.6321	-0.97341	-1.4916	-0.95003	0.045923	-2.22134	-0.798569	-1.42277
TRIM49D2_TRIM77	-2.3267	-2.4084	-0.7232	-0.50325	-0.59902	-0.089429	-1.81943	-0.397233	-1.4222
RNF20	-2.5835	-2.1988	-1.4168	-0.52654	-0.97809	-0.42822	-2.06637	-0.644283	-1.42208
MAPKAPK3_MAPKAPK5	-2.5349	-1.783	-1.549	-0.31298	-0.68791	-0.62731	-1.95563	-0.542733	-1.4129
RBM19	-4.0605	-2.4484	-1.7307	-1.2722	-0.96701	-1.7648	-2.74653	-1.33467	-1.41186
TRIM43B_TRIM64	-2.8532	-2.6848	-0.62632	-0.62893	-0.76926	-0.53728	-2.05477	-0.645157	-1.40962
SETD1B	-2.4664	-1.5381	-0.36707	-0.019885	-0.23298	0.10767	-1.45719	-0.0483983	-1.40879
EIF5B	-2.8973	-2.1403	-1.4546	-0.12127	-0.61972	-1.54	-2.16407	-0.76033	-1.40374
ACAP3_AGAP6	-1.922	-1.8285	-0.37024	-0.0029328	0.023927	0.060111	-1.37358	0.0270351	-1.40062
ACAP2_ACAP3	-2.0984	-1.5747	-0.3185	0.31024	-0.24796	0.14704	-1.33053	0.0697733	-1.40031
DUSP11_RNGTT	-3.8477	-2.9632	-1.3059	-1.4096	-1.0957	-1.4111	-2.7056	-1.30547	-1.40013
RANBP1_RGPD6	-1.8864	-1.8637	-1.6943	-0.64448	-0.061904	-0.54146	-1.8148	-0.415948	-1.39885
TRIM49B_TRIM64	-2.5561	-2.7587	-1.0665	-0.71454	-0.79652	-0.67738	-2.1271	-0.72948	-1.39762
RGPD4_RGPD6	-2.7391	-2.0307	-1.0348	-0.7036	-0.083006	-0.82745	-1.93487	-0.538019	-1.39685
SFMBT1_SFMBT2	-1.9106	-1.393	-0.78819	-0.12275	-0.25757	0.46255	-1.36393	0.02741	-1.39134
KRTAP5-11	-3.3272	-3.1146	-2.4555	-1.8197	-1.5767	-1.3336	-2.96577	-1.57667	-1.3891
DDX23	-2.8126	-2.7515	-1.6674	-0.75249	-1.0668	-1.2454	-2.4105	-1.02156	-1.38894
DYRK1A	-1.8682	-2.0052	-1.7986	-0.5315	-0.27446	-0.71613	-1.89067	-0.507363	-1.3833
MAPKAPK5	-2.1342	-1.8723	-1.0696	-0.10678	-0.55805	-0.27152	-1.69203	-0.312117	-1.37992
RBM28	-3.0534	-2.4123	-1.6765	-1.038	-1.0801	-0.8856	-2.38073	-1.00123	-1.3795
OTX2	-1.302	-1.2729	-1.0004	0.59043	0.0281	-0.064934	-1.19177	0.184532	-1.3763
KLHL17_KLHL7	-3.0025	-1.8316	-0.38471	-0.46791	-0.39178	-0.2528	-1.7396	-0.37083	-1.36877
FOXD3_FOXD4L6	-2.0669	-2.0657	-1.4445	-0.54773	-0.26188	-0.66479	-1.85903	-0.491467	-1.36757
ZBTB11	-3.17277	-3.25903	-2.04843	-1.80793	-1.37113	-1.20271	-2.82674	-1.46059	-1.36615
TRIM49B_TRIM49D2	-2.6686	-2.668	-1.2538	-0.94809	-1.0337	-0.51198	-2.1968	-0.831257	-1.36554
MATR3_ZNF318	-4.0423	-2.752	-1.2608	-1.2994	-0.98012	-1.6837	-2.68503	-1.32107	-1.36396
KLHL17_KLHL3	-2.3855	-1.9087	-0.51308	-0.27131	-0.30794	-0.14381	-1.60243	-0.24102	-1.36141
POU5F1B_POU5F2	-2.0556	-1.9725	-0.91215	-0.51091	-0.36318	0.014151	-1.64675	-0.286646	-1.3601
TRIM64B_TRIM64C	-2.5938	-2.0737	-0.89508	-0.63759	-0.71164	-0.13467	-1.85419	-0.494633	-1.35956
RGPD1_RGPD4	-2.3316	-2.5813	-1.3798	-0.80053	-0.65813	-0.75682	-2.09757	-0.738493	-1.35907
SMAD4_SMAD9	-1.2214	-0.98843	-1.4879	0.87974	0.43403	-0.93495	-1.23258	0.126273	-1.35885
MGA	-0.901225	-0.96926	-0.051622	1.09872	0.680755	0.370925	-0.640702	0.7168	-1.3575
MATR3_RBM20	-3.4659	-2.8594	-1.1817	-1.1406	-0.71753	-1.5767	-2.50233	-1.14494	-1.35739
LARP4B	-2.2209	-0.85675	0.28441	0.62883	-0.031845	0.68179	-0.93108	0.426258	-1.35734
ARID1A_ARID1B	-3.9146	-3.0938	-2.2889	-1.3817	-1.2898	-2.5549	-3.0991	-1.74213	-1.35697
ZNF532	-2.9006	-2.0289	-0.31442	-0.15708	-0.40618	-0.61092	-1.74797	-0.391393	-1.35658
CTDP1	-2.9399	-2.0137	-1.0222	-0.97305	-0.46922	-0.46995	-1.99193	-0.637407	-1.35453
DNM1_DNM3	-1.9812	-1.9149	-1.1445	-0.44131	-0.31352	-0.22719	-1.6802	-0.32734	-1.35286
CHD8	-3.0337	-2.6771	-0.86998	-0.78558	-1.1331	-0.60927	-2.19359	-0.84265	-1.35094
FBXO11	-3.25935	-2.981	-1.13071	-0.98943	-0.669985	-1.66289	-2.45702	-1.10743	-1.34959
SSH1_SSH2	-3.49	-3.0446	-2.1581	-1.8803	-1.6268	-1.1421	-2.89757	-1.54973	-1.34783
CLK1_CLK3	-2.3078	-1.2343	-0.32511	0.43997	0.061487	-0.33541	-1.28907	0.055349	-1.34442
SSX2B	-2.4422	-2.0327	-0.27684	-0.50925	-0.32523	0.1094	-1.58391	-0.241693	-1.34222
LIMK2	-1.26	-0.88669	-0.10849	1.0625	0.32364	0.35265	-0.751727	0.579597	-1.33132
BUB1_BUB1B	-3.3799	-2.5686	-2.148	-1.3078	-1.4572	-1.3414	-2.69883	-1.3688	-1.33003
ZFP36L1_ZFP36L2	-2.8176	-2.0199	-0.75781	-0.39637	-0.38079	-0.8318	-1.8651	-0.53632	-1.32878
PPP2CA_PPP2CB	-4.0162	-3.4994	-2.0746	-1.7482	-1.9265	-1.9313	-3.19673	-1.86867	-1.32807
DLX5	-1.1735	-0.74816	-1.5892	0.045673	0.21577	0.2044	-1.17029	0.155281	-1.32557
RANGAP1	-3.7535	-3.3425	-2.4627	-1.9169	-1.7519	-1.9169	-3.18623	-1.8619	-1.32433
ALYREF_POLDIP3	-3.2652	-3.2525	-2.2538	-1.6414	-1.5808	-1.5808	-2.92383	-1.601	-1.32283
PRDM10_PRDM15	-4.2515	-2.9429	-2.6732	-1.7579	-1.4635	-2.68	-3.2892	-1.96713	-1.32207
ARHGEF19_ARHGEF5	-2.2566	-1.8703	-0.1461	-0.16233	-0.19191	0.047413	-1.42433	-0.102276	-1.32206
SF3B6	-3.0707	-2.9123	-1.2086	-1.421	-1.0751	-0.73112	-2.3972	-1.07574	-1.32146
ACAP3_AGAP4	-1.9161	-2.1371	-1.0619	-0.53016	-0.48116	-0.13946	-1.70503	-0.383593	-1.32144
PIK3R4	-2.8938	-2.1025	-1.3152	-0.8733	-0.58078	-0.89807	-2.10383	-0.78405	-1.31978
LOC100287896	-2.181	-1.6871	-0.19914	-0.22226	-0.15209	0.26613	-1.35575	-0.0360733	-1.31967
SMARCA4	-2.29445	-2.1305	-1.05685	-0.54082	-0.46125	-0.52092	-1.82727	-0.507663	-1.3196
ACVR2A	-1.5215	-0.95624	-0.2144	0.37506	0.071299	0.81572	-0.89738	0.420693	-1.31807
CARM1_PRMT1	-3.1413	-3.587	-2.3883	-1.6038	-1.5818	-1.9803	-3.03887	-1.72197	-1.3169
AGAP9_LOC107984026	-2.2195	-1.4843	0.17929	0.24991	0.098265	0.077107	-1.17484	0.141761	-1.3166
RANBP1	-1.6745	-1.487	-1.0473	-0.33745	-0.18102	0.25661	-1.40293	-0.0872867	-1.31565
HK2_HK3	-1.8744	-1.4101	-0.9287	-0.18551	0.011253	-0.098273	-1.4044	-0.0908433	-1.31356
CDK12	-2.7864	-1.8914	-1.2156	-0.88688	-0.70188	-0.37026	-1.96447	-0.653007	-1.31146
RGPD4	-2.6009	-2.375	-0.58187	-0.59427	-0.48478	-0.54651	-1.85259	-0.541853	-1.31074
KRTAP5-2	-4.8886	-4.2046	-1.9923	-2.6942	-2.2858	-2.1823	-3.69517	-2.38743	-1.30773
KCTD21	-1.75815	-1.8036	-0.36815	0.19295	-0.124372	-0.077227	-1.30997	-0.002883	-1.30708
AURKA	-3.0498	-2.9064	-1.5545	-1.2924	-0.99349	-1.3087	-2.50357	-1.1982	-1.30537
BARD1	-3.1489	-1.8311	-1.2181	-0.5589	-1.0414	-0.68259	-2.06603	-0.760963	-1.30507
THAP3	-2.0037	-0.97051	-0.11529	0.55291	0.22517	0.045376	-1.02983	0.274485	-1.30432
VPS36	-2.6333	-3.4473	-2.1453	-2.084	-1.4803	-0.75038	-2.74197	-1.43823	-1.30374
ADAR_DGCR8	-3.74	-3.3777	-2.8375	-1.9165	-1.6311	-2.4998	-3.3184	-2.0158	-1.3026
TRIM48_TRIM49B	-2.4932	-1.9911	-0.85839	-0.64867	-0.52683	-0.26876	-1.7809	-0.48142	-1.29948
RGPD8	-2.2705	-1.9022	-0.47125	-0.73837	-0.32483	0.3029	-1.54798	-0.253433	-1.29455
NIPBL	-2.7091	-2.4928	-1.8205	-1.1501	-0.6564	-1.3372	-2.3408	-1.0479	-1.2929
RNF139_RNF145	-1.8204	-2.0727	-0.55772	-0.097416	-0.16906	-0.30863	-1.48361	-0.191702	-1.2919
LSM14A	-2.6847	-0.99297	-0.15027	-0.13459	-0.21763	0.39241	-1.27598	0.0133967	-1.28938
HGS	-2.87325	-2.9059	-1.08169	-0.9639	-0.767605	-1.26248	-2.28695	-0.997995	-1.28895
ZFX	-1.91905	-1.61365	-1.16945	0.0909315	-0.19761	-0.72956	-1.56738	-0.278746	-1.28864
ZZZ3	-2.5797	-2.2102	-1.392	-0.87551	-0.7151	-0.72919	-2.06063	-0.773267	-1.28737
TRIM49D2	-1.8527	-1.837	-0.9123	-0.30219	-0.32865	-0.10935	-1.534	-0.24673	-1.28727
JRKL_TIGD7	-1.6125	-1.5858	-0.29896	0.12071	-0.063063	0.29902	-1.16575	0.118889	-1.28464
RBM19_RBM28	-4.102	-3.4667	-3.0039	-2.0204	-2.1178	-2.5813	-3.5242	-2.23983	-1.28437
TRIM49C_TRIM64B	-2.6292	-2.3289	-0.91855	-0.81156	-0.93663	-0.27867	-1.95888	-0.67562	-1.28326
RIOK2	-4.1317	-2.9662	-1.6635	-1.8282	-1.683	-1.4013	-2.92047	-1.6375	-1.28297
TRIM49_TRIM49B	-2.2337	-2.1566	-0.91542	-0.62192	-0.58921	-0.24585	-1.76857	-0.48566	-1.28291
KLHL17_KLHL8	-2.4071	-1.6828	-0.34849	-0.12679	-0.38825	-0.076954	-1.47946	-0.197331	-1.28213
DDX21	-1.7601	-1.1586	-0.63249	0.27834	0.14505	-0.13538	-1.18373	0.0960033	-1.27973
ATRX	-2.754	-2.4262	-2.2284	-0.75003	-1.501	-1.3187	-2.46953	-1.18991	-1.27962
KLHL21_KLHL29	-1.9097	-1.4493	-0.33511	-0.022679	-0.014822	0.18094	-1.23137	0.047813	-1.27918
TRIM49C_TRIM64	-3.1475	-2.258	-0.90532	-1.1	-0.87694	-0.49825	-2.10361	-0.825063	-1.27854
KLHL12_KLHL17	-2.5263	-1.7773	-1.0682	-0.71879	-0.3271	-0.49692	-1.7906	-0.51427	-1.27633
SPOP	-2.60075	-2.08245	-0.307985	-0.77009	-0.38948	-0.0032282	-1.66373	-0.387599	-1.27613
CDK6_TBCK	-2.4827	-1.9168	-0.18861	-0.56453	-0.2574	0.0583	-1.52937	-0.254543	-1.27483
SPIN1	-1.8658	-0.82693	-0.68719	0.41047	-0.02324	0.056811	-1.12664	0.148014	-1.27465
SMS	-2.3957	-1.531	-0.62924	-0.25057	-0.22868	-0.25867	-1.51865	-0.245973	-1.27267
ZNF407	-3.4843	-2.0252	-1.151	-0.96872	-0.96854	-0.90595	-2.22017	-0.947737	-1.27243
SNRPD2	-2.8519	-2.9792	-1.4587	-1.28	-0.86832	-1.3249	-2.42993	-1.15774	-1.27219
GRB7	-1.8278	-1.1956	-0.031333	0.24702	0.13991	0.36534	-1.01824	0.250757	-1.269
GABPA	-2.43845	-2.16755	-1.09257	-0.441215	-0.55807	-0.89385	-1.89952	-0.631045	-1.26848
DHX57_NUPL2	-1.4132	-1.2614	-1.2055	0.3684	-0.15868	-0.28518	-1.29337	-0.0251533	-1.26821
TRIM49D2_TRIML1	-2.4716	-2.1567	-0.87991	-0.62487	-0.57285	-0.50864	-1.83607	-0.568787	-1.26728
NOC4L	-3.3991	-2.799	-2.32	-1.5825	-1.1814	-1.9546	-2.83937	-1.57283	-1.26653
MSL3	-1.9599	-1.2885	0.030743	0.39029	0.10453	0.075882	-1.07255	0.190234	-1.26279
PI4KA	-4.437	-2.6697	-1.445	-1.6404	-1.4397	-1.684	-2.85057	-1.58803	-1.26253
CLEC11A	-4.7785	-4.4098	-3.6385	-2.8512	-2.4129	-3.7777	-4.2756	-3.01393	-1.26167
TCERG1_YLPM1	-2.9086	-2.4711	-1.7428	-1.0443	-0.87128	-1.4249	-2.37417	-1.11349	-1.26067
GAB2	-2.1206	-1.368	-0.23339	-0.11552	0.044191	0.12855	-1.24066	0.0190737	-1.25974
KMT2A_KMT2D	-1.2829	-1.4538	-3.3045	-0.61902	-0.572	-1.0727	-2.01373	-0.754573	-1.25916
THUMPD2	-1.8803	-1.4006	0.14398	0.33964	0.066606	0.23349	-1.04564	0.213245	-1.25889
ADRA2B	-4.6219	-4.6087	-4.2786	-2.8966	-2.5715	-4.2665	-4.50307	-3.24487	-1.2582
KAT6A_KAT7	-3.0777	-2.656	-2.7007	-1.5648	-1.1714	-1.9257	-2.81147	-1.55397	-1.2575
DCP1A_DCP1B	-4.1347	-2.6445	-0.523	-1.1682	-1.0843	-1.2778	-2.43407	-1.17677	-1.2573
DNAJC24_DPH3P1	-2.189	-1.9003	-0.64646	-0.54389	-0.35445	-0.076508	-1.57859	-0.324949	-1.25364
GCK_HK2	-2.053	-1.5103	-1.1074	-0.28942	-0.23468	-0.39292	-1.5569	-0.305673	-1.25123
ACVR1	-1.4951	-1.147	-0.60112	0.45001	0.26079	-0.20396	-1.08107	0.168947	-1.25002
SMNDC1	-2.1145	-2.6778	-0.97694	-0.124	-0.83393	-1.0656	-1.92308	-0.67451	-1.24857
INMT_PNMT	-2.2076	-1.6394	-0.64071	-0.16358	-0.3358	-0.24329	-1.4959	-0.247557	-1.24835
ABL2_PTK6	-1.9985	-1.4693	-0.52553	0.29284	-0.30004	-0.24211	-1.33111	-0.0831033	-1.24801
NR2F1_NR2F2	-1.9476	-1.16	-0.055973	-0.17938	0.37249	0.38149	-1.05452	0.191533	-1.24606
H2AFY	-1.7564	-1.4435	-0.22416	-0.14436	0.12642	0.33011	-1.14135	0.104057	-1.24541
DHX8	-2.1815	-2.0017	-1.10157	-0.455645	-0.37833	-0.7179	-1.76159	-0.517292	-1.2443
SPIN2A	-1.2817	-1.4525	0.065279	0.46864	0.47383	0.11295	-0.88964	0.351807	-1.24145
HTATSF1	-3.1299	-2.5295	-1.582	-1.1591	-1.1426	-1.2164	-2.4138	-1.1727	-1.2411
FAM86B1_FAM86B2	-2.2009	-1.5673	-1.0994	-0.26699	-0.44158	-0.43643	-1.62253	-0.381667	-1.24087
P4HA3	-1.813	-1.2452	-0.12184	0.49808	-0.016338	0.058046	-1.06001	0.179929	-1.23994
LSM3_LSM5	-4.2332	-3.9749	-3.5376	-2.5024	-2.1003	-3.4238	-3.91523	-2.6755	-1.23973
DMPK	-1.5908	-1.374	-0.27782	0.32767	-0.01629	0.16501	-1.08087	0.158797	-1.23967
TFAP2B	-0.81884	-0.68549	-2.2237	0.3584	-0.11469	-0.2532	-1.24268	-0.00316333	-1.23951
DIDO1_IK	-2.6778	-2.4061	-1.505	-1.074	-0.97033	-0.83251	-2.1963	-0.958947	-1.23735
STYX	-2.0611	-1.1799	-0.20792	0.34401	0.029136	-0.11194	-1.14964	0.0870687	-1.23671
TP63_TP73	-1.4941	-1.4475	-0.73261	0.066245	-0.023792	-0.0082846	-1.22474	0.0113895	-1.23613
RNF185_RNF5	-2.4466	-1.8778	-0.74316	-0.59764	-0.67826	-0.084075	-1.68919	-0.453325	-1.23586
NEK1	-1.2856	-1.025	-0.72303	0.38156	-0.055779	0.34619	-1.01121	0.22399	-1.2352
CEBPZ	-3.0975	-2.3611	-1.7244	-1.447	-1.1036	-0.93307	-2.39433	-1.16122	-1.23311
UNC80	-0.86456	-1.2568	-0.93414	0.49012	0.091888	0.056017	-1.0185	0.212675	-1.23118
CHD6_CHD8	-3.2627	-2.8667	-1.1097	-1.2077	-1.4487	-0.88925	-2.41303	-1.18188	-1.23115
SFMBT1	-1.31476	-1.454	-0.518245	0.132169	-0.163642	0.43429	-1.09567	0.134273	-1.22994
ARHGAP42	-2.3382	-1.9049	-0.717	-0.79305	-0.43806	-0.039888	-1.65337	-0.423666	-1.2297
TAF4	-1.97375	-1.6616	-0.908165	-0.17904	-0.097972	-0.58349	-1.51451	-0.286834	-1.22767
KMT2A_SETD1A	-1.4926	-1.3557	-3.6112	-0.78226	-0.88891	-1.1072	-2.15317	-0.926123	-1.22704
IPP_KLHL17	-2.1967	-1.7353	-0.43107	-0.22608	-0.58955	0.13285	-1.45436	-0.227593	-1.22676
HES4	-1.5082	-1.2986	0.012293	0.39564	0.30611	0.18065	-0.931502	0.294133	-1.22564
TWISTNB	-3.9184	-3.7308	-1.9109	-1.7047	-1.9959	-2.1829	-3.1867	-1.96117	-1.22553
NAF1	-2.5661	-2.2593	-1.5939	-1.2986	-0.88665	-0.5585	-2.13977	-0.914583	-1.22518
SMARCA2_SMARCA4	-2.1332	-2.2772	-0.9991	-0.36711	-0.70348	-0.66437	-1.80317	-0.57832	-1.22485
GIGYF2	-1.89405	-1.33235	-1.0312	-0.328924	-0.155	-0.100898	-1.4192	-0.194941	-1.22426
CHD7_CHD8	-3.9275	-3.1117	-0.9843	-1.7178	-1.3185	-1.316	-2.6745	-1.45077	-1.22373
GPATCH8	-1.8087	-1.2554	-0.71653	0.048785	0.014466	-0.17317	-1.26021	-0.0366397	-1.22357
GMEB1_GMEB2	-3.9919	-2.8048	-1.8584	-1.7514	-1.4954	-1.7388	-2.88503	-1.66187	-1.22317
RNF20_RNF40	-3.8681	-2.5226	-2.3561	-1.8795	-1.7239	-1.4778	-2.9156	-1.69373	-1.22187
ATAD2	-1.6739	-1.7061	0.035106	0.68864	0.035532	-0.40841	-1.11496	0.105254	-1.22022
SYVN1	-3.8402	-3.0352	-0.95031	-1.3548	-1.2408	-1.5703	-2.60857	-1.38863	-1.21994
ROCK1	-1.26738	-1.07326	0.136153	0.74416	0.197245	0.51192	-0.734829	0.484442	-1.21927
TRIM43B_TRIM64B	-2.7439	-2.4179	-0.75611	-0.82387	-0.88226	-0.55551	-1.97264	-0.75388	-1.21876
MED12	-2.34857	-2.0548	-1.52965	-0.37952	-0.458033	-1.44029	-1.97767	-0.759283	-1.21839
TRMT61A	-3.4083	-1.1932	-2.084	-1.0166	-0.53529	-1.4812	-2.2285	-1.01103	-1.21747
VASP	-1.672	-1.2599	-0.13045	0.011294	0.10991	0.46884	-1.02078	0.196681	-1.21746
KHDC1L	-1.6023	-1.1229	-0.25935	0.49539	0.089922	0.07887	-0.99485	0.221394	-1.21624
CHKA	-3.0167	-2.2018	-0.26476	-0.73093	-0.085191	-1.0277	-1.82775	-0.614607	-1.21315
KAT8	-4.0831	-3.7827	-2.89795	-2.5393	-2.24815	-2.34125	-3.58792	-2.37623	-1.21168
STAT5A_STAT5B	-2.0522	-1.2755	-0.85183	-0.33855	-0.15432	-0.055105	-1.39318	-0.182658	-1.21052
TRRAP	-3.2668	-3.6052	-2.2289	-1.6904	-1.4775	-2.3095	-3.03363	-1.8258	-1.20783
NRBP1_NRBP2	-3.3241	-2.5822	-1.2802	-1.1287	-1.2119	-1.2249	-2.3955	-1.1885	-1.207
TRIM49_TRIM64C	-1.9061	-2.0658	-0.67763	-0.40516	-0.47883	-0.15002	-1.54984	-0.34467	-1.20517
NUAK1_PIK3R4	-2.9897	-2.2799	-1.3567	-0.98454	-0.60027	-1.428	-2.20877	-1.00427	-1.2045
SNRNP70_THOC2	-2.8346	-3.0008	-2.1816	-1.5284	-1.1962	-1.6795	-2.67233	-1.46803	-1.2043
CEBPD_DDIT3	-1.817	-1.4301	-0.50725	0.20666	-0.21897	-0.12944	-1.25145	-0.04725	-1.2042
RBM26_RBM27	-2.7763	-2.5371	-1.7136	-0.97195	-0.58565	-1.8592	-2.34233	-1.13893	-1.2034
RNF11_ZSWIM2	-2.2024	-1.5934	-0.51847	-0.26698	-0.58381	0.14449	-1.43809	-0.235433	-1.20266
MAML2	-2.2688	-1.7179	-0.2453	-0.25425	-0.34233	-0.029057	-1.41067	-0.208546	-1.20212
PBRM1_TAF1	-3.0671	-2.3657	-2.3175	-1.4537	-1.0007	-1.6962	-2.58343	-1.38353	-1.1999
MYB_SNAPC4	-3.8729	-3.146	-0.97378	-1.5576	-1.1034	-1.7345	-2.66423	-1.46517	-1.19906
PRG4	-2.2108	-1.4927	-0.21603	-0.15351	-0.2998	0.13066	-1.30651	-0.10755	-1.19896
CHD2	-1.7803	-1.5912	-1.3332	-0.44022	-0.44176	-0.23364	-1.56823	-0.371873	-1.19636
COL4A3BP_PLEKHA3	-1.9562	-1.6645	-0.68047	-0.092848	-0.43507	-0.18905	-1.43372	-0.238989	-1.19473
PLEKHN1	-1.5266	-1.6877	-0.36678	-0.05634	-0.13124	0.19038	-1.19369	0.000933333	-1.19463
ARAP1	-1.6241	-1.4661	-0.23598	0.6791	-0.02124	-0.40123	-1.10873	0.0855433	-1.19427
CHEK2	-1.315	-1.4402	-0.063443	0.45407	-0.045861	0.35163	-0.939548	0.25328	-1.19283
MTM1_MTMR2	-0.99515	-1.1149	-0.84926	0.42117	0.047904	0.14811	-0.986437	0.205728	-1.19216
KLHL1_KLHL17	-1.9889	-1.5043	-0.39364	-0.091363	-0.10138	-0.11872	-1.29561	-0.103821	-1.19179
MBD3L1_MBD3L3	-2.2575	-2.2708	-1.282	-0.69789	-1.011	-0.52633	-1.93677	-0.745073	-1.19169
RIOK1	-2.1866	-2.3086	-1.4112	-1.0319	-0.46895	-0.83247	-1.9688	-0.777773	-1.19103
CDK3_CDK7	-3.398	-2.3089	-1.0201	-0.93996	-0.98436	-1.2323	-2.24233	-1.05221	-1.19013
CREBBP	-1.8189	-1.42363	0.0405136	0.0885818	0.11391	0.162225	-1.06734	0.121572	-1.18891
TRIM64C_TRIM77	-1.849	-1.4293	-0.39884	0.2037	-0.34849	0.03268	-1.22571	-0.03737	-1.18834
CDK7_GSK3A	-3.3584	-2.6184	-1.1898	-1.118	-1.0448	-1.4445	-2.38887	-1.20243	-1.18643
MED15	-2.1067	-1.2302	-0.658	0.14247	-0.078261	-0.50543	-1.33163	-0.147074	-1.18456
AGAP4_AGAP9	-2.4802	-1.8507	-0.67951	-0.81584	-0.41864	-0.22356	-1.67014	-0.486013	-1.18412
MYPOP	-2.0299	-1.1986	-0.51176	-0.087326	-0.14831	0.0476	-1.24675	-0.0626787	-1.18407
TRIM54	-1.3246	-1.2053	-0.31655	0.34176	0.15649	0.20568	-0.948817	0.234643	-1.18346
ELF2	-2.5163	-1.7312	-0.00099039	-0.30089	-0.32116	-0.079015	-1.41616	-0.233688	-1.18248
MEF2A	-1.3344	-1.4912	-0.17781	0.5264	-0.056644	0.070103	-1.00114	0.179953	-1.18109
UBTF_UBTFL1	-1.8462	-2.1967	-1.2636	-0.52179	-0.21809	-1.0249	-1.76883	-0.58826	-1.18057
USP24	-1.9211	-1.2244	-0.39667	0.33125	-0.18102	-0.15429	-1.18072	-0.00135333	-1.17937
TRIM49B_TRIM77	-1.9583	-1.9183	-0.52027	-0.35393	-0.40219	-0.10316	-1.46562	-0.286427	-1.1792
RSF1	-1.99269	-1.53607	-0.5215	-0.377958	-0.408227	0.270657	-1.35008	-0.171842	-1.17824
NPAS3	-2.799	-2.45781	-2.30633	-1.42102	-1.02253	-1.59031	-2.52104	-1.34462	-1.17643
CCNL2	-1.7096	-1.4786	-0.2203	-0.076236	-0.12758	0.32318	-1.13617	0.039788	-1.17595
YTHDF1_YTHDF2	-2.0149	-1.9076	-0.19083	-0.19472	0.072705	-0.47012	-1.37111	-0.197378	-1.17373
ZC3H15_ZC3H4	-2.2494	-1.7373	-1.1033	-0.82603	-0.73089	-0.013912	-1.69667	-0.523611	-1.17306
FRS2_FRS3	-1.8345	-1.4566	-1.4169	-0.16027	-0.44886	-0.58486	-1.56933	-0.397997	-1.17134
KCTD16_KCTD21	-2.4463	-1.6997	-0.59282	-0.39118	-0.34775	-0.49156	-1.57961	-0.410163	-1.16944
CXXC1	-2.3868	-1.653	-1.28779	-0.487927	-0.46109	-0.870885	-1.77586	-0.606634	-1.16923
TRAF2_TRAF6	-2.0907	-1.3045	-0.7723	-0.020012	0.053728	-0.69476	-1.38917	-0.220348	-1.16882
MSANTD4	-1.3542	-1.3124	-0.17298	0.32441	0.10752	0.23414	-0.946527	0.222023	-1.16855
ZNF569	-1.2978	-1.20975	0.0453035	0.789155	0.170165	0.0823835	-0.820749	0.347234	-1.16798
SAMD10	-1.8165	-1.1996	-0.058212	0.29477	0.12626	0.0064464	-1.02477	0.142492	-1.16726
RCOR2_RCOR3	-2.2568	-1.845	-0.47766	-0.34243	-0.34437	-0.39094	-1.52649	-0.359247	-1.16724
MAPK1_MAPK3	-2.314	-1.3859	-1.2093	-0.20398	-0.54659	-0.66222	-1.6364	-0.47093	-1.16547
RPS6KA4_RPS6KB1	-2.7812	-2.0797	-1.4977	-1.1481	-0.89013	-0.82449	-2.11953	-0.95424	-1.16529
WDFY1	-1.0966	-1.3047	-0.37748	0.39898	0.20444	0.11322	-0.92626	0.23888	-1.16514
CDK9	-2.578	-2.0854	-1.4759	-0.40797	-0.71691	-1.5235	-2.04643	-0.882793	-1.16364
ROCK1_ROCK2	-2.4661	-2.0671	-1.679	-0.8191	-1.6983	-0.20529	-2.07073	-0.907563	-1.16317
NAA30	-4.0936	-2.5099	-1.871	-1.6643	-1.3257	-1.9961	-2.82483	-1.66203	-1.1628
ZC3H11A	-1.74225	-1.6423	-1.10085	-0.0113935	-0.080633	-0.906545	-1.49513	-0.332857	-1.16228
IL4I1_MAOA	-1.9055	-1.0911	-0.36512	0.17863	0.017516	-0.076073	-1.12057	0.0400243	-1.1606
METAP1	-2.2556	-1.4631	-0.5211	-0.61985	-0.46436	0.32591	-1.41327	-0.252767	-1.1605
TLK2	-3.0581	-1.6316	-0.95928	-1.0056	-0.65392	-0.50984	-1.88299	-0.72312	-1.15987
HDGF	-1.6064	-1.646	-0.5194	-0.20164	-0.17072	0.079739	-1.25727	-0.0975403	-1.15973
MYO15B_MYO7A	-2.2949	-1.6167	-0.73565	-0.37856	-0.49895	-0.29109	-1.54908	-0.389533	-1.15955
PPP1CC_PPP2CB	-1.9806	-1.6745	0.0073613	0.035302	-0.20893	0.0022288	-1.21591	-0.0571331	-1.15878
BRD7_BRD9	-3.3181	-2.1697	-1.1507	-0.59361	-1.0312	-1.5378	-2.21283	-1.0542	-1.15863
UHRF1	-3.85687	-3.11233	-2.8536	-2.08377	-1.85537	-2.40857	-3.27427	-2.1159	-1.15837
PRDM10	-2.9698	-1.8755	-1.91385	-0.9554	-0.97736	-1.3514	-2.25305	-1.09472	-1.15833
VRK1_VRK3	-2.752	-2.1094	-0.90681	-0.77056	-0.72779	-0.79677	-1.92274	-0.76504	-1.1577
DHX15	-4.0023	-3.4616	-2.4102	-2.0611	-1.5925	-2.7475	-3.29137	-2.1337	-1.15767
TESK2	-1.2828	-1.389	-0.28583	0.23831	0.013914	0.26137	-0.985877	0.171198	-1.15707
LSM10	-2.3704	-1.5708	-0.89617	-0.65582	-0.53617	-0.17862	-1.61246	-0.45687	-1.15559
SGMS1	-1.82455	-1.7087	-0.366305	-0.26002	-0.37504	0.19871	-1.29985	-0.14545	-1.1544
FOXD3_FOXD4L5	-1.8774	-2.7308	-2.1598	-1.1275	-0.90591	-1.2769	-2.256	-1.10344	-1.15256
ZNF234	-1.80295	-1.49195	-0.104221	-0.0197542	-0.0718535	0.14801	-1.13304	0.0188008	-1.15184
CCDC6	-1.4221	-1.2274	-0.43964	0.14052	-0.04954	0.27492	-1.02971	0.121967	-1.15168
HNRNPM	-3.1608	-2.2777	-0.59181	-0.94073	-1.0041	-0.63454	-2.0101	-0.85979	-1.15031
SAMD10_SAMD12	-2.153	-1.857	-0.19399	-0.28842	-0.33	-0.13466	-1.40133	-0.251027	-1.1503
DNM2	-2.7954	-1.6828	-0.94119	-1.0592	-0.92726	0.015353	-1.80646	-0.657036	-1.14943
NFASC	-1.9649	-0.98702	-0.013911	0.24215	0.11795	0.11463	-0.98861	0.158243	-1.14685
MEF2C	-1.514	-1.1791	-0.18701	0.29649	0.097096	0.16485	-0.960037	0.186145	-1.14618
PNN	-2.62215	-2.06315	-1.04144	-0.748205	-0.290575	-1.25695	-1.90891	-0.765243	-1.14367
NR5A1	-1.62625	-1.0665	-0.229855	0.367645	0.0652625	0.071413	-0.974202	0.168107	-1.14231
ZNF408	-1.4819	-0.837085	-0.343215	0.087535	0.144084	0.532205	-0.8874	0.254608	-1.14201
POU5F1B	-1.8301	-1.7536	-0.31702	-0.311115	-0.287815	0.123431	-1.30024	-0.1585	-1.14174
JMJD8	-1.814	-1.549	-0.14006	0.17276	-0.17528	-0.078171	-1.16769	-0.026897	-1.14079
BPTF_TAF3	-2.0757	-1.6631	-1.3499	-0.5099	-0.47242	-0.68537	-1.69623	-0.555897	-1.14034
RNPC3	-3.5788	-3.1193	-1.5465	-1.2876	-1.7864	-1.7508	-2.7482	-1.60827	-1.13993
PQBP1	-1.493	-1.2607	-0.57546	-0.21579	0.26356	0.042744	-1.10972	0.0301713	-1.13989
CLNS1A	-1.643	-1.1425	-0.14677	0.24885	-0.30959	0.54522	-0.977423	0.161493	-1.13892
RNF121	-1.6929	-1.3696	-0.0023878	0.22202	-0.022102	0.1517	-1.02163	0.117206	-1.13884
MYT1	-1.5564	-1.7997	-0.18752	0.38018	-0.2166	-0.29277	-1.18121	-0.0430633	-1.13814
HIF1A	-2.2019	-1.1116	0.026122	-0.14787	-0.35727	0.63141	-1.09579	0.04209	-1.13788
CTDNEP1	-1.9415	-1.7806	-0.20402	-0.17908	-0.19807	-0.13619	-1.30871	-0.171113	-1.13759
LOC101927685	-1.2315	-0.83116	0.46156	1.0804	0.16239	0.56845	-0.5337	0.603747	-1.13745
ATP2B1	-2.6978	-2.0878	0.016603	-0.47747	-0.16367	-0.71553	-1.58967	-0.452223	-1.13744
CACTIN	-1.7496	-1.6995	-0.59002	-0.15731	-0.39136	-0.079345	-1.34637	-0.209338	-1.13704
GCGR	-4.737	-4.7719	-4.2828	-3.437	-3.2503	-3.6936	-4.59723	-3.4603	-1.13693
BICRA	-1.74	-1.3545	0.1159	0.42549	-0.026789	0.033284	-0.992867	0.143995	-1.13686
PPP2CB	-1.493	-1.5395	0.2173	0.30585	0.047102	0.24163	-0.9384	0.198194	-1.13659
RCOR2	-2.05005	-1.5945	-0.271855	-0.150295	-0.079151	-0.278411	-1.30547	-0.169285	-1.13618
TRPS1	-1.626	-1.4271	0.066727	-0.035971	0.10962	0.34693	-0.995458	0.140193	-1.13565
ARHGEF5	-1.3667	-1.7087	0.096123	0.097646	0.13883	0.19039	-0.993092	0.142289	-1.13538
FMNL3	-1.6175	-1.4414	-0.042608	0.34975	0.067239	-0.11441	-1.03384	0.10086	-1.1347
SP2	-1.97515	-1.6255	0.15445	0.4895	-0.135075	-0.40112	-1.14873	-0.015565	-1.13317
FUBP1_KHSRP	-4.7378	-3.9692	-3.2335	-2.8333	-2.5579	-3.15	-3.98017	-2.84707	-1.1331
HUWE1	-3.5689	-2.2625	-1.7905	-1.395	-1.0405	-1.7885	-2.54063	-1.408	-1.13263
PABPC1	-3.0983	-2.937	-2.7971	-1.9403	-1.3897	-2.1093	-2.94413	-1.8131	-1.13103
MAP3K2	-1.1414	-1.028	-0.047342	0.9479	0.10397	0.12341	-0.738914	0.39176	-1.13067
RANBP3	-2.4118	-1.5425	-0.93498	-0.15221	-0.16721	-1.1792	-1.62976	-0.49954	-1.13022
NEO1	-1.7271	-0.94025	-0.22948	-0.096296	0.42883	0.15876	-0.96561	0.163765	-1.12937
CDK12_CDK9	-3.6195	-2.8783	-2.1459	-1.7069	-1.3245	-2.2261	-2.88123	-1.7525	-1.12873
PLEKHD1	-1.3851	-1.0814	-0.17356	0.51271	0.24052	-0.0084368	-0.88002	0.248264	-1.12828
AGAP3_AGAP4	-1.8485	-1.62	-0.90924	-0.2802	-0.499	-0.21464	-1.45925	-0.33128	-1.12797
RPS6KB1	-3.3326	-1.8184	-0.78012	-0.96535	-0.95392	-0.62915	-1.97704	-0.849473	-1.12757
CBX5	-2.6131	-1.592	-0.04493	-0.58365	-0.50844	0.22399	-1.41668	-0.289367	-1.12731
AGAP5	-3.1688	-2.8268	-1.8949	-1.6344	-1.1668	-1.7074	-2.63017	-1.50287	-1.1273
KDM4D	-2.0618	-1.3742	0.157	0.032141	-0.050006	0.11792	-1.093	0.0333517	-1.12635
FOXD4L3_FOXD4L5	-3.3319	-2.7245	-2.7824	-1.8277	-1.1492	-2.4846	-2.94627	-1.8205	-1.12577
INPPL1	-1.7147	-1.5853	0.092364	0.17137	-0.11719	0.111343	-1.06921	0.0551743	-1.12439
DOK6	-1.9109	-1.0974	-0.041253	0.019795	-0.087126	0.386	-1.01652	0.106223	-1.12274
KRTAP5-1	-3.6142	-2.6561	-1.6275	-1.7922	-1.6243	-1.1132	-2.6326	-1.5099	-1.1227
POU3F2_POU3F3	-1.6458	-1.4855	-0.97623	-0.33561	-0.090863	-0.31386	-1.36918	-0.246778	-1.1224
ARHGEF26	-1.1716	-1.0077	-0.058861	0.32248	0.53958	0.25841	-0.746054	0.37349	-1.11954
PHF13	-1.4625	-1.2369	-0.19609	0.34941	-0.00063597	0.11286	-0.965163	0.153878	-1.11904
DDX21_DDX50	-1.8423	-1.8234	-1.1699	-0.59452	-0.43458	-0.45026	-1.61187	-0.49312	-1.11875
NUDT10	-1.5179	-1.1643	-0.050276	0.026114	0.096129	0.49919	-0.910825	0.207144	-1.11797
EIF3A	-2.17385	-2.0044	-1.28	-0.86886	-0.81496	-0.42174	-1.81942	-0.701853	-1.11756
MAP3K7	-1.8015	-1.6225	-0.29075	-0.15858	-0.3066	0.099304	-1.23825	-0.121959	-1.11629
ACVR1B_BMPR1B	-1.46	-1.6637	-0.54564	-0.23594	-0.43264	0.34595	-1.22311	-0.107543	-1.11557
RIMBP3C	-1.4513	-1.255	-0.11825	0.44057	0.13861	-0.0587	-0.941517	0.173493	-1.11501
LSM8	-3.5738	-3.0906	-2.4289	-1.7933	-1.7417	-2.2144	-3.0311	-1.91647	-1.11463
RIMBP3B	-2.03	-1.3738	0.014437	-0.022815	-0.023603	-0.0040769	-1.12979	-0.0168316	-1.11296
TNKS	-1.4476	-1.4146	-0.26224	0.060578	-0.14869	0.30014	-1.04148	0.070676	-1.11216
CTDP1_CTDSPL2	-3.5638	-2.6248	-1.5617	-1.3201	-1.1452	-1.9486	-2.58343	-1.4713	-1.11213
L3MBTL2	-1.9945	-0.85254	-0.085376	0.088809	0.20794	0.10523	-0.977472	0.133993	-1.11146
KCNB2_KCNV1	-1.5208	-1.5555	-0.1044	0.24418	0.036904	-0.12775	-1.06023	0.0511113	-1.11134
MIXL1	-1.527	-1.1111	-0.11747	0.32341	0.1321	0.12071	-0.918523	0.192073	-1.1106
ZNF138	-2.06085	-1.25785	-0.16866	0.015955	-0.27252	0.09801	-1.16245	-0.0528517	-1.1096
SREBF1	-2.0777	-1.8026	-0.79344	-0.52183	-0.73604	-0.088892	-1.55791	-0.448921	-1.10899
CASK	-1.4519	-0.97683	0.2959	0.92178	0.15703	0.11406	-0.710943	0.397623	-1.10857
DMD_DYTN	-1.1888	-1.2664	-0.26674	0.42793	0.10224	0.069467	-0.907313	0.199879	-1.10719
EHHADH	-1.655	-0.818	0.019524	0.54799	0.30548	0.012085	-0.817825	0.288518	-1.10634
CPSF4L_LOC441155	-2.3263	-1.8536	-1.3153	-0.69865	-0.79709	-0.68088	-1.83173	-0.72554	-1.10619
HOXB5	-1.0666	-1.1637	-0.26093	0.39365	0.13632	0.2966	-0.83041	0.275523	-1.10593
SMAD2	-0.84533	-0.66879	-0.044686	0.25258	0.28486	1.2201	-0.519602	0.585847	-1.10545
ZMYM3	-2.3239	-1.6991	0.40633	-0.33136	-0.014222	0.042835	-1.20556	-0.100916	-1.10464
MATR3_ZNF638	-2.9435	-2.8165	-1.6134	-1.3949	-0.96798	-1.7028	-2.4578	-1.35523	-1.10257
ETNK1	-2.2243	-1.6321	-0.073061	-0.17951	-0.20263	-0.24159	-1.30982	-0.20791	-1.10191
TRIM43B_TRIM49	-1.8376	-1.9525	-0.65406	-0.35895	-0.42886	-0.35247	-1.48139	-0.380093	-1.10129
RBMY1E	-1.0934	-0.87749	-0.11149	0.77141	0.25405	0.19371	-0.694127	0.40639	-1.10052
NAA10	-3.2258	-3.3301	-2.5917	-1.9003	-2.1817	-1.7742	-3.0492	-1.95207	-1.09713
MTF1	-3.1732	-2.2852	-0.74365	-1.2384	-0.876513	-0.79798	-2.06735	-0.970966	-1.09638
PCGF5_RNF113A	-2.8436	-2.3193	-2.0604	-0.99603	-1.0543	-1.8884	-2.40777	-1.31291	-1.09486
IVNS1ABP_KLHL17	-2.0027	-1.7694	-0.44153	-0.62084	-0.094157	-0.21539	-1.40454	-0.310129	-1.09441
WASF2	-1.7928	-1.0853	-0.49357	-0.14607	-0.040672	0.097993	-1.12389	-0.029583	-1.09431
MLLT6	-1.5504	-1.34375	-0.474885	-0.004124	-0.25118	0.169005	-1.12301	-0.0287663	-1.09425
PLEKHB1_PLEKHB2	-1.4712	-1.4736	-0.44446	0.074028	-0.33234	0.15093	-1.12975	-0.035794	-1.09396
SAMD4B_ZCCHC14	-2.7496	-2.5955	-1.7975	-1.1139	-0.79353	-1.9547	-2.38087	-1.28738	-1.09349
FNTA	-2.8166	-2.7639	-1.0388	-1.4142	-0.9984	-0.92785	-2.20643	-1.11348	-1.09295
SNRPC	-1.9981	-2.04725	-1.1322	-0.835875	-0.58658	-0.477735	-1.72585	-0.633397	-1.09245
GDAP2	-1.2099	-1.1193	-0.33975	0.59594	-0.085334	0.093166	-0.88965	0.201257	-1.09091
DEAF1_GMEB1	-2.3255	-1.6673	-1.0823	-0.1416	-0.86611	-0.79491	-1.6917	-0.600873	-1.09083
CTDSPL2	-2.2075	-1.6683	-0.58409	-0.17745	-0.34361	-0.67313	-1.48663	-0.398063	-1.08857
RNF113A	-3.39467	-2.38343	-2.52563	-1.12531	-1.4519	-2.462	-2.76791	-1.67974	-1.08817
GAB2_GAB4	-2.5742	-1.7456	-0.3208	-0.40502	-0.65939	-0.31188	-1.54687	-0.458763	-1.0881
BPTF_UBR7	-2.5272	-1.7206	-1.0961	-0.45305	-0.75057	-0.87923	-1.7813	-0.694283	-1.08702
PRMT5	-2.6781	-1.3295	-1.5233	-0.90059	-0.67438	-0.69665	-1.84363	-0.757207	-1.08643
PIM2_PIM3	-1.9932	-1.7092	-0.66227	-0.45345	-0.23777	-0.41662	-1.45489	-0.36928	-1.08561
MAGEL2	-1.4014	-1.1601	-0.23005	0.49087	-0.052633	0.022864	-0.930517	0.1537	-1.08422
OSBP	-3.4148	-3.2511	-2.60585	-1.8901	-1.7446	-2.3885	-3.09058	-2.00773	-1.08285
ZNF284	-1.8806	-1.1391	-0.25764	0.119962	-0.0335945	-0.115301	-1.09245	-0.00964433	-1.0828
DEF6	-1.6062	-1.2874	-0.47946	-0.12649	-0.17515	0.17406	-1.12435	-0.0425267	-1.08183
LEF1	-1.5269	-1.1285	-0.16818	-0.097104	0.01315	0.50576	-0.941193	0.140602	-1.0818
HADHB	-1.6503	-1.2866	-0.12556	0.14282	-0.032113	0.070721	-1.02082	0.060476	-1.0813
FRMPD4	-1.9348	-1.1443	-0.09062	0.078983	-0.17614	0.17029	-1.05657	0.0243777	-1.08095
GAB4	-1.7653	-1.3921	-0.24752	-0.15191	-0.056639	0.046345	-1.13497	-0.054068	-1.08091
DMRT2_DMRTC2	-2.1052	-1.4761	-0.55131	-0.49963	-0.35721	-0.035625	-1.37754	-0.297488	-1.08005
PBX2	-2.17175	-1.50535	-0.717245	-0.68019	-0.15998	-0.316131	-1.46478	-0.385434	-1.07935
PIKFYVE	-1.8056	-1.1547	-0.016794	0.26488	-0.17986	0.17579	-0.992365	0.0869367	-1.0793
PPM1J	-2.1089	-1.1149	-0.21494	-0.35254	0.027013	0.12343	-1.14625	-0.0673657	-1.07888
ARAF	-1.3227	-1.1382	-0.11566	0.34512	0.16749	0.14576	-0.858853	0.219457	-1.07831
LEUTX	-1.4528	-0.94162	0.10145	0.50254	0.14099	0.29741	-0.764323	0.313647	-1.07797
AKT2	-1.90025	-1.4597	-0.426885	-0.169462	-0.28701	-0.0970065	-1.26228	-0.184493	-1.07779
ZMAT2	-2.1381	-1.8743	-0.92256	-0.3976	-0.74157	-0.56246	-1.64499	-0.56721	-1.07778
CLASRP	-1.3454	-1.3245	-1.3223	-0.22074	-0.40333	-0.13573	-1.33073	-0.253267	-1.07747
DPH3_DPH3P1	-3.4129	-2.2299	-1.5241	-1.1939	-1.4502	-1.2919	-2.38897	-1.312	-1.07697
HIST2H2AA4	-2.337	-1.7198	-0.92193	-0.65826	-0.84978	-0.24013	-1.65958	-0.582723	-1.07685
ZHX3	-1.3423	-0.89382	-0.17919	0.46731	0.12518	0.22045	-0.805103	0.27098	-1.07608
YEATS2	-2.8938	-2.0359	-0.916	-1.0204	-0.72477	-0.87292	-1.94857	-0.872697	-1.07587
SMNDC1_TDRD3	-2.9377	-2.6	-1.2032	-1.1373	-1.137	-1.24	-2.24697	-1.17143	-1.07553
SNRPB	-3.2417	-4.4625	-3.2142	-2.4413	-1.9606	-3.2908	-3.63947	-2.56423	-1.07523
PROP1	-0.99854	-1.2525	-0.15094	0.50758	0.065474	0.24925	-0.80066	0.274101	-1.07476
SYTL1	-1.4446	-1.2982	-0.42941	0.31597	-0.24948	-0.014916	-1.0574	0.0171913	-1.07459
NOL8_SAFB	-2.2962	-1.7303	-1.0684	-0.38095	-0.55049	-0.94033	-1.6983	-0.623923	-1.07438
MEF2A_MEF2D	-1.5567	-1.3351	-0.45663	0.34622	-0.18116	-0.29246	-1.11614	-0.0424667	-1.07368
AGAP4_AGAP6	-1.9891	-1.7315	-0.86383	-0.56805	-0.46311	-0.3345	-1.52814	-0.45522	-1.07292
DHX8_DROSHA	-2.4168	-2.5314	-1.5791	-1.0404	-0.81119	-1.4583	-2.17577	-1.1033	-1.07247
ACBD3	-2.10355	-1.58765	-0.191545	-0.409175	-0.138116	-0.118144	-1.29425	-0.221812	-1.07244
ATP1A1	-3.5108	-3.2247	-2.0285	-1.6829	-1.8257	-2.0387	-2.92133	-1.8491	-1.07223
FIG4	-1.7124	-1.1096	-0.25125	0.20703	-0.013544	-0.052177	-1.02442	0.047103	-1.07152
SPTBN4	-1.3054	-1.0139	-0.36344	0.24516	0.37749	-0.093966	-0.894247	0.176228	-1.07047
LHX9	-1.0821	-1.0749	-0.050843	0.6688	0.13223	0.20191	-0.735948	0.334313	-1.07026
CDK7	-3.0266	-2.3561	-0.66482	-0.9577	-0.61892	-1.2641	-2.01584	-0.946907	-1.06893
KAT14	-1.8	-1.5784	-1.2154	-0.58603	-0.23468	-0.56706	-1.53127	-0.46259	-1.06868
HOXA5	-1.0308	-1.1929	-0.22059	0.73873	0.0097978	0.012574	-0.814763	0.253701	-1.06846
FOXK1	-1.87485	-1.4908	-0.635025	-0.36523	-0.17102	-0.259526	-1.33356	-0.265259	-1.0683
IRAK3	-1.3242	-1.0515	-0.1586	0.25657	0.159	0.25455	-0.844767	0.223373	-1.06814
MAP2K7	-1.3811	-1.0419	0.080523	0.13026	-0.046621	0.77578	-0.780826	0.286473	-1.0673
SPI1	-1.4852	-0.9914	-0.34923	0.26779	-0.028823	0.13633	-0.941943	0.125099	-1.06704
CDKL3	-1.2663	-1.331	0.0069667	0.58531	-0.059515	0.080185	-0.863444	0.201993	-1.06544
PRMT2_PRMT5	-3.1342	-1.7351	-1.8747	-1.4261	-0.9242	-1.1976	-2.248	-1.18263	-1.06537
LIN28B	-1.0664	-1.0672	-0.063153	0.48328	0.10097	0.41509	-0.732251	0.333113	-1.06536
BPNT1_INPP1	-1.612	-1.4842	-0.3323	0.0050043	-0.29754	0.058294	-1.14283	-0.0780806	-1.06475
DRAP1	-1.638	-1.3412	-1.4711	-0.46192	-0.03814	-0.75797	-1.48343	-0.419343	-1.06409
TBX21	-1.4031	-1.0378	-0.1966	0.34361	0.11484	0.09622	-0.879167	0.18489	-1.06406
ZFP69	-1.986	-1.53317	0.13271	-0.0805673	0.0166	-0.131227	-1.12882	-0.0650647	-1.06375
TRIM21_TRIM6	-1.454	-1.2258	-0.0058465	0.31455	0.08945	0.10133	-0.895216	0.168443	-1.06366
UBP1	-0.89143	-1.2333	-0.68725	0.15176	0.031455	0.1949	-0.937327	0.126038	-1.06337
EIF2AK2_NEK4	-1.6109	-1.3199	-0.44324	-0.065921	-0.24464	0.12522	-1.12468	-0.0617803	-1.0629
KLHL17_KLHL20	-2.12	-1.6317	-0.31588	-0.32671	-0.2696	-0.28282	-1.35586	-0.293043	-1.06282
TRIM49B_TRIM49C	-1.814	-1.7448	-0.61713	-0.44742	-0.35678	-0.18682	-1.39198	-0.33034	-1.06164
ZDHHC3	-1.5924	-0.80742	-0.0093874	0.30431	0.27193	0.19871	-0.803069	0.258317	-1.06139
OSBPL5	-1.0404	-0.6714	-0.16067	0.35577	0.35327	0.59979	-0.624157	0.436277	-1.06043
SFPQ	-2.11628	-2.16415	-1.09584	-0.626157	-0.777495	-0.791715	-1.79209	-0.731789	-1.0603
FMNL1	-1.4329	-0.95165	-0.36826	0.37447	0.074824	-0.021746	-0.917603	0.142516	-1.06012
NAA20	-4.4941	-2.3155	-3.136	-2.1806	-1.9076	-2.6779	-3.3152	-2.25537	-1.05983
AGMAT	-1.6768	-1.205	-0.45041	0.21819	-0.27134	-0.10197	-1.11074	-0.0517067	-1.05903
TBX22	-0.99465	-0.73999	0.11211	0.83343	0.43615	0.28356	-0.540843	0.517713	-1.05856
LARP4_LARP4B	-2.2173	-1.7776	-0.53854	-0.61267	-0.65563	-0.093223	-1.51115	-0.453841	-1.05731
RBMX_RBMY1E	-2.9983	-3.2143	-2.8809	-2.0606	-1.8507	-2.0106	-3.03117	-1.97397	-1.0572
HNRNPH1	-1.946	-1.9247	-0.61816	-0.69016	-0.59587	-0.03239	-1.49629	-0.439473	-1.05681
TNS1	-1.2425	-0.9616	-0.17163	0.26036	0.30111	0.23292	-0.79191	0.264797	-1.05671
CHEK1	-2.0678	-1.5216	-1.2183	-0.70795	-0.38065	-0.54978	-1.60257	-0.546127	-1.05644
ZNF814	-1.66645	-1.1504	0.075811	0.244365	0.0700388	0.113398	-0.91368	0.142601	-1.05628
HMGB2_SSRP1	-2.057	-1.6455	-1.1882	-0.81044	-0.6807	-0.23103	-1.63023	-0.574057	-1.05618
SRSF5	-1.7915	-1.2727	-0.12068	0.094421	-0.060466	-0.050836	-1.06163	-0.005627	-1.056
ARNTL	-1.5607	-1.1966	-0.22058	0.12669	-0.0017986	0.064987	-0.992627	0.0632928	-1.05592
MAK	-1.4094	-1.2753	0.096343	0.66269	7.9674e-06	-0.084358	-0.862786	0.19278	-1.05557
LOC107986532	-1.6786	-1.4926	-0.38281	-0.43804	0.0023616	0.047891	-1.18467	-0.129262	-1.05541
RNF11_RNF6	-1.9452	-1.4225	-0.51896	0.11964	-0.70293	-0.13721	-1.29555	-0.240167	-1.05539
MYBL2	-3.0253	-2.8184	-0.83123	-1.2752	-0.99517	-1.2388	-2.22498	-1.16972	-1.05525
ZMYM2_ZMYM3	-2.668	-1.8814	-0.30526	-0.22118	-0.076866	-1.397	-1.61822	-0.565015	-1.0532
OSBPL11	-3.1915	-1.7645	-0.48556	-0.42881	-0.57964	-1.2762	-1.81385	-0.76155	-1.0523
UBAP2_UBAP2L	-1.9942	-1.6788	-1.2283	-0.89735	-0.51256	-0.33762	-1.63377	-0.58251	-1.05126
VRK1_VRK2	-2.6578	-2.4112	-1.8022	-1.0401	-1.1115	-1.5671	-2.2904	-1.23957	-1.05083
HDAC3	-3.045	-2.3577	-1.297	-1.4093	-0.99955	-1.1436	-2.23323	-1.18415	-1.04908
DIDO1_PHF3	-2.7087	-1.8326	-1.4127	-0.79901	-0.9196	-1.09	-1.98467	-0.936203	-1.04846
PCMT1	-1.377	-0.59894	-0.081229	0.3902	0.11617	0.58178	-0.685723	0.362717	-1.04844
PELP1	-2.49117	-2.16693	-1.26411	-0.903423	-0.505243	-1.36843	-1.97407	-0.9257	-1.04837
NONO	-1.5082	-1.2018	-0.39522	0.006001	-0.06154	0.094183	-1.03507	0.0128813	-1.04795
PHLPP1	-1.1192	-0.93136	-0.0068899	0.51676	0.29419	0.27524	-0.685817	0.362063	-1.04788
RBM10_RBM5	-2.3274	-2.0471	-1.2037	-1.2835	-0.75942	-0.39257	-1.8594	-0.81183	-1.04757
IKBKE	-1.8676	-1.259	-0.25959	-0.17332	0.041164	-0.11192	-1.12873	-0.0813587	-1.04737
PTPN1_PTPN2	-2.0641	-1.4416	-0.045874	-0.28144	-0.3114	0.18257	-1.18386	-0.136757	-1.0471
C2orf16	-1.8522	-1.2272	-0.18671	-0.033588	-0.02402	-0.068207	-1.0887	-0.0419383	-1.04676
TRIM49B_TRIM64C	-1.9076	-1.5704	-0.50718	-0.26777	-0.4393	-0.13987	-1.32839	-0.282313	-1.04608
CMTR2	-2.1927	-1.4306	-1.2473	-0.47013	-0.80211	-0.46146	-1.62353	-0.5779	-1.04563
AGAP1_AGAP9	-1.4898	-1.1479	0.032066	0.049967	0.036987	0.44335	-0.868545	0.176768	-1.04531
PROX2	-1.0686	-1.088	-0.23427	0.48903	0.12649	0.12945	-0.796957	0.248323	-1.04528
ESRRA	-1.7237	-1.36965	-0.34793	-0.0479315	-0.175309	-0.0842795	-1.14709	-0.102507	-1.04459
HIST1H2AM	-2.3421	-1.7279	-0.95633	-0.71923	-0.80165	-0.3726	-1.67544	-0.63116	-1.04428
ROS1	-1.5136	-0.97471	0.024346	0.0017258	0.023811	0.64161	-0.821321	0.222382	-1.0437
TRMT5	-3.4349	-2.1226	-1.1719	-1.1568	-0.88237	-1.5603	-2.24313	-1.19982	-1.04331
TMEM62	-1.2783	-1.0901	0.16766	0.90122	0.083814	-0.059675	-0.73358	0.308453	-1.04203
TBX4	-1.4872	-1.2791	-0.31628	-0.047066	0.046832	0.042277	-1.02753	0.0140143	-1.04154
LOC102724428_MARK4	-2.3463	-1.9177	-0.55222	-0.72025	-0.36181	-0.6097	-1.60541	-0.56392	-1.04149
NOC3L	-2.8185	-2.6276	-1.4288	-1.4463	-1.1726	-1.1322	-2.29163	-1.25037	-1.04127
SRF	-3.7719	-2.1406	-1.9257	-1.2144	-1.8686	-1.6334	-2.61273	-1.57213	-1.0406
SF1	-2.51273	-2.16483	-1.35197	-0.969893	-1.0477	-0.89076	-2.00985	-0.969451	-1.0404
MTMR7_MTMR9	-2.014	-1.1886	-0.23338	0.064207	-0.10098	-0.27866	-1.14533	-0.105144	-1.04018
SAMD12	-1.501	-1.4619	-0.074167	0.073963	-0.015113	0.023478	-1.01236	0.0274427	-1.0398
CPSF6	-2.2998	-1.9232	-0.80304	-0.62203	-0.49048	-0.79465	-1.67535	-0.63572	-1.03963
FOXD4L1	-2.1403	-2.1413	-0.73433	-0.73396	-0.63421	-0.53384	-1.67198	-0.634003	-1.03797
ARG1	-0.81381	-0.69599	-0.27497	1.0535	0.22509	0.050183	-0.594923	0.442924	-1.03785
PRKCZ	-1.3464	-1.1591	0.029536	0.41814	0.17699	0.041733	-0.825321	0.212288	-1.03761
RBM22	-2.4511	-2.31887	-1.34953	-1.09708	-0.918353	-0.99131	-2.03983	-1.00225	-1.03759
BRD1_BRPF3	-2.4753	-1.8019	-1.0411	-0.25288	-0.33679	-1.6189	-1.77277	-0.73619	-1.03658
GTF2I_GTF2IRD1	-2.2083	-1.4765	-1.2251	-0.088649	-0.82117	-0.89075	-1.63663	-0.60019	-1.03644
GULP1_MAPK8IP1	-1.5496	-1.3231	-0.48767	-0.11507	-0.063585	-0.074905	-1.12012	-0.08452	-1.0356
MAFA	-1.5725	-1.38177	-0.549293	-0.110121	-0.22246	-0.064827	-1.16785	-0.132469	-1.03538
ZNF705G	-1.6393	-1.66039	-0.490053	-0.153904	-0.296434	-0.234756	-1.26325	-0.228365	-1.03488
ZFP2	-1.11716	-0.817285	0.149665	0.69909	0.583295	0.036707	-0.594927	0.439697	-1.03462
WBP4	-1.4244	-1.4426	-0.45206	0.3838	0.05401	-0.65307	-1.10635	-0.0717533	-1.0346
ZHX1_ZHX2	-1.778	-1.9912	-0.14769	-0.28258	-0.28548	-0.24666	-1.30563	-0.271573	-1.03406
TRAF2_TRAF4	-2.0206	-1.2208	-0.90691	-0.33215	-0.035819	-0.67957	-1.38277	-0.34918	-1.03359
SUPT20HL1	-2.062	-1.6418	-0.31102	-0.71331	-0.42305	0.22126	-1.33827	-0.305033	-1.03324
FOXP3	-1.5532	-0.96712	-0.082354	0.14074	0.068277	0.2871	-0.867558	0.165372	-1.03293
PTPRU_PTPRZ1	-1.7129	-1.1372	-0.37799	-0.062683	-0.11446	0.047545	-1.07603	-0.0431993	-1.03283
JAK1	-1.6212	-1.1631	-0.498215	0.060525	-0.153935	-0.091171	-1.09417	-0.0615268	-1.03264
KCTD14	-1.6741	-1.0228	-0.50162	0.08087	-0.179855	-0.003835	-1.06617	-0.0342733	-1.0319
RFX7	-1.344	-0.96741	0.47386	0.5659	0.52687	0.16436	-0.612517	0.419043	-1.03156
FAM86B1	-1.6296	-1.455	-0.34222	-0.36249	0.013891	0.014309	-1.14227	-0.11143	-1.03084
HK2	-1.097	-1.29	-0.72003	-0.13549	0.1233	-0.0050014	-1.03568	-0.00573047	-1.02995
STAT4	-1.5136	-1.166	-0.19199	0.077842	-0.11978	0.26015	-0.957197	0.0727373	-1.02993
DYRK1A_DYRK1B	-2.411	-1.6921	-2.1979	-0.84819	-0.61133	-1.7522	-2.10033	-1.07057	-1.02976
ARHGEF1	-1.4411	-1.2362	-0.28084	0.12504	0.023741	-0.01903	-0.986047	0.0432503	-1.0293
AAMDC	-1.9678	-1.452	-0.66789	-0.38386	-0.5281	-0.08839	-1.36256	-0.33345	-1.02911
RFX3	-1.0093	-1.0365	0.0016135	0.30532	0.12831	0.60785	-0.681395	0.34716	-1.02856
ARHGAP17	-1.8433	-1.0317	-0.074632	0.37107	0.074796	-0.31052	-0.983211	0.0451153	-1.02833
ALYREF	-2.73745	-2.36345	-1.33285	-1.28912	-1.15605	-0.903755	-2.14458	-1.11631	-1.02827
KRT24_KRT9	-1.6761	-1.4458	-0.30982	-0.24015	-0.12536	0.01805	-1.14391	-0.11582	-1.02809
ZFP36_ZFP36L1	-1.9921	-1.6817	-0.26398	-0.32983	-0.38546	-0.13979	-1.31259	-0.285027	-1.02757
ZNF667	-1.41415	-0.980725	-0.0479	0.223053	0.203135	0.21335	-0.814258	0.213179	-1.02744
STK4	-1.3674	-1.2344	0.078018	0.24155	0.14692	0.1695	-0.841261	0.18599	-1.02725
SIX2	-1.8969	-1.2077	0.02001	-0.11046	-0.16951	0.27654	-1.0282	-0.00114333	-1.02705
E2F4	-1.9421	-1.1039	-0.00087255	-0.0557	-0.032205	0.1219	-1.01562	0.0113317	-1.02696
MAP4K1	-1.3007	-1.02	-0.12793	0.13972	0.37794	0.11382	-0.81621	0.210493	-1.0267
DNM1	-1.29586	-1.02901	-0.427355	0.0853015	0.113856	0.127795	-0.917408	0.108984	-1.02639
TRIM49_TRIM49C	-2.0912	-2.2433	-0.68895	-0.91129	-0.84384	-0.18949	-1.67448	-0.648207	-1.02628
SORD	-0.9621	-1.7043	-0.30148	0.11627	0.081347	-0.087811	-0.989293	0.036602	-1.0259
PHKG1	-1.277	-1.071	-0.17875	-0.033949	0.23074	0.35287	-0.84225	0.18322	-1.02547
C12orf50_ZC3H11A	-2.0316	-1.9148	-1.2448	-0.48576	-0.60419	-1.0254	-1.7304	-0.705117	-1.02528
LOC107983962	-1.7001	-1.1197	-0.74495	0.14873	-0.28888	-0.35134	-1.18825	-0.16383	-1.02442
ZNF567	-1.4939	-1.29713	0.059419	0.301883	-0.034679	0.0731753	-0.910538	0.11346	-1.024
METTL2A	-1.7246	-1.3864	-0.3106	-0.24579	0.155	-0.25943	-1.14053	-0.11674	-1.02379
FOXD4	-1.9696	-2.1613	-0.97665	-0.80315	-0.52909	-0.705	-1.70252	-0.67908	-1.02344
SNRPF	-4.2294	-3.5692	-2.6355	-2.5857	-2.4428	-2.3361	-3.47803	-2.45487	-1.02317
NUP35	-1.8547	-1.3142	-0.91281	0.017751	-0.37643	-0.65529	-1.36057	-0.33799	-1.02258
PLEKHA8	-2.057	-1.674	-0.23562	-0.45366	-0.46899	0.022964	-1.32221	-0.299895	-1.02231
WAS	-1.3144	-0.89051	0.153345	0.579425	0.273165	0.162272	-0.683855	0.338287	-1.02214
ZNF225	-1.38715	-1.3002	-0.12388	0.246332	-0.015385	0.02396	-0.937077	0.084969	-1.02205
PRH1	-1.5206	-1.4533	-0.41647	0.045274	-0.39439	0.024099	-1.13012	-0.108339	-1.02178
RBM39	-3.9019	-3.3128	-2.0043	-2.2363	-1.7481	-2.1702	-3.073	-2.05153	-1.02147
CSDC2	-1.3945	-1.0918	-0.59509	-0.06067	-0.060425	0.10344	-1.02713	-0.005885	-1.02124
PURA	-1.6831	-1.3522	-0.49194	-0.33684	0.14138	-0.26823	-1.17575	-0.154563	-1.02118
KLHL11_KLHL20	-1.7729	-1.327	-0.60597	-0.1796	-0.24599	-0.21677	-1.23529	-0.21412	-1.02117
APBB3	-1.5254	-1.1515	-0.18524	0.28254	0.039275	-0.12284	-0.954047	0.066325	-1.02037
NUDT13	-1.2393	-1.0854	-0.043476	0.33345	0.092406	0.26636	-0.789392	0.230739	-1.02013
LBX2	-1.3088	-0.9293	-0.30467	0.27629	0.19601	0.041865	-0.84759	0.171388	-1.01898
TAF1	-2.24265	-1.50415	-1.2431	-0.74089	-0.47329	-0.7195	-1.6633	-0.64456	-1.01874
CHD5_NSD3	-1.6074	-1.6089	-0.28889	-0.32217	-0.12922	0.0010034	-1.1684	-0.150129	-1.01827
KLHL17_KLHL2	-1.759	-1.3864	-0.29633	-0.20298	-0.27981	0.094044	-1.14724	-0.129582	-1.01766
OLIG2	-1.6057	-1.2948	-0.15253	0.073015	-0.031125	-0.042453	-1.01768	-0.000187667	-1.01749
BRD9	-2.6408	-1.8875	-0.4891	-0.36299	-0.51172	-1.0904	-1.67247	-0.655037	-1.01743
RNF219_RNFT2	-1.573	-1.3604	-0.16303	0.10712	-0.16008	0.0078591	-1.03214	-0.0150336	-1.01711
NEUROD2	-1.5231	-1.3706	-0.54434	-0.083507	-0.34968	0.043503	-1.14601	-0.129895	-1.01612
TBPL2	-1.6595	-1.2264	-0.18794	-0.044022	-0.086702	0.10456	-1.02461	-0.00872133	-1.01589
PAK1_PAK4	-1.8924	-1.3029	-0.24658	-0.011115	-0.30039	-0.083362	-1.14729	-0.131622	-1.01567
WNK1_WNK3	-3.173	-2.2623	-2.0699	-1.9021	-1.8086	-0.74765	-2.50173	-1.48612	-1.01562
CACNA1B	-1.62154	-1.7004	-0.589741	-0.176331	-0.16518	-0.523513	-1.30389	-0.288342	-1.01555
HDAC2	-1.6234	-1.058	-0.44855	0.19674	-0.17303	-0.10821	-1.04332	-0.0281667	-1.01515
RBBP6	-2.32125	-1.85915	-1.18603	-0.79521	-0.75285	-0.773225	-1.78881	-0.773762	-1.01505
EEF2KMT_FAM86B2	-3.5338	-2.5826	-1.5242	-1.8478	-1.6501	-1.0981	-2.54687	-1.532	-1.01487
ZC3H4	-1.87618	-1.65138	-0.882663	-0.670285	-0.432653	-0.264276	-1.47007	-0.455738	-1.01433
KLHL7	-1.85915	-1.45205	-0.174943	-0.199059	-0.20875	-0.03586	-1.16205	-0.14789	-1.01416
TRIM48	-1.4071	-1.2926	0.071492	0.35148	0.073508	-0.013356	-0.876069	0.137211	-1.01328
CCNL1_CCNL2	-2.3261	-1.7118	-0.80929	-0.32486	-0.57005	-0.91542	-1.61573	-0.603443	-1.01229
ARHGEF12	-1.0762	-1.0192	-0.16137	0.42669	-0.027237	0.37896	-0.752257	0.259471	-1.01173
BRDT	-1.8566	-1.2913	0.26468	0.55716	-0.25678	-0.14933	-0.961073	0.05035	-1.01142
HES6	-1.2998	-0.88007	-0.040499	0.61723	0.10856	0.087418	-0.740123	0.271069	-1.01119
TRMT12_TRMT5	-3.5735	-3.0749	-1.5658	-1.7223	-1.3563	-2.1051	-2.73807	-1.7279	-1.01017
FOXR1	-1.299	-1.0954	-0.31381	0.18763	0.051869	0.079448	-0.902737	0.106316	-1.00905
SYTL2_SYTL5	-1.5255	-1.3421	-0.48937	-0.095404	-0.32202	0.086378	-1.11899	-0.110349	-1.00864
DND1	-1.4596	-1.2827	-0.34481	-0.12869	0.073744	-0.0086486	-1.02904	-0.0211982	-1.00784
RBM14	-3.7548	-2.6873	-2.8399	-2.2631	-2.0062	-1.9907	-3.094	-2.08667	-1.00733
THAP7_THAP9	-1.0368	-1.3021	-0.88962	0.11671	-0.27463	-0.049804	-1.07617	-0.0692413	-1.00693
ZNF100	-2.17021	-2.25445	-0.49489	-0.599005	-0.835569	-0.464225	-1.63985	-0.632933	-1.00692
ZDHHC7	-1.9338	-1.0174	-0.058059	0.071797	-0.094454	0.032367	-1.00309	0.00323667	-1.00632
GTF2I	-1.9461	-1.4269	-1.0069	0.26786	-0.57729	-1.0522	-1.45997	-0.453877	-1.00609
PTPN18	-1.8955	-1.4219	-0.17319	-0.31377	-0.23187	0.073282	-1.16353	-0.157453	-1.00608
ZNF678	-1.4882	-0.883695	0.05586	0.411855	0.265455	0.024395	-0.772012	0.233902	-1.00591
ETV6	-1.1978	-1.0912	-0.26323	-0.000435	0.0287755	0.43645	-0.850743	0.15493	-1.00567
BTBD2_KLHL7	-2.5644	-1.6107	-0.40232	-0.58978	-0.62594	-0.34527	-1.52581	-0.52033	-1.00548
NEK6	-1.3755	-0.97848	0.0064582	0.32257	0.2593	0.086203	-0.782507	0.222691	-1.0052
ONECUT1	-1.54502	-1.1013	-0.117251	-0.0937222	0.0534063	0.291728	-0.921191	0.0838039	-1.005
CDK11A	-2.33265	-1.8734	-1.12978	-0.677455	-0.751205	-0.892725	-1.77861	-0.773795	-1.00482
GRAMD1A	-1.8361	-1.0845	-0.42343	-0.056173	-0.19279	-0.080756	-1.11468	-0.109906	-1.00477
NUDT11	-1.3853	-1.2847	-0.29044	-0.1349	0.013655	0.17461	-0.986813	0.0177883	-1.0046
ZBTB3	-1.46773	-1.1552	-0.388887	-0.0172957	-0.00259967	0.0211475	-1.00394	0.000417388	-1.00436
TRIM61	-1.2737	-1.2319	-0.080556	0.28304	0.068866	0.072099	-0.862052	0.141335	-1.00339
PHF13_PHF23	-2.1089	-1.5534	-1.0579	-0.20953	-0.56094	-0.93964	-1.5734	-0.570037	-1.00336
TRDMT1	-1.2086	-1.0431	0.20899	0.37354	0.19619	0.3947	-0.680903	0.321477	-1.00238
CEBPB	-2.06298	-2.09269	-1.54845	-0.65789	-0.645898	-1.39359	-1.90138	-0.899127	-1.00225
POC5	-1.2415	-1.3869	-0.13649	0.51684	-0.0068183	-0.26821	-0.92163	0.0806039	-1.00223
ANKFY1_HGS	-4.2275	-3.6228	-1.7896	-2.0688	-2.0043	-2.5617	-3.2133	-2.2116	-1.0017
ARID5A	-1.2788	-1.2666	-0.42056	0.29182	-0.2965	0.040531	-0.988653	0.0119503	-1.0006
KAT5	-2.5909	-2.7226	-1.66745	-1.66905	-1.34565	-0.96449	-2.32698	-1.3264	-1.00059
DAPK1_DAPK3	-1.1143	-1.0699	0.15178	0.76674	-0.033414	0.23533	-0.677473	0.322885	-1.00036
FBP1	-0.83465	-0.88553	-0.31503	0.92041	0.048916	-0.0036851	-0.678403	0.32188	-1.00028
RNF115	-1.4725	-1.2465	-0.088038	0.17136	-0.19464	0.21523	-0.935679	0.0639833	-0.999663
HNRNPA1_HNRNPA2B1	-2.6602	-2.6472	-1.9245	-1.5502	-1.5847	-1.0983	-2.41063	-1.41107	-0.999567
ZNF735	-1.4165	-1.3025	0.077412	0.252795	-0.105519	0.20972	-0.880529	0.118998	-0.999528
ZNF335	-2.9744	-2.6214	-1.6697	-1.61649	-1.14029	-1.5108	-2.42183	-1.42253	-0.999307
ETFBKMT	-0.96314	-0.97907	-0.017486	0.66165	0.14845	0.22758	-0.653232	0.345893	-0.999125
HOXD8	-1.5533	-1.2539	0.073971	0.14319	0.052739	0.067579	-0.911076	0.087836	-0.998912
PIAS4	-1.51351	-1.00063	-0.71537	0.212875	-0.24734	-0.198863	-1.07651	-0.0777762	-0.99873
ACAP1_ACAP3	-1.7873	-1.2332	-0.27184	-0.075685	-0.21002	-0.011232	-1.09745	-0.098979	-0.998468
ZFYVE28	-1.3643	-1.2464	-0.07984	0.2269	-0.047522	0.12523	-0.896847	0.101536	-0.998383
PTK7	-1.3366	-1.1142	0.11465	0.53281	0.09109	0.030882	-0.778717	0.218261	-0.996977
PPFIBP1	-1.449	-1.1635	-0.34836	0.26768	-0.2163	-0.022399	-0.986953	0.00966033	-0.996614
MYLK	-1.432	-1.0659	0.036626	0.31352	-0.032655	0.24601	-0.820425	0.175625	-0.99605
KHDRBS3_QKI	-2.0964	-1.5393	0.19311	-0.35897	0.083647	-0.18003	-1.14753	-0.151784	-0.995746
FDXACB1	-1.8143	-1.448	-0.28963	0.13896	-0.35274	-0.35156	-1.18398	-0.188447	-0.99553
RBM42	-3.2777	-2.9402	-2.0461	-1.7399	-1.5716	-1.9663	-2.75467	-1.75927	-0.9954
ZBTB48	-1.40877	-1.01277	-0.216025	0.0243825	-0.0636657	0.386675	-0.879191	0.115797	-0.994988
YBX3	-1.63	-1.3392	-0.058404	0.12385	-0.11228	-0.055563	-1.0092	-0.0146643	-0.994537
SAMD11	-1.8081	-1.6799	-0.022965	-0.45901	-0.1665	0.097165	-1.17032	-0.176115	-0.994207
EPB41L4A	-0.97579	-1.0974	0.11614	0.51209	0.37309	0.13868	-0.65235	0.341287	-0.993637
INSRR	-1.2064	-0.86645	-0.2762	0.30135	0.097415	0.23246	-0.783017	0.210408	-0.993425
PLCG2	-1.4151	-0.98829	0.085308	0.41297	0.18358	0.064286	-0.772694	0.220279	-0.992973
COL8A1_COL8A2	-1.8465	-1.2964	-0.70424	-0.08934	-0.38276	-0.39623	-1.28238	-0.289443	-0.992937
CLK1	-1.3935	-1.0472	0.22414	0.63538	0.029799	0.096569	-0.738853	0.253916	-0.992769
MLLT10_PHF14	-1.5286	-1.2377	-0.66266	0.099074	-0.45871	-0.093952	-1.14299	-0.151196	-0.991791
EEF2KMT_FAM86B1	-2.5902	-2.3157	-1.2709	-1.4697	-1.204	-0.52787	-2.05893	-1.06719	-0.991743
PPP1CA_PPP1CC	-1.4428	-1.2009	-1.3049	-0.19457	-0.43586	-0.3448	-1.3162	-0.325077	-0.991123
ATM	-1.5061	-1.4009	-0.45318	0.44669	-0.055615	-0.77791	-1.12006	-0.128945	-0.991115
SNX31	-1.6765	-1.4076	-0.10286	0.081824	-0.14938	-0.14716	-1.06232	-0.071572	-0.990748
RHOXF1	-1.4128	-1.0608	0.078454	0.2705	0.16363	0.14207	-0.798382	0.192067	-0.990449
MTMR3_MTMR4	-2.3556	-2.5774	-0.38907	-1.0391	-1.0305	-0.28275	-1.77402	-0.784117	-0.989907
ALX1	-1.5233	-0.98712	-0.14511	0.055891	0.062217	0.19588	-0.885177	0.104663	-0.989839
POMK	-1.1165	-1.2218	0.201	0.54554	0.1467	0.13875	-0.712433	0.276997	-0.98943
RNGTT	-2.2192	-2.5025	-0.79174	-0.91212	-0.64629	-0.98756	-1.83781	-0.848657	-0.989157
KCNA7	-1.63385	-1.20425	-0.29259	-0.0967915	-0.103543	0.0321955	-1.04356	-0.0560465	-0.987517
FOXK1_FOXK2	-3.8337	-2.3347	-1.764	-1.5934	-0.99125	-2.3854	-2.64413	-1.65668	-0.98745
KRT1	-1.5316	-1.1595	-0.086227	0.10385	-0.011	0.091803	-0.925776	0.061551	-0.987327
TRIM15	-1.5836	-1.0639	-0.3044	0.14549	-0.11038	-0.025356	-0.983967	0.00325133	-0.987218
NUDT1	-1.2946	-1.314	-0.47023	0.050785	-0.10475	-0.064678	-1.02628	-0.0395477	-0.986729
HES1_HES6	-1.9697	-1.5794	-0.28531	-0.41419	-0.49244	0.031692	-1.27814	-0.291646	-0.986491
PRKCD	-0.78095	-1.03	-0.27465	0.48219	0.13824	0.25329	-0.6952	0.29124	-0.98644
FRS2	-1.2653	-1.1929	-0.90159	-0.08592	-0.084914	-0.23018	-1.11993	-0.133671	-0.986259
SMG1	-2.7177	-2.0944	-1.7106	-1.5102	-1.2241	-0.83021	-2.17423	-1.18817	-0.986063
MAP4K5	-1.6671	-1.577	-0.30677	-0.32314	-0.24007	-0.029713	-1.18362	-0.197641	-0.985982
AKT2_PRKCH	-1.8216	-1.5365	-0.68871	-0.44161	-0.38489	-0.26467	-1.34894	-0.363723	-0.985213
OOEP	-1.3261	-1.2872	-0.24952	0.25536	-0.16864	0.0052032	-0.954273	0.0306411	-0.984914
ZBTB38	-2.1867	-1.0996	-0.092447	-0.43721	-0.1456	0.15623	-1.12625	-0.142193	-0.984056
OSR1	-1.3255	-1.2129	0.0590806	0.183692	0.090626	0.195155	-0.82644	0.156491	-0.982931
DUSP2	-1.1898	-1.3592	-0.24932	0.072773	0.24342	-0.16658	-0.932773	0.049871	-0.982644
TIA1_TIAL1	-1.7414	-1.4056	-0.59827	-0.15726	-0.33872	-0.30414	-1.24842	-0.266707	-0.981717
SIX5	-1.6445	-0.90928	0.069507	0.10392	0.11948	0.23676	-0.828091	0.153387	-0.981478
PITX1	-1.2216	-0.9385	0.11727	0.38199	0.13968	0.37971	-0.680943	0.30046	-0.981403
RASAL1	-1.1421	-1.146	-0.14087	0.36185	0.11964	0.031684	-0.809657	0.171058	-0.980715
ING3	-2.7633	-1.8919	-1.0683	-1.6204	-1.2618	0.10001	-1.90783	-0.927397	-0.980437
SNX27	-1.4875	-1.0143	-0.056688	0.18509	0.14969	0.046981	-0.852829	0.127254	-0.980083
PPP4R3A_PPP4R3B	-2.0966	-1.9612	-0.61423	-0.76001	-0.76859	-0.20373	-1.55734	-0.577443	-0.9799
PLEKHB1	-1.2911	-1.4098	-0.37166	0.23153	-0.31698	-0.048618	-1.02419	-0.0446893	-0.979497
TFE3	-1.4665	-1.1486	-0.015327	0.146	0.091715	0.065901	-0.876809	0.101205	-0.978014
RGPD1_RGPD8	-2.092	-1.7821	-0.92434	-0.91588	-0.52516	-0.42461	-1.59948	-0.621883	-0.977597
PTPRK	-1.764	-1.1439	-0.036727	-0.36487	-0.01526	0.36729	-0.981542	-0.00428	-0.977262
NRBP1_WNK3	-3.48	-2.4831	-1.2705	-1.4889	-1.2918	-1.5217	-2.4112	-1.43413	-0.977067
SMAD9	-1.0709	-0.95171	0.027081	0.58644	0.16112	0.18685	-0.665176	0.31147	-0.976646
DMRTC2	-1.2813	-1.2533	-0.40023	0.055068	-0.12985	0.067824	-0.978277	-0.00231933	-0.975957
THAP9	-1.4442	-0.93179	0.019593	0.31649	0.074054	0.18031	-0.785466	0.190285	-0.97575
CSTF2_CSTF2T	-1.7695	-1.5948	-0.62791	-0.17618	-0.515	-0.37658	-1.33074	-0.35592	-0.974817
COMT_LRTOMT	-1.8198	-1.3447	-0.60273	-0.19894	-0.38162	-0.26367	-1.25574	-0.28141	-0.974333
JRKL	-1.1014	-1.211	-0.095296	0.047961	0.011679	0.45318	-0.802565	0.17094	-0.973505
ZNF350	-1.6773	-1.25484	-0.119277	0.0156033	-0.171815	0.0248333	-1.01714	-0.0437927	-0.973347
MATR3	-2.8377	-1.9425	-0.920975	-0.945805	-0.748425	-1.08765	-1.90039	-0.927293	-0.973098
KLHL17_KLHL28	-1.9696	-1.5061	-0.31402	-0.46942	-0.32451	-0.076842	-1.26324	-0.290257	-0.972983
SIX6	-1.157	-0.89624	0.00048067	0.48762	0.25358	0.1244	-0.684253	0.288533	-0.972786
RIOK3	-1.4723	-1.15	-0.018507	0.16149	-0.015879	0.1308	-0.880269	0.092137	-0.972406
ALG13_SMNDC1	-2.683	-2.3923	-1.1238	-1.1666	-1.1599	-0.95567	-2.06637	-1.09406	-0.97231
TBPL1	-1.2284	-1.0076	-0.0090044	0.17041	0.28403	0.21706	-0.748335	0.223833	-0.972168
MXD4	-1.1266	-0.69536	0.10163	0.65195	0.16865	0.37553	-0.573443	0.39871	-0.972153
SYTL5	-1.0866	-1.0463	-0.074477	0.26861	0.12722	0.31325	-0.735792	0.23636	-0.972152
MYLIP	-1.3509	-0.83729	0.13661	0.3719	0.26235	0.23023	-0.68386	0.28816	-0.97202
ECT2	-3.4968	-3.629	-2.4081	-2.1928	-1.8798	-2.5461	-3.17797	-2.20623	-0.971733
SETMAR	-1.2601	-0.93781	-0.1549	0.42394	-0.0062958	0.14413	-0.78427	0.187258	-0.971528
ATF1_CREB1	-2.3883	-1.8104	-0.94631	-0.94223	-0.92572	-0.36364	-1.715	-0.743863	-0.97114
PPM1N	-1.201	-1.0198	-0.16742	-0.028841	0.090616	0.46321	-0.796073	0.174995	-0.971068
CBX1	-1.4541	-1.1915	-0.42208	-0.2256	-0.13048	0.20078	-1.02256	-0.0517667	-0.970793
ROR1	-0.74204	-1.1105	-0.18439	0.48734	0.14249	0.24536	-0.678977	0.29173	-0.970707
METTL24	-1.7333	-0.88839	-0.21391	0.023086	-0.10461	0.15783	-0.9452	0.0254353	-0.970635
GRK4_GRK7	-1.0889	-1.2509	-0.48137	0.12141	-0.10434	0.071505	-0.94039	0.029525	-0.969915
TRIM25_TRIM65	-1.7555	-1.3587	-0.62365	-0.15046	-0.34187	-0.33598	-1.24595	-0.276103	-0.969847
EPHA7_SAMD5	-1.1725	-1.2838	-0.24965	0.24744	-0.20125	0.15706	-0.901983	0.06775	-0.969733
KMT2A_KMT2B	-3.7589	-2.9772	-2.3477	-1.8865	-1.6885	-2.6008	-3.02793	-2.0586	-0.969333
INPP5F	-1.1304	-0.86205	0.19568	0.48612	0.17305	0.45164	-0.598923	0.37027	-0.969193
FMNL2	-1.5876	-1.0961	-0.078033	-0.14048	0.0058882	0.2795	-0.920578	0.0483027	-0.96888
GLTSCR1	-1.7456	-1.1056	-0.03413	-0.012229	0.050098	-0.017881	-0.961777	0.00666267	-0.968439
ANP32B	-1.481	-1.2378	-0.37912	-0.14521	0.049008	-0.09697	-1.03264	-0.0643907	-0.968249
TBX18	-1.5416	-1.0955	-0.089156	0.084745	0.042963	0.050342	-0.908752	0.05935	-0.968102
EXPH5	-0.59012	-1.297	-0.17905	0.34012	-0.039536	0.53735	-0.688723	0.279311	-0.968035
DAB1	-1.4524	-1.2874	-0.045275	0.018879	0.088511	0.011471	-0.928358	0.0396203	-0.967979
PRH2	-2.0189	-1.5586	-0.41026	-0.21614	-0.50203	-0.36627	-1.32925	-0.36148	-0.967773
USF1_USF2	-2.7625	-2.003	-1.0094	-0.46187	-0.87835	-1.5336	-1.92497	-0.95794	-0.967027
SASH3	-1.3669	-0.95309	-0.089619	0.011114	0.19119	0.28792	-0.803203	0.163408	-0.966611
DUSP18	-1.3277	-1.1071	-0.093755	0.29723	0.14516	-0.07179	-0.842852	0.123533	-0.966385
CTAG2	-1.1822	-1.0929	-0.23252	0.04853	0.036012	0.30648	-0.835873	0.130341	-0.966214
ADAR	-2.0989	-1.5131	-1.1813	-0.61742	-0.57774	-0.69978	-1.59777	-0.631647	-0.96612
PLCB1	-1.1127	-0.82996	0.032115	0.41236	0.19229	0.38316	-0.636848	0.32927	-0.966118
PRKDC	-2.2908	-1.5858	-0.13742	-0.35278	-0.27136	-0.49202	-1.33801	-0.372053	-0.965953
PRKCA	-1.8378	-0.96708	-0.21357	-0.13045	-0.086421	0.095311	-1.00615	-0.04052	-0.96563
ADCK5	-1.53	-1.0715	0.0011761	0.30562	0.16358	-0.17294	-0.866775	0.0987533	-0.965528
PDZRN4	-1.30225	-1.03717	-0.076374	0.0824809	0.103913	0.293005	-0.805263	0.1598	-0.965063
RNF128_RNF133	-1.2367	-1.2214	-0.27132	0.12821	-0.080885	0.11841	-0.909807	0.055245	-0.965052
KLHL3_KLHL7	-2.3482	-1.6138	-0.28839	-0.58633	-0.37864	-0.39027	-1.4168	-0.451747	-0.96505
MSH6_NSD2	-2.1439	-1.7896	-0.36895	-0.59444	-0.57023	-0.24294	-1.43415	-0.469203	-0.964947
SH3BP2	-1.1698	-1.4099	0.051409	0.38489	-0.089908	0.071434	-0.842764	0.122139	-0.964902
ZNF24	-1.16315	-0.87726	0.16007	0.53262	0.168713	0.31148	-0.62678	0.337604	-0.964384
CAMK1G	-1.3095	-1.3786	0.0090206	0.19746	-0.11918	0.13572	-0.893026	0.0713333	-0.96436
KRT15	-1.113	-0.93489	-0.18679	0.54243	0.12411	-0.0090977	-0.744893	0.219147	-0.964041
CBX2	-1.4976	-1.012	-0.22511	0.12513	-0.16157	0.19365	-0.91157	0.0524033	-0.963973
PAK2	-1.6179	-1.1487	-0.048819	-0.12521	-0.043394	0.24505	-0.938473	0.025482	-0.963955
CCDC188	-1.3312	-1.2902	-0.427175	-0.170513	-0.12445	0.13647	-1.01619	-0.0528312	-0.963361
HNRNPH1_HNRNPH3	-2.0934	-2.1076	-0.95171	-0.58424	-0.92061	-0.75834	-1.71757	-0.754397	-0.963173
ATP2B3_ATP2B4	-1.5488	-1.1862	-0.55589	-0.27158	-0.19454	0.063674	-1.09696	-0.134149	-0.962815
CREB5	-1.24265	-1.03667	-0.24055	0.405235	0.0303965	-0.0685758	-0.839957	0.122352	-0.962309
CERS5	-1.3381	-1.0749	-0.029899	0.30231	-0.081257	0.22221	-0.8143	0.147754	-0.962054
TARDBP	-3.3259	-2.4218	-1.816	-1.175	-1.4718	-2.0313	-2.52123	-1.55937	-0.961867
HDAC10	-1.0899	-0.97489	-0.12956	0.41908	0.23026	0.041735	-0.73145	0.230358	-0.961808
SF3B6_SRSF10	-3.9885	-3.2453	-2.2149	-2.1944	-1.8623	-2.5093	-3.14957	-2.18867	-0.9609
ZNF638	-1.32725	-1.20205	-0.169871	0.111228	0.0147665	0.056615	-0.899725	0.0608697	-0.960595
USP29	-1.3098	-0.85283	-0.023979	0.26404	0.068787	0.36218	-0.72887	0.231669	-0.960539
ARHGAP23_SPTBN1	-1.5554	-1.4057	-0.35992	0.1927	-0.1068	-0.52633	-1.10701	-0.14681	-0.960197
SLC4A1AP	-1.6571	-1.446	-0.51034	-0.58345	-0.031633	-0.11954	-1.20448	-0.244874	-0.959606
KLHDC3	-1.7143	-1.1408	-0.252	0.20727	-0.033409	-0.40397	-1.0357	-0.076703	-0.958997
A1CF_RBM46	-1.4854	-0.88396	-0.35182	0.36944	-0.050706	-0.16321	-0.90706	0.0518413	-0.958901
DUSP19_SSH3	-1.7611	-1.4315	-0.63335	-0.37458	-0.56929	-0.0055621	-1.27532	-0.316477	-0.958839
SNAP47	-0.82498	-1.2705	-0.072499	0.48005	0.12906	0.099319	-0.72266	0.236143	-0.958803
BHLHA9	-1.3057	-1.005	-0.038435	0.13906	0.16941	0.21838	-0.783045	0.175617	-0.958662
FGR_TEC	-1.568	-1.1705	-0.53998	-0.26202	-0.31728	0.17676	-1.09283	-0.13418	-0.958647
DPH3	-2.9461	-2.0656	-1.1944	-1.3343	-1.0913	-0.9069	-2.0687	-1.11083	-0.957867
PHF20_PHF20L1	-2.253	-1.96	-0.39982	-0.51806	-0.61183	-0.61098	-1.53761	-0.58029	-0.957317
CCM2L	-1.28765	-1.25123	-0.399211	0.15039	-0.002463	-0.214995	-0.979364	-0.022356	-0.957008
CDKN2AIP	-1.6928	-1.1512	-0.46611	-0.44406	0.16137	-0.15653	-1.10337	-0.146407	-0.956963
FAM117B	-1.9818	-1.2379	-0.10105	-0.057702	-0.20361	-0.18857	-1.10692	-0.149961	-0.956956
ZNF3	-1.70643	-1.18407	0.0651213	0.105113	-0.242933	0.182726	-0.941795	0.0149686	-0.956764
SMAD1_SMAD5	-1.0573	-1.1366	-0.78926	-0.30979	-0.0034275	0.19988	-0.994387	-0.0377792	-0.956608
ZNF141	-0.835695	-1.00061	-0.0775345	0.583885	0.134571	0.23636	-0.637946	0.318272	-0.956219
IL6ST	-1.0421	-1.0014	-0.76268	-0.089218	0.0094037	0.14035	-0.935393	0.0201786	-0.955572
ZNF404	-1.481	-1.1535	-0.061292	0.066014	-0.007205	0.11191	-0.898597	0.0569065	-0.955504
ZNF155	-1.36156	-1.5797	-0.131447	-0.050365	-0.06711	-0.091464	-1.02424	-0.0696463	-0.954591
GNE	-1.7048	-1.1336	-0.22437	0.035334	-0.316	0.079808	-1.02092	-0.0669527	-0.953971
SGSM2	-1.0751	-1.3121	-0.26914	0.50696	0.04222	-0.34393	-0.885447	0.0684167	-0.953863
RBM12B	-1.4287	-1.3263	0.050121	-0.13035	0.2497	0.037001	-0.901626	0.052117	-0.953743
ZC3H18	-1.78895	-2.2274	-1.2561	-0.85045	-0.83071	-0.73047	-1.75748	-0.803877	-0.953607
CEBPD	-1.2719	-1.06933	-0.414795	0.022733	-0.0850035	0.16673	-0.918677	0.0348198	-0.953496
LNX1	-1.0529	-1.1123	-0.056911	0.53957	-0.084253	0.18197	-0.740704	0.212429	-0.953133
MAPKAP1	-1.5477	-0.9543	-0.50454	-0.26456	-0.026835	0.14341	-1.00218	-0.0493283	-0.952852
MNT	-0.947385	-0.708235	-0.091107	0.929025	0.461915	-0.279675	-0.582242	0.370421	-0.952664
PIWIL4	-1.49805	-1.08535	-0.184559	0.08599	-0.0437485	0.04713	-0.922653	0.0297905	-0.952444
TAF3	-1.70345	-1.479	-0.495285	-0.400225	-0.212215	-0.209235	-1.22591	-0.273892	-0.95202
ACR	-1.3568	-1.0116	-0.7703	-0.011199	0.052546	-0.32434	-1.04623	-0.094331	-0.951902
ZNF571	-1.5928	-1.1487	0.071545	-0.035773	-0.0963195	0.31767	-0.889983	0.0618592	-0.951842
RBAK	-1.12645	-1.20338	-0.11089	0.194527	0.037805	0.182365	-0.813575	0.138232	-0.951807
ZNF853	-1.36037	-1.06004	-0.316264	0.167601	0.037983	-0.0877843	-0.912224	0.0392664	-0.95149
MAOA	-1.2199	-1.0456	-0.059767	0.45243	-0.050878	0.12757	-0.775089	0.176374	-0.951463
ZNF98	-1.11233	-1.43455	0.0034878	0.152345	-0.087144	0.24481	-0.847797	0.103337	-0.951134
EPHB1_ERBB2	-1.9016	-1.2396	-0.21205	-0.25595	-0.21437	-0.029852	-1.11775	-0.166724	-0.951026
KDM5B_KDM5C	-3.4557	-2.8013	-0.40213	-1.3196	-0.7972	-1.6903	-2.21971	-1.26903	-0.950677
NBR1	-1.4675	-1.1098	-0.16046	-0.084475	0.079153	0.11877	-0.912587	0.037816	-0.950403
ERBB2_ERBB3	-1.8468	-1.2783	-0.32993	-0.4624	-0.19476	0.05307	-1.15168	-0.201363	-0.950313
ERN1	-1.0417	-1.1574	-0.29744	0.31132	0.031711	0.011324	-0.83218	0.118118	-0.950298
ALK	-1.2485	-1.0681	-0.16595	0.23546	-0.043642	0.1764	-0.827517	0.122739	-0.950256
ZNF615	-1.22743	-1.0818	-0.0261815	0.158784	0.105024	0.25045	-0.778472	0.171419	-0.949892
ESR1_ESRRG	-1.3756	-1.3048	-0.11865	0.081947	-0.13899	0.10738	-0.933017	0.016779	-0.949796
TBC1D2B	-1.1905	-0.98555	-0.1443	0.33858	-0.061618	0.2518	-0.77345	0.176254	-0.949704
EPB41L4B	-1.5332	-1.0328	0.040906	0.12402	0.066185	0.13301	-0.841698	0.107738	-0.949436
EPB41	-1.9946	-1.3386	-0.16875	-0.0022742	-0.59236	-0.060235	-1.16732	-0.21829	-0.949027
SHANK2	-1.5905	-1.4669	-0.23698	-0.277	-0.37822	0.20754	-1.09813	-0.149227	-0.9489
KDM4E	-1.3497	-1.0998	-0.063496	0.15096	0.080095	0.10242	-0.837665	0.111158	-0.948824
METTL7B	-1.5525	-1.0299	-0.27061	0.20276	-0.10017	-0.10944	-0.951003	-0.00228333	-0.94872
ZNF841	-1.43315	-1.05695	-0.029355	0.22766	0.0573285	0.0414391	-0.839818	0.108809	-0.948628
HIST1H2AI_HIST1H2AL	-3.1439	-2.5163	-1.7818	-1.6365	-1.8002	-1.1598	-2.48067	-1.53217	-0.9485
ZNF80	-0.8583	-0.86756	0.0049459	0.73505	0.044428	0.3439	-0.573638	0.374459	-0.948097
RFX4	-1.3569	-1.0235	-0.16397	0.4591	-0.13011	-0.029731	-0.848123	0.099753	-0.947876
DPPA5	-1.735	-1.4911	-0.32762	-0.36951	-0.16888	-0.17181	-1.18457	-0.236733	-0.94784
INMT	-1.3023	-1.2048	-0.36213	-0.12475	0.039303	0.058577	-0.95641	-0.00895667	-0.947453
CBFA2T2	-1.6643	-0.96467	0.07565	0.49635	0.93191	-1.1394	-0.851107	0.0962867	-0.947393
PPP1CC	-1.2217	-0.79596	-0.22789	0.40853	-0.070052	0.25538	-0.748517	0.197953	-0.946469
SLFN12	-1.5098	-1.1001	-0.018925	0.25633	-0.091697	0.04502	-0.876275	0.0698843	-0.946159
SORL1	-1.398	-1.1016	0.11483	0.17808	0.085502	0.18857	-0.794923	0.150717	-0.945641
CAMK2G	-1.4718	-1.0324	-0.339	-0.02981	-0.040497	0.063063	-0.947733	-0.00241467	-0.945319
MAPK8IP1	-1.2783	-1.178	-0.69067	-0.017976	-0.18161	-0.11153	-1.04899	-0.103705	-0.945285
TP63	-1.04212	-0.932995	0.065517	0.495575	0.175705	0.254805	-0.636533	0.308695	-0.945228
PTPRZ1	-1.3629	-1.1251	-0.21368	0.00088919	0.085665	0.047413	-0.90056	0.0446557	-0.945216
ZNF230	-1.3919	-1.33785	-0.036977	0.180241	-0.145385	0.033545	-0.922242	0.0228005	-0.945043
KLHL38	-1.74695	-1.35965	-0.126532	-0.245712	-0.118209	-0.0347715	-1.07771	-0.132898	-0.944813
ZNF665	-1.1979	-1.01478	0.050072	0.361925	-0.0520295	0.36106	-0.720869	0.223652	-0.944521
ZNF415	-1.50783	-1.1087	-0.123498	0.0404363	0.0434553	0.0088352	-0.913344	0.030909	-0.944253
ZNF221	-1.29173	-1.05621	0.044273	0.566805	0.029835	-0.07014	-0.767886	0.1755	-0.943386
RBM41	-1.2649	-1.2368	0.26502	0.33775	0.11869	0.13438	-0.74556	0.19694	-0.9425
ATE1	-1.5535	-1.6729	-0.34848	-0.71355	-0.28937	0.25362	-1.19163	-0.249767	-0.94186
PPP4R3A	-1.2463	-1.1318	0.063747	0.32929	0.07665	0.10469	-0.771451	0.17021	-0.941661
ABR	-1.308	-0.99589	-0.28543	0.27687	-0.051333	0.0088084	-0.863107	0.0781151	-0.941222
LOC107983997	-1.14552	-1.08843	0.0873515	0.254799	0.20723	0.21476	-0.715531	0.225596	-0.941128
NEK2	-1.2598	-1.6263	-0.29174	-0.45239	-0.094405	0.19198	-1.05928	-0.118272	-0.941008
MLXIPL	-1.49567	-1.08639	-0.284521	0.0661353	-0.190982	0.0811595	-0.955526	-0.0145624	-0.940964
PTPRC_PTPRT	-1.5067	-1.1579	-0.38442	-0.10319	-0.16551	0.042501	-1.01634	-0.0753997	-0.94094
BPTF_KAT2A	-2.7592	-2.0523	-1.348	-1.3016	-1.1048	-0.93206	-2.05317	-1.11282	-0.940347
KRBOX4	-1.4036	-0.82788	-0.099662	0.31595	0.014373	0.15909	-0.777047	0.163138	-0.940185
PLOD2	-2.0397	-1.169	-0.27446	-0.40094	-0.1095	-0.15227	-1.16105	-0.220903	-0.94015
ZNF316	-1.13118	-1.03006	0.0524567	0.395703	0.30342	0.0114997	-0.70293	0.236874	-0.939804
SETD5	-1.977	-1.5934	-0.10898	-0.025483	-0.15168	-0.6838	-1.22646	-0.286988	-0.939472
PCBP2	-3.5144	-2.6627	-2.0232	-2.2881	-1.8679	-1.2264	-2.73343	-1.79413	-0.9393
BHLHE40_BHLHE41	-1.3263	-1.4476	-0.17631	-0.041114	-0.072423	-0.019249	-0.983403	-0.044262	-0.939141
CAMTA2	-1.4309	-0.79214	0.016862	0.31257	0.15995	0.13813	-0.735393	0.20355	-0.938943
BRSK2	-1.2968	-0.9272	-0.14057	0.23102	0.11768	0.10348	-0.78819	0.150727	-0.938917
JAZF1	-1.1845	-0.71085	0.016935	0.49148	0.20591	0.2405	-0.626138	0.31263	-0.938768
SPEN	-1.3984	-0.99284	-0.70475	-0.25967	0.19735	-0.21737	-1.032	-0.09323	-0.938767
CYTH3	-1.5592	-1.1847	-0.33433	-0.015345	-0.06705	-0.18045	-1.02608	-0.087615	-0.938462
NR0B1	-0.57627	-1.1296	0.025488	0.62703	0.095816	0.40992	-0.560127	0.377589	-0.937716
KHSRP	-1.75435	-1.26265	-0.36895	-0.015705	-0.047155	-0.510365	-1.12865	-0.191075	-0.937575
CHD5	-1.38247	-1.10216	-0.0639954	0.109651	0.0280416	0.125732	-0.849541	0.0878081	-0.937349
TXK	-1.9902	-1.0226	-0.062197	-0.21096	-0.31558	0.263	-1.025	-0.0878467	-0.937152
ZNF117	-1.676	-1.1416	-0.045768	0.14775	-0.1198	-0.080466	-0.954456	-0.0175053	-0.936951
PRKCH	-0.98844	-1.0036	-0.068538	0.49527	0.24506	0.0086922	-0.686859	0.249674	-0.936533
SGPP1	-1.0404	-1.1848	-0.26594	0.32621	0.069493	-0.077712	-0.83038	0.105997	-0.936377
HIST1H2BA	-1.319	-0.91012	-0.248	0.051691	0.0049376	0.27484	-0.825707	0.11049	-0.936196
IGF2BP3	-1.33137	-1.39655	-0.067347	0.03965	-0.0536945	0.026508	-0.931757	0.0041545	-0.935912
MKRN1	-1.81315	-1.33975	-0.0416695	-0.258005	-0.131999	0.0028365	-1.06486	-0.129056	-0.935801
ALPPL2	-1.4554	-1.1966	-0.19052	-0.066286	-0.070125	0.10075	-0.947507	-0.011887	-0.93562
RERE	-1.26376	-1.13515	-0.0730812	-0.0750907	0.160929	0.24727	-0.823996	0.111036	-0.935032
FOXD1	-1.22032	-1.38278	-0.457294	-0.138594	-0.0727	-0.0440995	-1.02013	-0.0851312	-0.934998
MEF2D	-0.90931	-0.84908	-0.16103	0.63413	0.29452	-0.043946	-0.639807	0.294901	-0.934708
TBX3	-1.5754	-1.7975	0.021416	-0.53368	-0.24421	0.22878	-1.11716	-0.183037	-0.934125
SSRP1	-1.7105	-1.3948	-0.97147	-0.43433	-0.35467	-0.48665	-1.35892	-0.425217	-0.933707
GAB1	-1.2296	-0.94958	0.090415	0.58887	-0.0047354	0.12614	-0.696255	0.236758	-0.933013
COLEC12	-1.6691	-1.87	-0.86813	-0.66728	-0.28328	-0.65772	-1.46908	-0.536093	-0.932983
ZNF835	-1.1046	-0.84591	0.044091	0.28597	0.36839	0.23662	-0.635473	0.296993	-0.932466
KCTD1	-1.2917	-1.3057	-0.00886008	0.172067	-0.0253	0.044315	-0.868753	0.063694	-0.932447
NR1D1	-1.34305	-1.1166	-0.300715	-0.0169895	-0.115566	0.166703	-0.920122	0.0113823	-0.931504
CAMTA1	-1.1872	-0.98685	-0.067418	0.36434	-0.07053	0.25852	-0.747156	0.18411	-0.931266
TRMT2B	-0.48714	-0.85329	0.10726	0.67115	0.48647	0.40258	-0.411057	0.520067	-0.931123
VDR	-1.19015	-0.869435	-0.207045	0.221145	0.093815	0.211345	-0.755543	0.175435	-0.930978
WT1	-0.924305	-0.827005	-0.103384	0.65834	0.222591	0.0564792	-0.618231	0.31247	-0.930701
SLC24A3	-0.69532	-1.0532	-0.19135	0.60881	-0.017699	0.25905	-0.646623	0.283387	-0.93001
RBM10	-1.9213	-1.5919	-0.69834	-0.89901	-0.6621	0.13908	-1.40385	-0.47401	-0.929837
ZC3H13	-1.8512	-1.0894	-0.70345	-0.43338	-0.17417	-0.24745	-1.21468	-0.285	-0.929683
ZNF572	-1.8881	-1.6343	0.006675	-0.386491	-0.307179	-0.0333135	-1.17191	-0.242328	-0.92958
MERTK_MET	-1.2678	-1.1009	-0.26464	0.14738	0.0099095	-0.0021631	-0.87778	0.0517088	-0.929489
ARID1B	-1.36823	-1.22236	-0.804136	-0.102276	-0.179457	-0.329982	-1.13158	-0.203905	-0.927671
PLEK2	-1.7991	-1.4556	-0.23738	-0.27576	-0.33703	-0.09633	-1.16403	-0.236373	-0.927653
KLHL2_KLHL20	-1.6172	-1.4912	-0.18235	-0.015942	-0.12442	-0.37036	-1.09692	-0.170241	-0.926676
NATD1	-1.4578	-0.85454	-0.38083	0.26229	-0.16238	-0.014567	-0.897723	0.0284477	-0.926171
ACVR1C	-1.0776	-1.2242	-0.10627	0.25062	0.097256	0.022226	-0.80269	0.123367	-0.926057
ADAD2	-1.1876	-1.3006	-0.18056	0.13997	-0.013181	-0.017655	-0.889587	0.036378	-0.925965
ESPN	-1.6064	-1.37452	-0.484989	-0.338697	-0.405174	0.0554188	-1.1553	-0.229484	-0.925819
ZCCHC10	-2.90185	-1.3672	-0.18122	-0.99187	-0.562285	-0.118855	-1.48342	-0.55767	-0.925753
KLHL21	-1.20957	-0.92779	-0.0029995	0.23338	0.183176	0.21953	-0.713453	0.212029	-0.925482
PHC1	-1.6134	-1.2406	-0.13383	-0.33102	0.045159	0.073649	-0.995943	-0.0707373	-0.925206
ZC3H7A	-1.55265	-1.3552	-0.08393	-0.088453	-0.0664985	-0.0647939	-0.99726	-0.0732485	-0.924012
DHX36	-2.0195	-1.0607	-0.96327	-0.096371	-0.5065	-0.66969	-1.34782	-0.424187	-0.923636
TET2	-0.91801	-1.0347	-0.14396	0.2352	0.094561	0.34445	-0.69889	0.224737	-0.923627
TTBK2	-1.1008	-0.87999	0.14338	0.29791	0.093678	0.54174	-0.61247	0.311109	-0.923579
H2AFJ	-1.1421	-1.0363	-0.21202	0.32408	0.032293	0.023424	-0.796807	0.126599	-0.923406
GLIS1	-1.4329	-1.0641	-0.15634	0.09572	-0.041415	0.06251	-0.884447	0.0389383	-0.923385
DYRK1B	-0.85442	-0.92302	0.036633	0.55165	0.3254	0.15222	-0.580269	0.34309	-0.923359
ZNF285	-2.0299	-1.3049	-0.11569	-0.21978	-0.33124	-0.1299	-1.15016	-0.226973	-0.92319
IK	-1.8422	-1.7852	-0.87745	-0.56425	-0.501	-0.67034	-1.50162	-0.57853	-0.923087
ZKSCAN4	-1.13535	-1.1519	-0.092267	0.0968677	0.0595033	0.231673	-0.793172	0.129348	-0.92252
PCBP1	-3.6289	-3.5078	-2.102	-1.578	-2.6204	-2.2746	-3.07957	-2.15767	-0.9219
LOC390937	-1.8627	-1.3031	-0.41564	-0.5596	-0.10696	-0.1497	-1.19381	-0.272087	-0.921727
HIF3A	-1.6298	-1.4361	-0.15289	-0.28001	-0.2396	0.065667	-1.07293	-0.151314	-0.921616
PHRF1	-1.66142	-1.41473	-0.134499	-0.30087	-0.0306207	-0.11587	-1.07022	-0.14912	-0.921097
RNF149	-1.1689	-1.0486	-0.35679	0.25846	-0.11312	0.043471	-0.858097	0.062937	-0.921034
BRD1	-1.68847	-1.157	-0.118394	0.144344	0.217493	-0.563421	-0.987956	-0.0671948	-0.920761
NR1D2	-0.77355	-0.83879	-0.052491	0.49156	0.229661	0.375175	-0.554944	0.365465	-0.920409
AATK_LMTK2	-1.453	-1.3256	-0.41151	-0.3311	-0.1453	0.047299	-1.06337	-0.143034	-0.920336
ZC3H8	-2.8427	-2.4667	-1.7137	-1.45355	-1.25615	-1.55243	-2.34103	-1.42071	-0.920323
PLK3	-1.047	-0.81191	-0.19261	0.23697	0.21102	0.26107	-0.68384	0.236353	-0.920193
PCMTD2	-1.9802	-1.1943	-0.24189	-0.31821	-0.29766	-0.041031	-1.1388	-0.218967	-0.91983
SIRT5	-1.0852	-0.99141	-0.24085	0.15443	0.054523	0.23294	-0.772487	0.147298	-0.919784
FZD8	-3.2199	-3.1009	-2.8766	-2.0677	-1.9478	-2.4226	-3.0658	-2.14603	-0.919767
EIF2AK1	-1.0747	-0.99746	0.10749	0.22051	0.26683	0.30708	-0.65489	0.264807	-0.919697
RAPGEFL1	-1.6026	-0.93603	-0.52529	-0.10428	0.16366	-0.36421	-1.02131	-0.10161	-0.919697
PTK6_SRMS	-1.8929	-1.4429	-0.062499	-0.17939	-0.36421	-0.095642	-1.13277	-0.213081	-0.919686
NCOA5	-1.214	-1.1436	-0.0036563	-0.01513	0.061182	0.35123	-0.787085	0.132427	-0.919513
HNRNPA2B1	-1.9036	-1.49365	-0.7117	-0.549965	-0.35234	-0.44858	-1.36965	-0.450295	-0.919355
ZFYVE19	-1.0496	-1.116	-0.025875	0.31048	0.044071	0.21166	-0.730492	0.188737	-0.919229
EGR1	-1.14291	-1.1449	-0.29668	0.039171	0.0797495	0.054219	-0.861495	0.0577132	-0.919208
FOXL2	-1.25222	-0.932995	-0.214425	0.265052	-0.039985	0.13253	-0.79988	0.119199	-0.919079
ZNF235	-1.3102	-1.14775	-0.127276	0.272348	-0.105335	0.0047445	-0.861742	0.0572526	-0.918995
CDK14	-1.3425	-1.1098	-0.21679	-0.26004	-0.014361	0.36144	-0.889697	0.029013	-0.91871
NEUROG1	-1.6422	-0.86331	0.07435	-0.10643	0.15896	0.27243	-0.810387	0.10832	-0.918707
ZNF777	-1.42687	-1.2199	0.0821724	0.100927	-0.0692033	0.15968	-0.854865	0.0638012	-0.918666
CDK6	-1.3158	-1.5747	-0.069485	-0.19504	-0.038226	0.028829	-0.986662	-0.0681457	-0.918516
SRPK3	-1.1874	-1.1103	0.19886	0.46887	0.10043	0.087343	-0.699613	0.218881	-0.918494
FTSJ3	-2.2524	-2.3486	-1.497	-1.1224	-1.0139	-1.2064	-2.03267	-1.11423	-0.918433
FAM43B	-1.1568	-0.72937	-0.33834	0.51936	-0.10478	0.11615	-0.741503	0.17691	-0.918413
PAK1_PAK2	-2.0228	-1.9447	-0.32903	-1.0021	-0.59148	0.052121	-1.43218	-0.51382	-0.918357
CREBBP_PHIP	-2.1935	-1.3786	-0.5177	-0.55041	-0.32093	-0.46514	-1.36327	-0.445493	-0.917773
WEE2	-1.5878	-1.0805	-0.074052	-0.10054	-0.028451	0.13828	-0.914117	0.00309633	-0.917214
RNF187	-1.2667	-1.0599	-0.18752	-0.0066419	0.032131	0.21139	-0.83804	0.0789597	-0.917
SLFN12L	-1.261	-1.5551	-0.85229	-0.44275	0.2263	-0.70177	-1.2228	-0.306073	-0.916723
ZFPM2	-0.89105	-1.3186	-0.32538	0.32452	-0.089872	-0.01978	-0.84501	0.0716227	-0.916633
ZSCAN25	-1.49617	-0.89734	-0.164546	0.0937867	-0.0702743	0.168047	-0.852686	0.063853	-0.916539
ALPK2_TRPM6	-1.4694	-1.5061	-0.47586	-0.35657	-0.22171	-0.12487	-1.15045	-0.234383	-0.91607
TCF7L1	-1.1268	-1.2169	-0.7268	-0.23354	-0.051007	-0.038616	-1.0235	-0.107721	-0.915779
KLHL24_KLHL38	-2.0051	-1.6994	-0.27085	-0.62089	-0.38127	-0.22647	-1.32512	-0.409543	-0.915573
FGFR1	-1.4989	-0.98962	-0.085758	0.066513	-0.06993	0.17536	-0.858093	0.0573143	-0.915407
RNF185	-0.87053	-1.065	-0.1899	0.38386	-0.05769	0.29436	-0.708477	0.206843	-0.91532
LARP6	-1.4759	-1.037	-0.044904	0.31281	-0.1369	0.012234	-0.852601	0.0627147	-0.915316
TIA1	-1.6714	-1.3223	-0.26241	-0.29207	-0.18983	-0.028386	-1.08537	-0.170095	-0.915275
ATF5	-1.09195	-0.9592	-0.18067	0.200315	0.0117882	0.30184	-0.74394	0.171314	-0.915254
ZNF28	-1.52875	-1.15505	0.097864	0.148237	-0.061214	0.072766	-0.861979	0.053263	-0.915242
FUBP3	-1.0224	-1.0441	-0.27181	0.084134	0.19011	0.13254	-0.779437	0.135595	-0.915031
BTBD7	-1.7265	-1.4544	-0.0508715	-0.25872	-0.30805	0.079762	-1.07726	-0.162336	-0.914921
TRIM11_TRIM21	-1.2984	-1.3299	-0.13733	-0.22182	0.015411	0.18543	-0.921877	-0.006993	-0.914884
TRIB1	-1.7156	-1.3038	0.021505	-0.20867	-0.062142	0.01545	-0.999298	-0.0851207	-0.914178
PHKG2	-1.3256	-1.1112	0.021585	0.24271	-0.045292	0.1299	-0.805072	0.109106	-0.914178
ZNF37A	-1.56307	-1.6054	-0.152065	-0.22081	-0.150535	-0.20668	-1.10685	-0.192675	-0.91417
DAPK3	-1.0906	-0.81966	0.1316	0.77611	-0.11203	0.29822	-0.592887	0.320767	-0.913653
HECTD1	-1.3742	-0.62725	-0.25397	0.963	-0.086049	-0.39156	-0.751807	0.161797	-0.913604
PUM1_PUM2	-3.4359	-2.5734	-1.0789	-1.5359	-1.2597	-1.5538	-2.36273	-1.4498	-0.912933
RNF145	-1.2974	-1.0513	-0.50472	-0.053314	-0.03522	-0.027645	-0.95114	-0.0387263	-0.912414
ZNF598	-0.8007	-1.4077	0.24908	0.40055	0.32081	0.056462	-0.653107	0.259274	-0.912381
TRIM35	-0.97948	-0.8109	-0.13945	0.36514	0.25854	0.18349	-0.643277	0.269057	-0.912333
PRB3	-1.3688	-1.2353	-0.59428	-0.19098	-0.02439	-0.24879	-1.06613	-0.15472	-0.911407
YLPM1	-1.868	-1.1136	-0.74139	-0.57168	-0.29252	-0.12473	-1.241	-0.329643	-0.911353
HCK_SRMS	-1.5067	-1.3905	-0.16016	-0.12801	-0.080172	-0.11605	-1.01912	-0.108077	-0.911043
ITSN2	-1.19168	-1.0624	-0.140239	0.140948	-0.0770313	0.274757	-0.798106	0.112891	-0.910998
MAP3K19_MAP3K3	-1.7855	-1.331	-0.75833	-0.74943	-0.51109	0.1178	-1.29161	-0.380907	-0.910703
PMM2	-1.8221	-1.254	-1.3236	-0.55159	-0.40447	-0.71307	-1.46657	-0.556377	-0.91019
TDRD5	-1.4637	-1.0041	-0.026488	-0.024355	-0.11446	0.37485	-0.831429	0.0786783	-0.910108
MSANTD2	-1.0372	-1.082	0.010597	0.30346	0.12796	0.18808	-0.702868	0.2065	-0.909368
KLHDC7B	-1.0239	-1.0365	0.16725	0.35853	0.11846	0.35734	-0.63105	0.27811	-0.90916
KBTBD6	-0.801895	-0.91271	0.127163	0.60397	0.171135	0.36481	-0.529147	0.379972	-0.909119
SLX4	-1.33205	-1.11465	-0.167661	-0.121403	0.01987	0.21347	-0.871454	0.0373122	-0.908766
PHLDB1	-1.5787	-1.10535	-0.535525	-0.14356	-0.317145	-0.03279	-1.07319	-0.164498	-0.908693
ZNF540	-1.479	-1.16775	0.0507475	-0.140015	-0.0421345	0.312045	-0.865334	0.0432987	-0.908633
TRIM49C	-1.2807	-1.2835	-0.24774	0.054766	-0.083813	-0.057144	-0.937313	-0.0287303	-0.908583
SPOPL	-1.09725	-0.866335	0.115275	0.60909	0.138275	0.129649	-0.616104	0.292338	-0.908442
LHX1	-1.4959	-0.95761	-0.38991	-0.074495	0.047436	-0.091882	-0.947807	-0.039647	-0.90816
P3H2	-1.5392	-1.3474	-0.43767	-0.26128	-0.22527	-0.11377	-1.10809	-0.200107	-0.907983
MAPK11	-1.123	-0.92785	-0.18002	0.12375	0.161	0.20823	-0.743623	0.164327	-0.90795
KIAA0355	-1.9484	-1.3731	0.1203	-0.16533	-0.44277	0.13049	-1.06707	-0.159203	-0.907863
ZNF112	-1.21065	-1.06753	-0.00465	0.33456	-0.051543	0.156965	-0.760943	0.146661	-0.907604
DTNB	-1.6227	-1.5945	0.10142	-0.305	-0.1442	0.055137	-1.03859	-0.131354	-0.907239
KCTD9	-1.4414	-1.5346	-0.22556	-0.23699	-0.14512	-0.097971	-1.06719	-0.160027	-0.90716
ZNF705E	-1.24013	-1.26907	-0.012126	0.00823533	0.00274133	0.189133	-0.840442	0.0667031	-0.907145
GATA6	-1.5037	-0.81641	-0.46787	0.24382	-0.14779	-0.16287	-0.929327	-0.02228	-0.907047
CMTR1_CMTR2	-4.2147	-2.8704	-2.997	-2.0957	-2.777	-2.4883	-3.3607	-2.45367	-0.907033
KLF16	-1.9337	-1.7275	-0.550825	-0.71524	-0.62615	-0.149975	-1.40401	-0.497122	-0.906887
ARNTL2	-0.99032	-1.2092	-0.22827	0.22043	0.066549	0.005463	-0.809263	0.0974807	-0.906744
EPHB1	-1.3065	-1.2048	-0.162833	-0.0609	0.0442677	0.062525	-0.891378	0.0152976	-0.906675
SIRT3	-1.3219	-1.0266	-0.032084	0.080901	0.0080631	0.24982	-0.793528	0.112928	-0.906456
HCFC1	-3.0918	-3.7444	-3.3552	-2.4973	-2.6437	-2.3357	-3.39713	-2.49223	-0.9049
ZFYVE26	-1.8113	-1.1383	0.064497	-0.083525	-0.12205	0.034015	-0.961701	-0.0571867	-0.904514
PAX2	-1.27954	-0.91381	-0.193543	0.224733	-0.0501133	0.150308	-0.795631	0.108309	-0.90394
MXI1	-0.62815	-0.88271	-0.00029806	0.63302	0.3012	0.26621	-0.503719	0.400143	-0.903863
SF3B4	-2.653	-2.7997	-0.94339	-1.2705	-1.5004	-0.914	-2.13203	-1.2283	-0.90373
AVEN	-1.268	-0.74293	-0.35559	0.38481	-0.035434	-0.0049523	-0.78884	0.114808	-0.903648
ZNF836	-1.20075	-1.14485	0.050208	0.32659	0.14128	-0.052484	-0.765131	0.138462	-0.903593
DMRT1	-1.5366	-1.0165	-0.032931	-0.065345	0.051479	0.13815	-0.86201	0.041428	-0.903438
ZNF574	-2.08055	-1.2376	-2.15345	-0.627165	-0.761725	-1.3727	-1.82387	-0.92053	-0.903337
GULP1_MAPK8IP2	-1.1209	-1.1955	-0.18096	0.30198	-0.017896	-0.072497	-0.832453	0.070529	-0.902982
ZNF239	-1.3963	-1.20565	-0.091039	-0.09731	-0.097069	0.21021	-0.897663	0.005277	-0.90294
ACAP3	-0.96591	-1.3902	-0.18517	0.0097436	-0.26484	0.42192	-0.847093	0.0556079	-0.902701
ATP7A	-0.81829	-0.94404	-0.31804	0.43475	0.051668	0.13949	-0.693457	0.208636	-0.902093
ZNF623	-2.0083	-1.2873	-0.42716	-0.49087	-0.49213	-0.03376	-1.24092	-0.33892	-0.902
HSFX3	-1.5331	-1.4714	-0.10486	-0.17287	-0.089201	-0.14214	-1.03645	-0.134737	-0.901716
TRIM47	-1.0002	-1.1381	-0.38646	0.29822	-0.24036	0.1219	-0.841587	0.05992	-0.901507
CARNMT1	-1.2415	-1.1721	-0.38138	0.028544	-0.12876	0.0097055	-0.93166	-0.0301702	-0.90149
POU6F2	-1.24848	-1.0618	-0.125824	0.235336	0.101648	-0.0692067	-0.812034	0.0892591	-0.901293
HIST1H2AA_HIST2H2AA4	-2.0085	-1.4415	-1.0704	-0.29367	-0.86044	-0.66284	-1.5068	-0.60565	-0.90115
SMAD1	-1.054	-1.0693	-0.094234	0.23943	0.11399	0.13246	-0.739178	0.16196	-0.901138
EMX1	-1.0658	-0.87981	-0.17484	0.32362	0.11048	0.14869	-0.706817	0.194263	-0.90108
RAF1	-1.1129	-1.0944	-0.19742	0.1551	-0.066239	0.20957	-0.801573	0.099477	-0.90105
ZMAT4	-1.14805	-0.91372	-0.046095	0.314215	0.15974	0.119895	-0.702622	0.19795	-0.900572
PIK3C2A	-1.509	-1.0069	-0.13686	0.014923	-0.19899	0.23288	-0.884253	0.016271	-0.900524
FEV	-1.1729	-0.80761	-0.18123	0.30566	0.12061	0.11347	-0.72058	0.179913	-0.900493
SMAD5	-1.1733	-0.85198	-0.084304	0.030826	0.39897	0.15953	-0.703195	0.196442	-0.899637
ZNF565	-1.4913	-1.3113	-0.0304087	-0.00955667	-0.109426	-0.0160967	-0.944336	-0.0450266	-0.89931
RETSAT	-1.4517	-1.2725	-0.43574	-0.13519	-0.21437	-0.11274	-1.05331	-0.1541	-0.899213
HOXB7	-1.6041	-1.4993	-0.51043	-0.31569	-0.32586	-0.27548	-1.20461	-0.305677	-0.898933
OPHN1	-1.1036	-1.0812	-0.13037	-0.0011459	0.10057	0.28086	-0.771723	0.126761	-0.898485
KIAA1804	-0.84073	-1.5446	-0.1536	0.38275	0.0042473	-0.23068	-0.84631	0.0521058	-0.898416
ZNF468	-1.36703	-1.14336	0.05632	0.14872	-0.0627121	0.154924	-0.818023	0.0803106	-0.898334
RBMS2	-0.92622	-1.3116	-0.30998	0.20894	-0.070706	0.0068593	-0.849267	0.0483644	-0.897631
MTMR9	-1.5273	-0.96553	-0.16609	0.21129	-0.021311	-0.15636	-0.886307	0.0112063	-0.897513
LOC100287477	-1.0699	-0.93165	0.026157	0.33801	0.34473	0.034115	-0.658464	0.238952	-0.897416
MAP3K9_ZAK	-1.4125	-1.1664	0.15029	0.20706	0.00059677	0.05556	-0.809537	0.0877389	-0.897276
NUPL2	-1.21069	-1.10328	-0.73617	0.05011	-0.25645	-0.153198	-1.01671	-0.119846	-0.896867
ARHGEF3	-0.77813	-0.76811	0.0019371	0.37466	0.3917	0.37946	-0.514768	0.38194	-0.896708
SBF1	-1.0532	-0.99817	-0.31089	0.30584	0.048789	-0.027294	-0.78742	0.109112	-0.896532
ZGLP1	-2.1679	-1.3648	-0.56654	-0.57741	-0.68201	-0.15027	-1.36641	-0.469897	-0.896517
IKZF4	-0.96994	-0.8846	-0.39579	0.260285	0.081959	0.096916	-0.75011	0.146387	-0.896497
ZNF461	-1.34912	-0.985173	0.0797623	0.262797	0.133939	0.0378443	-0.751511	0.14486	-0.896372
MTA3_RERE	-1.5116	-1.4058	-0.10986	-0.37593	-0.13612	0.17305	-1.00909	-0.113	-0.896087
BPTF_CXXC1	-2.7235	-1.584	-1.6809	-0.79822	-0.98475	-1.5174	-1.99613	-1.10012	-0.89601
CELF1	-2.3152	-1.4899	-0.11811	-0.17877	-0.66869	-0.38815	-1.30774	-0.41187	-0.895867
SRSF7_ZCRB1	-3.6525	-2.6552	-1.9196	-1.9502	-1.7583	-1.8325	-2.74243	-1.847	-0.895433
ZNF613	-1.29149	-1.30963	-0.0647317	-0.008464	0.0394797	-0.0107403	-0.888618	0.00675844	-0.895377
LOC107986244	-0.94966	-1.0748	-0.14207	0.18015	0.14576	0.19362	-0.722177	0.173177	-0.895353
ALX3	-1.1516	-0.93396	-0.19407	0.24458	0.11787	0.042823	-0.759877	0.135091	-0.894968
RNF11	-1.4494	-1.4213	-0.061887	-0.10679	-0.46345	0.32169	-0.977529	-0.08285	-0.894679
ZNF780A	-0.91759	-1.00903	0.106723	0.33846	0.2947	0.229389	-0.606634	0.287517	-0.894151
RELB	-1.326	-1.2248	-0.033301	0.0071702	0.010467	0.080346	-0.861367	0.0326611	-0.894028
PLEKHG5	-1.3634	-1.0966	-0.18607	-0.20188	0.094065	0.14359	-0.882023	0.011925	-0.893948
HNRNPH1_HNRNPH2	-1.9938	-2.0219	-1.1938	-0.8548	-1.0723	-0.60105	-1.7365	-0.842717	-0.893783
TDRD9	-1.2829	-0.74721	-0.11047	0.33131	0.13387	0.075523	-0.713527	0.180234	-0.893761
MBD3L3	-1.91553	-2.02997	-0.800743	-1.04104	-0.816743	-0.208107	-1.58208	-0.688631	-0.89345
SRC	-1.1055	-0.93842	-0.085702	0.29483	0.098019	0.1573	-0.709874	0.183383	-0.893257
HLF	-1.00187	-1.05055	-0.265125	0.165258	0.069622	0.126528	-0.772515	0.120469	-0.892984
RIMS1	-1.2225	-0.86458	-0.13034	0.21234	0.2125	0.036658	-0.73914	0.153833	-0.892973
ABL2_SRMS	-1.7102	-1.4437	-0.36763	-0.4938	-0.26077	-0.088191	-1.17384	-0.28092	-0.892923
HSFX3_LOC101927685	-1.5187	-1.5109	-0.32684	-0.25886	-0.19177	-0.22728	-1.11881	-0.22597	-0.892843
THAP7	-1.033	-1.0003	-0.74021	-0.063598	0.017961	-0.049456	-0.924503	-0.0316977	-0.892806
RBM3	-1.2755	-1.0869	0.19057	0.24711	0.071205	0.18706	-0.723943	0.168458	-0.892402
RUFY3	-1.3288	-0.94315	0.007567	0.090608	0.078569	0.24165	-0.754794	0.136942	-0.891737
PDPK1	-2.67795	-2.0481	-1.991	-1.16065	-1.08	-1.80165	-2.23902	-1.34743	-0.891583
GTF2IRD2B	-1.0405	-1.0891	-0.36873	0.028695	-0.08913	0.23622	-0.832777	0.058595	-0.891372
BHLHE40	-1.153	-0.93629	0.039911	0.41382	0.20228	0.0076905	-0.683126	0.20793	-0.891057
KLHL17	-1.3514	-1.343	-0.17427	-0.286125	0.039093	0.051087	-0.956223	-0.065315	-0.890908
TIAM1	-1.553	-1.0556	0.018824	-0.0092488	0.041949	0.050224	-0.863259	0.0276414	-0.8909
SYTL4	-1.4568	-0.75667	0.046958	0.23057	0.033457	0.24158	-0.722171	0.168536	-0.890706
MBD1	-1.16744	-0.899118	-0.0187402	0.168637	0.144141	0.273396	-0.6951	0.195392	-0.890492
ABL1	-1.4226	-0.65415	-0.00096795	0.5072	0.20435	-0.11794	-0.692573	0.19787	-0.890443
GATA1	-1.0925	-1.1453	-0.089942	0.11096	0.064871	0.16666	-0.775914	0.114164	-0.890078
EPHA1_EPHA6	-1.4761	-1.3105	-0.11279	-0.1163	-0.094814	-0.018658	-0.966463	-0.0765907	-0.889873
SFSWAP	-1.7315	-1.1491	0.066034	-0.038048	-0.34561	0.23784	-0.938189	-0.048606	-0.889583
ZSWIM2	-1.2339	-1.141	-0.22596	-0.068808	-0.11593	0.25234	-0.866953	0.022534	-0.889487
MID1	-1.01767	-1.07371	0.10683	0.33115	0.09692	0.25578	-0.661517	0.22795	-0.889467
PTPRQ	-1.4413	-0.91509	-0.02535	0.063211	-0.023264	0.24646	-0.793913	0.095469	-0.889382
NF2	-1.1425	-0.80692	-0.30177	0.07547	0.11583	0.22522	-0.750397	0.13884	-0.889237
HOXA11	-1.0072	-0.91603	-0.0037861	0.63038	0.086741	0.022779	-0.642339	0.246633	-0.888972
ERGIC1	-4.053	-4.0879	-3.6527	-2.7879	-2.6984	-3.6407	-3.9312	-3.04233	-0.888867
SOX17	-1.1073	-1.2058	-0.10255	-0.13868	0.2327	0.15688	-0.805217	0.0836333	-0.88885
FOXR2	-1.1319	-0.91851	-0.20456	0.14184	0.12806	0.1415	-0.751657	0.137133	-0.88879
NSUN5	-0.91674	-1.337	-0.30464	0.082734	-0.0040841	0.029249	-0.852793	0.0359663	-0.88876
IRF7	-1.1852	-1.0675	-0.021933	-0.028617	0.032757	0.38646	-0.758211	0.1302	-0.888411
TRIM7	-1.145	-0.93394	-0.27932	0.12252	0.077828	0.10578	-0.786087	0.102043	-0.888129
HOXA3	-1.1801	-0.67248	0.030139	0.45444	0.29136	0.095526	-0.60748	0.280442	-0.887922
PHYHD1	-0.90307	-0.85994	-0.42181	0.018687	0.19812	0.26179	-0.728273	0.159532	-0.887806
EPAS1	-1.0688	-1.1677	0.0055042	0.35799	-0.15268	0.22669	-0.743665	0.144	-0.887665
COMTD1_LRTOMT	-1.6283	-1.1868	-0.93343	-0.23641	-0.49371	-0.35584	-1.24951	-0.361987	-0.887523
KLHL29	-1.466	-1.4032	-0.0910435	-0.260222	-0.0973155	0.05984	-0.986748	-0.0992325	-0.887515
ZIC1	-1.47335	-1.00446	0.024005	0.141685	-0.099645	0.166625	-0.817933	0.0695552	-0.887488
DAPK2	-1.2878	-0.58926	0.021756	0.20041	0.20167	0.40467	-0.618435	0.268917	-0.887351
HOXB8	-1.6181	-1.1481	-0.14525	-0.11021	-0.10242	-0.038223	-0.970483	-0.0836177	-0.886866
MAPKAPK2	-1.5732	-0.99373	-0.14936	0.012298	-0.096689	0.028496	-0.90543	-0.0186317	-0.886798
NELFE_TIAL1	-1.2679	-1.344	-0.26908	-0.34545	-0.2453	0.36829	-0.960327	-0.0741533	-0.886173
SPIRE2	-1.2028	-1.072	-0.020161	0.20875	-0.018167	0.17289	-0.764987	0.121158	-0.886145
TFAM	-2.4079	-1.5953	-0.68821	-0.75212	-0.57585	-0.70572	-1.5638	-0.677897	-0.885907
ZCWPW2	-1.38405	-1.5546	-0.0950575	-0.196155	-0.248635	0.068704	-1.01124	-0.125362	-0.885874
UBXN4	-0.93105	-0.97697	0.05347	0.20958	0.22026	0.3727	-0.618183	0.267513	-0.885697
KCNRG	-1.05621	-1.11945	-0.060419	0.30223	0.005236	0.11326	-0.745361	0.140242	-0.885603
KLHL12_KLHL3	-1.831	-1.3432	-1.2355	-0.95357	-0.50442	-0.29506	-1.4699	-0.58435	-0.88555
ZNF114	-1.6306	-1.25405	-0.122929	-0.174071	-0.09227	-0.08491	-1.00253	-0.117083	-0.885443
CPSF6_CPSF7	-2.6339	-2.2301	-0.98448	-1.1763	-0.99517	-1.0252	-1.94949	-1.06556	-0.883937
TRIM59	-1.187	-1.1152	-0.27945	-0.18961	-0.10196	0.36094	-0.86055	0.0231233	-0.883673
TIGAR	-1.5132	-0.80805	-0.07249	0.10161	-0.27356	0.42887	-0.797913	0.08564	-0.883553
BRD1_BRPF1	-2.6463	-2.172	-1.2849	-0.90053	-0.62241	-1.9304	-2.0344	-1.15111	-0.883287
STAT3	-1.1259	-1.125	-0.52674	-0.2083	-0.080145	0.16065	-0.92588	-0.0425983	-0.883282
EEA1_RUFY1	-1.6261	-1.5366	-0.15791	-0.12684	-0.33973	-0.20473	-1.10687	-0.223767	-0.883103
ZCWPW1	-1.3888	-1.1605	-0.446055	-0.00864	-0.446645	0.109053	-0.998452	-0.115411	-0.883041
SRPK2	-1.2742	-1.0917	-0.19274	0.23271	-0.31535	0.17283	-0.85288	0.0300633	-0.882943
STRADB	-1.4958	-1.4526	-0.50997	-0.42168	-0.33623	-0.052315	-1.15279	-0.270075	-0.882715
DAPK3_TRIO	-1.4071	-1.1984	-0.045281	0.44555	-0.40521	-0.045459	-0.883594	-0.00170633	-0.881887
CELF3_CELF5	-1.9297	-1.4474	-0.43083	-0.53928	-0.59715	-0.026555	-1.26931	-0.387662	-0.881648
CDKL5	-0.9838	-0.8782	0.12369	0.38848	0.15203	0.36609	-0.579437	0.3022	-0.881637
PHLDA2	-1.2914	-0.88844	-0.15588	0.16291	0.15578	-0.0097092	-0.778573	0.102994	-0.881567
MAP3K14	-1.3673	-0.78751	-0.12716	0.25601	0.049957	0.056585	-0.760657	0.120851	-0.881507
MXD1	-0.99554	-0.78716	0.027407	0.35401	0.42298	0.11111	-0.585098	0.296033	-0.881131
DIAPH2	-1.4323	-0.99216	-0.1767	0.2352	-0.19601	0.0029668	-0.867053	0.0140523	-0.881106
RNF125	-1.33384	-1.07558	-0.0588632	-0.054738	0.022311	0.20729	-0.822763	0.0582877	-0.88105
RAX	-1.3983	-1.3062	0.185	0.30825	-0.12296	-0.061869	-0.839833	0.0411403	-0.880974
HNRNPA1L2_HNRNPA2B1	-2.3885	-1.9257	-1.2821	-1.2116	-0.83305	-0.90875	-1.86543	-0.984467	-0.880967
ZNF852	-1.1275	-0.883733	0.0203575	0.319617	0.158627	0.173216	-0.663625	0.217153	-0.880779
AGAP4	-1.642	-1.7479	-0.66241	-0.5124	-0.59531	-0.3039	-1.35077	-0.470537	-0.880233
SMYD2_SMYD5	-1.7671	-1.3021	-0.55989	-0.17629	-0.42799	-0.38505	-1.2097	-0.329777	-0.87992
PNMT	-1.191	-1.0989	-0.3745	0.19264	-0.12165	-0.095997	-0.888133	-0.00833567	-0.879798
OSBPL7	-1.4114	-0.89638	-0.23124	-0.061353	0.054325	0.10566	-0.84634	0.0328773	-0.879217
NELFE	-1.2914	-1.3364	-0.69445	-0.41351	-0.23866	-0.034206	-1.10742	-0.228792	-0.878625
BOC	-1.7512	-1.2802	-0.61099	-0.051785	-0.509	-0.44595	-1.21413	-0.335578	-0.878552
DUSP15	-1.887	-0.73084	-0.17544	-0.13244	-0.021092	-0.0045092	-0.931093	-0.0526804	-0.878413
SREBF1_SREBF2	-4.0967	-3.198	-2.036	-2.0638	-2.2311	-2.4019	-3.11023	-2.23227	-0.877967
TRIM34	-1.2564	-1.2641	0.23244	0.084333	0.11694	0.14456	-0.762687	0.115278	-0.877964
PLEKHA4	-1.3029	-1.0735	-0.085186	0.20819	-0.33256	0.29143	-0.820529	0.0556867	-0.876215
HIST2H2AC	-1.5953	-1.4291	-0.3707	-0.37615	-0.3551	-0.035296	-1.1317	-0.255515	-0.876185
U2AF2	-3.3354	-2.757	-1.6533	-1.833	-1.6213	-1.6635	-2.5819	-1.70593	-0.875967
IKZF3	-1.45015	-1.02543	-0.030824	0.011519	-0.0291475	0.139025	-0.835466	0.0404655	-0.875932
ZFP90	-1.18366	-1.05854	0.0485207	0.0839273	0.102497	0.24731	-0.731228	0.144578	-0.875806
ZNF131	-3.21777	-2.4851	-1.5021	-1.6101	-1.37069	-1.59713	-2.40165	-1.52597	-0.87568
SRSF3	-2.9573	-3.7351	-1.7693	-2.1697	-1.9892	-1.6759	-2.82057	-1.94493	-0.875633
TRIM43B_TRIM49B	-1.8683	-1.7258	-0.61728	-0.53164	-0.69803	-0.35517	-1.40379	-0.52828	-0.875513
NFE2L3	-1.35989	-1.07551	0.0567295	0.164928	0.079693	0.0026755	-0.79289	0.082432	-0.875322
SHC1_SHC3	-1.3274	-1.0149	-0.33283	-0.025183	-0.054462	0.030305	-0.89171	-0.0164467	-0.875263
AGAP3	-1.3837	-1.1284	-0.15025	0.14492	-0.14944	-0.032519	-0.88745	-0.0123463	-0.875104
RBMXL1	-1.3891	-1.0521	-0.32139	-0.10456	-0.17813	0.14405	-0.920863	-0.0462133	-0.87465
MAPK4	-1.1804	-0.8035	0.16928	0.29459	0.28627	0.22835	-0.604873	0.269737	-0.87461
DOK7	-0.7239	-0.90573	-0.11518	0.23546	0.22248	0.42018	-0.581603	0.292707	-0.87431
ZMYM2	-1.8963	-1.0916	-0.28745	0.46543	-0.001338	-1.1169	-1.09178	-0.217603	-0.874181
IGF1R	-1.6207	-1.355	0.24727	0.35773	-0.18287	-0.2817	-0.909477	-0.0356133	-0.873863
CDC7	-1.7737	-2.2984	-1.2201	-0.78354	-1.1424	-0.74548	-1.76407	-0.890473	-0.873593
TRIM43B_TRIM77	-1.7778	-1.5328	-0.31152	-0.30407	-0.48426	-0.21474	-1.20737	-0.334357	-0.873017
PCMTD1_PCMTD2	-1.7627	-1.3788	-0.19276	-0.26028	-0.21774	-0.23819	-1.11142	-0.238737	-0.872683
TIMM50	-3.4272	-1.8422	-2.6231	-1.806	-1.3216	-2.1477	-2.63083	-1.75843	-0.8724
KLHL13_KLHL15	-1.3878	-1.1495	-0.096489	-0.14298	-0.020653	0.14689	-0.87793	-0.005581	-0.872349
SOX30	-1.0342	-0.7643	0.22301	0.65732	0.2356	0.1485	-0.525163	0.34714	-0.872303
ZNF729	-0.90474	-1.08671	0.0535275	0.24309	0.179376	0.255705	-0.645974	0.226057	-0.872031
ARHGAP26_ARHGAP42	-2.6612	-2.1779	-0.91304	-1.2604	-1.0914	-0.78484	-1.91738	-1.04555	-0.871833
ZNF782	-1.04555	-0.884667	-0.0491367	0.31565	0.15875	0.161254	-0.659783	0.211885	-0.871668
MIB2	-0.83345	-0.82478	-0.083082	0.15068	0.41123	0.31059	-0.580437	0.290833	-0.871271
UBR7	-0.74682	-1.2516	-0.14835	0.096619	0.096216	0.2735	-0.71559	0.155445	-0.871035
ZNF648	-0.91707	-1.11335	-0.324185	0.119014	0.0044506	0.13376	-0.784868	0.0857417	-0.87061
PSD3	-0.65797	-0.98469	0.071222	0.31314	0.38355	0.3436	-0.523813	0.346763	-0.870576
CELF1_CELF3	-2.2419	-1.9228	-0.3767	-0.65667	-0.74197	-0.53116	-1.5138	-0.643267	-0.870533
MTMR14	-1.555	-1.5795	-0.08755	-0.3539	-0.24065	-0.016097	-1.07402	-0.203549	-0.870468
PLEKHH3	-1.2113	-1.1706	-0.13485	-0.086378	0.1672	0.013504	-0.838917	0.031442	-0.870359
ARHGEF17	-1.3135	-1.1521	-0.26558	-0.11218	-0.11596	0.10591	-0.910393	-0.0407433	-0.86965
TIGD5	-1.2781	-1.1523	-0.0026171	0.14156	0.044131	-0.0098989	-0.811006	0.0585974	-0.869603
ZDHHC24	-1.4696	-0.87362	-0.44618	-0.0054617	0.10552	-0.28088	-0.9298	-0.0602739	-0.869526
ATP13A1	-1.8136	-1.3542	-0.91265	-0.63754	-0.34162	-0.49322	-1.36015	-0.490793	-0.869357
PRKD2	-1.1733	-1.01414	-0.0681225	0.217544	0.12247	0.0121445	-0.751854	0.117386	-0.86924
STK38	-1.1773	-0.84784	-0.23964	0.42108	-0.13639	0.057009	-0.754927	0.1139	-0.868826
TCHH	-1.35955	-0.857625	-0.27936	0.02068	0.0147665	0.0734825	-0.83218	0.0363097	-0.86849
IKBKB	-1.2056	-0.99282	-0.18831	0.204	0.096083	-0.082928	-0.795577	0.072385	-0.867962
ATP2A1	-1.1062	-0.93259	-0.19716	0.2313	0.13044	0.0061846	-0.745317	0.122642	-0.867958
PIK3C2B_PIK3CB	-2.0466	-1.4064	-0.13512	-0.43859	-0.49112	-0.054626	-1.19604	-0.328112	-0.867928
ST13	-1.1202	-2.4573	-1.4188	-1.093	-0.4675	-0.83309	-1.66543	-0.797863	-0.86757
FRMPD2	-1.2593	-0.923325	-0.114195	0.164405	0.0135625	0.127427	-0.765607	0.101798	-0.867405
SGK1	-1.4089	-0.97493	-0.036523	-0.0054237	0.074433	0.11272	-0.806784	0.0605764	-0.867361
TDRD12_TDRKH	-1.6181	-1.5611	-0.50468	-0.42742	-0.44126	-0.21369	-1.22796	-0.36079	-0.86717
TOX	-1.0775	-1.1168	-0.48889	0.45564	-0.13803	-0.39948	-0.894397	-0.02729	-0.867107
RALY	-1.3833	-1.1189	-0.40655	0.1479	-0.15501	-0.30117	-0.969583	-0.10276	-0.866823
LRRN4	-1.0491	-0.80008	-0.22006	0.16536	-0.020351	0.38554	-0.689747	0.17685	-0.866596
FLT3	-0.94997	-1.067	-0.1675	0.49808	-0.046535	-0.036733	-0.728157	0.138271	-0.866427
RNF220	-1.2381	-0.84674	-0.32819	-0.20744	-0.018441	0.41065	-0.804343	0.0615897	-0.865933
GMEB2	-1.6098	-1.4412	0.054445	-0.018266	-0.12872	-0.25179	-0.998852	-0.132925	-0.865926
ZNF785	-1.11559	-1.00651	-0.09492	0.201153	-0.0119334	0.191463	-0.739006	0.126894	-0.8659
ZFAT	-1.5944	-1.5208	-0.25439	-0.48365	-0.39765	0.10872	-1.1232	-0.257527	-0.86567
CDK15	-1.7197	-0.98745	-0.20754	-0.20466	-0.15815	0.04466	-0.971563	-0.10605	-0.865513
RC3H1	-1.5448	-1.09161	-0.395575	-0.25956	-0.151842	-0.024158	-1.01066	-0.145187	-0.865475
SCML1	-0.87002	-1.2655	-0.29618	-0.026574	-0.063422	0.25467	-0.810567	0.0548913	-0.865458
IFI35	-1.3496	-1.1793	-0.30702	0.12125	-0.30658	-0.055078	-0.945307	-0.080136	-0.865171
PRKG1	-1.2073	-1.0382	-0.20558	-0.0072924	-0.13681	0.28813	-0.817027	0.0480092	-0.865036
SRPK1_SRPK2	-2.3622	-1.8805	-0.79001	-0.91386	-0.75324	-0.77053	-1.67757	-0.812543	-0.865027
LARP4	-1.7374	-1.6668	-0.14725	-0.88995	-0.5012	0.43421	-1.18382	-0.31898	-0.864837
U2AF1_U2AF1L5	-4.4434	-3.5398	-2.8831	-2.7897	-2.46	-3.0223	-3.6221	-2.75733	-0.864767
HNRNPUL1	-1.8994	-1.1643	0.048804	0.0090557	-0.22126	-0.20876	-1.00497	-0.140321	-0.864644
CHFR	-1.4755	-1.3407	0.055868	-0.006501	-0.30109	0.14088	-0.920111	-0.0555703	-0.86454
BUD23	-2.9975	-3.7119	-2.5954	-2.0077	-1.5228	-3.181	-3.1016	-2.23717	-0.864433
TUT1	-2.384	-2.3283	-1.5457	-1.1954	-0.7714	-1.698	-2.086	-1.2216	-0.8644
NR2F1	-0.78147	-0.831265	0.0328235	0.17299	0.533325	0.30674	-0.526637	0.337685	-0.864322
ZNF207	-2.809	-1.9163	-1.2609	-0.98137	-1.3694	-1.0426	-1.9954	-1.13112	-0.864277
ANKS6	-0.69058	-0.67939	-0.16672	0.56303	0.32616	0.16679	-0.51223	0.351993	-0.864223
ZNF808	-1.33325	-0.908115	0.108705	0.285655	0.131234	0.0413683	-0.710887	0.152752	-0.863639
ARHGEF10_ARHGEF17	-1.8089	-1.8642	-0.21812	-0.63443	-0.60553	-0.060517	-1.29707	-0.433492	-0.863581
TESMIN	-1.7717	-1.4088	-0.078425	-0.29182	-0.19353	-0.18317	-1.08631	-0.22284	-0.863468
PLEKHO1	-0.70523	-0.91842	-0.21643	0.22017	0.25291	0.27705	-0.61336	0.250043	-0.863403
ACAP2	-1.3725	-0.93742	0.096927	0.22256	-0.032595	0.18707	-0.737664	0.125678	-0.863343
FRMD4B	-1.6394	-1.0992	0.061053	-0.2751	0.066545	0.12082	-0.892516	-0.029245	-0.863271
STK3	-1.2282	-1.2247	-0.0097151	-0.14261	0.03783	0.23077	-0.820872	0.0419967	-0.862868
CYTH1	-1.6004	-1.3542	-0.11335	-0.27681	-0.16822	-0.034494	-1.02265	-0.159841	-0.862809
VPS11	-2.9282	-1.9006	-0.45757	-0.82102	-0.72473	-1.1525	-1.76212	-0.899417	-0.862707
NEUROD1_NEUROD2	-1.8152	-1.3961	-0.58764	-0.62855	-0.43405	-0.14866	-1.26631	-0.403753	-0.86256
CSK	-0.5819	-0.95871	0.23433	0.64419	0.10645	0.53019	-0.435427	0.426943	-0.86237
LCORL	-0.93079	-0.925	-0.074413	0.29889	0.11835	0.23928	-0.643401	0.21884	-0.862241
ZNF347	-1.33885	-1.39846	-0.0108387	-0.168034	-0.0876333	0.0924833	-0.916048	-0.0543947	-0.861654
SIX1_SIX2	-3.6067	-2.2814	-0.032815	-1.3052	-1.2078	-0.82308	-1.97364	-1.11203	-0.861612
AGAP6_LOC107984026	-1.2227	-0.95552	-0.010487	0.36027	-0.1797	0.21468	-0.729569	0.13175	-0.861319
STK11IP	-0.91721	-1.3671	-0.50157	0.033319	-0.18655	-0.048762	-0.928627	-0.067331	-0.861296
SPIRE1	-1.642	-1.344	-0.067809	-0.13815	-0.17371	-0.16077	-1.01794	-0.157543	-0.860393
C6orf132	-0.47984	-1.0253	-0.0011136	0.61642	0.43195	0.026114	-0.502085	0.358161	-0.860246
MAPK8IP1_MAPK8IP2	-1.22	-1.1949	-0.77993	-0.19537	-0.24366	-0.17559	-1.06494	-0.204873	-0.86007
RARB	-1.25995	-0.97106	0.035808	0.045075	0.0742835	0.265085	-0.731734	0.128148	-0.859882
KDR	-0.97268	-1.0648	-0.19735	0.18856	0.087855	0.068134	-0.744943	0.11485	-0.859793
ATF1	-1.06385	-1.01444	-0.214205	0.233948	-0.0417415	0.094141	-0.764165	0.095449	-0.859614
HMGXB3	-1.6713	-1.479	-0.20441	-0.49008	-0.60781	0.32187	-1.11824	-0.258673	-0.859563
WBSCR27	-1.5909	-1.2172	-0.53241	-0.20993	-0.46152	-0.090624	-1.1135	-0.254025	-0.859479
FGD4	-1.48795	-1.1941	-0.0119025	-0.12457	-0.123845	0.13277	-0.897982	-0.0385483	-0.859434
ZNF669	-1.33865	-1.09795	-0.392669	0.0638657	-0.3081	-0.00695	-0.943088	-0.0837281	-0.85936
CACNA1H	-1.2208	-0.822	-0.10319	0.36748	0.020921	0.043283	-0.71533	0.143895	-0.859225
YBX2	-1.2684	-0.95493	0.078152	0.21948	-0.024463	0.23724	-0.715059	0.144086	-0.859145
SYN1	-0.89077	-0.77236	-0.083224	0.37446	0.37814	0.078342	-0.582118	0.276981	-0.859099
PTPRR	-1.1346	-0.78535	-0.12372	0.41906	-0.044363	0.15888	-0.681223	0.177859	-0.859082
ZNF222	-1.6331	-1.24775	-0.194394	-0.035265	-0.39849	-0.0646115	-1.02508	-0.166122	-0.858959
NIFK	-3.6709	-3.1131	-3.1454	-2.3774	-2.3352	-2.6414	-3.3098	-2.45133	-0.858467
DNM3	-1.33119	-1.0421	-0.150503	-0.0275	-0.0475695	0.126475	-0.841263	0.0171352	-0.858398
RPS6KA2_RPS6KA5	-1.3291	-1.1926	-0.22355	-0.098606	-0.15379	0.081955	-0.915083	-0.0568137	-0.85827
RXRB	-1.5315	-0.919567	-0.235797	-0.103281	-0.19024	0.181173	-0.895622	-0.0374492	-0.858173
KIF1B	-0.79869	-0.75937	0.1325	0.59907	0.42451	0.12522	-0.475187	0.382933	-0.85812
ARHGEF2	-1.3946	-1.0812	-0.22578	0.044135	-0.13079	-0.040879	-0.900527	-0.0425113	-0.858015
HNRNPDL	-1.681	-1.4394	-0.19065	-0.44303	-0.37724	0.082871	-1.10368	-0.2458	-0.857884
ZNF789	-1.3476	-0.96712	-0.092815	0.02016	-0.120152	0.26502	-0.802512	0.0550095	-0.857521
EPHA1_EPHB3	-1.5886	-1.2177	-0.25649	-0.17417	-0.309	-0.0074407	-1.02093	-0.163537	-0.857393
DSTYK	-1.167	-1.1399	-0.21343	0.12937	-0.059301	-0.018226	-0.84011	0.017281	-0.857391
SCRT1	-1.83687	-1.31257	-0.225488	-0.357296	-0.199669	-0.24673	-1.12497	-0.267898	-0.857075
PLCL2	-0.8256	-0.86837	0.081567	0.46414	0.20739	0.28726	-0.537468	0.319597	-0.857064
PSD2	-1.3991	-1.2465	-0.16152	-0.19218	0.038725	-0.083771	-0.935707	-0.0790753	-0.856631
HOXA1	-1.0698	-0.7494	-0.10626	0.069865	0.35079	0.22313	-0.64182	0.214595	-0.856415
RALYL	-1.3392	-1.116	-0.027994	0.00081502	0.090526	-0.0060391	-0.827731	0.028434	-0.856165
TEF	-0.906545	-1.0955	-0.183785	0.227405	0.0141585	0.139841	-0.72861	0.127135	-0.855745
KDM5D	-1.40263	-1.11625	0.0393125	-0.0119975	0.0785825	0.0210025	-0.82652	0.0291958	-0.855716
MCF2L2	-1.0345	-0.90811	0.057496	0.28339	0.43143	-0.033286	-0.628371	0.227178	-0.855549
ZNF862	-1.03547	-1.04231	-0.217725	0.18184	0.012174	0.0755365	-0.765168	0.0898502	-0.855018
E2F7	-1.0549	-0.92216	0.050274	0.13049	0.20935	0.29793	-0.642262	0.21259	-0.854852
GLYATL3	-1.3037	-0.90692	-0.30842	0.12638	-0.15351	0.072262	-0.83968	0.015044	-0.854724
POU2F1_POU3F3	-1.7747	-1.3526	-1.7586	-1.083	-0.7136	-0.52567	-1.62863	-0.77409	-0.854543
SMYD4	-1.5504	-1.1048	0.11744	0.11363	-0.082825	-0.0078519	-0.84592	0.00765103	-0.853571
ATP8B1_ATP9B	-1.4821	-1.2968	-0.20391	-0.1755	-0.18735	-0.061	-0.99427	-0.141283	-0.852987
SP1	-1.27095	-1.2382	-0.2669	-0.133396	0.16451	-0.249885	-0.92535	-0.0729237	-0.852426
ACVRL1_BMPR1A	-1.2728	-0.7335	-3.4695	-0.19945	-0.69925	-2.0213	-1.82527	-0.973333	-0.851933
ZHX1_ZHX3	-1.2187	-1.7318	-0.39859	-0.25113	-0.37186	-0.17043	-1.11636	-0.264473	-0.85189
TLX2	-1.0288	-0.85499	0.027057	0.29203	0.2801	0.12586	-0.618911	0.232663	-0.851574
MAP4K3_MAP4K5	-1.7642	-1.7563	-0.32999	-0.69966	-0.58508	-0.011338	-1.2835	-0.432026	-0.851471
ILDR1	-1.3535	-0.79966	-0.15505	0.020263	0.19714	0.027875	-0.769403	0.0817593	-0.851163
ZNF418	-1.31525	-1.13926	-0.093358	-0.20071	-0.0994115	0.305675	-0.849291	0.001851	-0.851142
RBM47	-0.96766	-0.81649	-0.40426	0.092718	0.14519	0.12707	-0.72947	0.121659	-0.851129
PLEK	-1.1276	-1.2895	-0.0195	-0.23955	0.16841	0.18772	-0.8122	0.03886	-0.85106
HCK_TEC	-1.8405	-1.2278	-0.21735	-0.27804	-0.3991	-0.055721	-1.09522	-0.244287	-0.85093
AGAP2_AGAP4	-1.692	-1.6927	-1.1263	-0.89274	-0.62078	-0.44594	-1.50367	-0.653153	-0.850513
ZFP37	-0.984623	-1.02813	-0.0211102	0.292494	0.0970807	0.127232	-0.677953	0.172269	-0.850223
KCTD3	-1.18142	-1.36495	-0.49807	-0.0747655	-0.29486	-0.124173	-1.01481	-0.164599	-0.850214
ARHGAP15	-1.243	-1.0639	-0.23035	-0.078676	0.021989	0.069572	-0.84575	0.004295	-0.850045
TIGD7	-1.1374	-0.70497	-0.069573	0.32711	0.033749	0.27718	-0.637314	0.21268	-0.849994
KDM1A	-2.7717	-2.28485	-0.92285	-1.06945	-1.05303	-1.30715	-1.99313	-1.14321	-0.849923
PTPRN	-0.89425	-1.1893	-0.25899	-0.13005	-0.042589	0.37963	-0.780847	0.068997	-0.849844
TDRD6	-0.94737	-1.0104	-0.23445	0.1724	0.061212	0.12258	-0.73074	0.118731	-0.849471
ZBTB34	-1.08834	-1.13143	-0.254337	0.0962402	-0.038358	0.0157482	-0.824703	0.0245435	-0.849247
SP8	-1.0242	-1.11165	-0.29971	0.172835	0.0195355	-0.0807885	-0.811853	0.037194	-0.849047
PPP5C	-1.5827	-1.1653	-0.12046	-0.12258	-0.15588	-0.042922	-0.956153	-0.107127	-0.849026
ZNF223	-1.5532	-1.30554	-0.32135	-0.30059	-0.293445	-0.0391405	-1.06003	-0.211058	-0.848973
ZNF470	-1.15485	-0.896775	-0.0088814	0.125891	-0.0136735	0.37375	-0.686835	0.161989	-0.848825
PADI1	-0.89469	-0.99548	-0.36857	0.083265	0.060251	0.14412	-0.752913	0.0958787	-0.848792
CHD4	-2.7186	-2.28543	-1.44995	-1.20976	-1.1077	-1.5903	-2.15132	-1.30259	-0.848737
NECAP2	-1.2843	-0.8474	-0.077346	0.10179	0.042377	0.19289	-0.736349	0.112352	-0.848701
PIAS3_PIAS4	-1.2944	-1.11	-1.3104	-0.44418	-0.26669	-0.45794	-1.23827	-0.389603	-0.848663
ALKBH8	-1.50905	-1.13102	-0.40862	-0.02531	-0.185455	-0.291945	-1.01623	-0.16757	-0.84866
ZNF517	-1.1948	-1.15133	-0.0816615	0.176466	-0.1339	0.0753165	-0.809265	0.0392943	-0.84856
ZNF717	-1.24424	-1.07693	-0.00296033	0.124767	-0.0586407	0.155067	-0.77471	0.073731	-0.848441
ANP32A	-1.0386	-1.0537	-0.26181	0.43568	-0.16285	-0.082828	-0.784703	0.063334	-0.848037
ZNF213	-1.3619	-1.01408	-0.0827623	-0.0514057	-0.125108	0.261706	-0.81958	0.0283976	-0.847977
KLF13	-0.84907	-0.7771	-0.17451	0.121189	0.169385	0.452365	-0.600227	0.247646	-0.847873
TAL1	-1.259	-1.2824	-0.24193	-0.45865	-0.095787	0.31452	-0.927777	-0.0799723	-0.847804
MAPK6	-1.3187	-1.2929	-0.5842	-0.28435	-0.2789	-0.089209	-1.06527	-0.217486	-0.84778
STK17A	-1.4575	-1.0304	-0.036126	-0.079888	-0.20714	0.30589	-0.841342	0.00628733	-0.847629
ARHGEF16	-1.2774	-1.0751	0.066211	-0.018864	-0.03604	0.31051	-0.762096	0.085202	-0.847298
PLPP1_PLPP3	-1.5089	-1.315	-0.2069	-0.29664	-0.26289	0.070421	-1.01027	-0.163036	-0.84723
HOXC5	-0.96821	-0.95312	-0.062061	0.26849	0.023158	0.26648	-0.66113	0.186043	-0.847173
ZNF530	-0.78155	-0.920455	-0.0501085	0.35559	0.33127	0.101541	-0.584038	0.2628	-0.846838
OSBPL8	-1.2705	-1.2767	-0.16471	-0.21243	-0.048177	0.08904	-0.90397	-0.057189	-0.846781
ZHX1	-1.3802	-1.4684	0.055783	0.0042285	-0.37365	0.11669	-0.930939	-0.0842438	-0.846695
TP73	-0.587275	-0.92866	-0.620175	0.265085	0.0786785	0.0601155	-0.712037	0.134626	-0.846663
TDRD7	-1.1532	-0.81583	-0.086256	0.20852	0.068221	0.20713	-0.685095	0.16129	-0.846386
DMRT2	-1.8068	-1.1174	-0.21179	-0.20748	-0.24285	-0.14651	-1.04533	-0.198947	-0.846383
ARHGAP15_ARHGAP9	-1.0175	-1.1074	-0.69159	-0.025626	-0.24872	-0.0033772	-0.93883	-0.0925744	-0.846256
GMEB1	-1.3961	-1.362	-0.56644	-0.17185	-0.48025	-0.13458	-1.10818	-0.262227	-0.845953
DNMT1	-2.89225	-2.5904	-1.80775	-1.82243	-1.36346	-1.56723	-2.43013	-1.58437	-0.845763
P4HTM	-1.0667	-1.185	-0.063278	-0.093904	0.21048	0.10505	-0.771659	0.0738753	-0.845535
CREM	-1.13233	-1.0373	-0.083364	0.158325	-0.0618105	0.187	-0.751	0.0945048	-0.845505
ZNF493	-1.09892	-0.990535	-0.0048895	0.26303	0.09771	0.0802415	-0.698115	0.146994	-0.845109
KCNS3_KCNV1	-1.4359	-1.6193	-0.50737	-0.37332	-0.4019	-0.25227	-1.18752	-0.342497	-0.845027
PEG10	-1.3322	-0.80959	-0.055244	0.096098	-0.083426	0.32506	-0.732345	0.112577	-0.844922
MAP3K11	-1.3657	-0.91885	-0.19951	0.080161	-0.15167	0.12176	-0.82802	0.0167503	-0.84477
TESK1	-1.0074	-1.063	-0.40874	0.056885	-0.096123	0.093944	-0.82638	0.0182353	-0.844615
HNRNPLL	-1.3133	-1.2002	-0.08952	-0.18128	0.024061	0.087942	-0.867673	-0.0230923	-0.844581
GLI2	-0.90752	-1.0518	-0.064364	0.27479	0.077855	0.15702	-0.674561	0.169888	-0.84445
MAST2	-1.7847	-1.4001	-0.34132	-0.50645	-0.40476	-0.082174	-1.17537	-0.331128	-0.844245
GLYR1	-1.5586	-1.2017	0.11687	0.11572	0.0041766	-0.23177	-0.881143	-0.0372911	-0.843852
ARHGEF4	-1.0151	-1.1418	-0.2746	0.10153	-0.24973	0.24798	-0.8105	0.03326	-0.84376
STAU2	-1.33	-1.0497	-0.28601	-0.14949	-0.061653	0.076123	-0.88857	-0.0450067	-0.843563
HKR1	-1.5263	-1.38067	0.0130127	-0.192101	-0.202686	0.0308607	-0.964651	-0.121309	-0.843342
POU3F2	-0.991273	-1.23722	-0.295755	0.0698625	-0.00636375	-0.0579013	-0.841415	0.00186583	-0.843281
LRRK1	-1.1913	-0.91768	-0.081129	0.15371	0.075883	0.11014	-0.730036	0.113244	-0.843281
ETNK1_ETNK2	-2.1878	-2.1175	-0.23946	-0.6654	-0.62674	-0.7241	-1.51492	-0.67208	-0.84284
RGPD3_RGPD6	-1.5336	-0.91581	-1.29	-0.54676	-0.10948	-0.5548	-1.24647	-0.40368	-0.84279
PKN2	-0.69473	-1.0719	-0.10272	0.4478	0.065091	0.14578	-0.623117	0.219557	-0.842674
ZRSR2	-1.79175	-1.29375	-0.222755	-0.144355	-0.352195	-0.284065	-1.10275	-0.260205	-0.842547
ZNF229	-1.399	-1.1821	-0.222245	-0.0945175	-0.056148	-0.125057	-0.934448	-0.0919077	-0.842541
MAP3K2_MAP3K3	-1.4978	-1.3027	-0.44797	-0.078138	-0.31918	-0.3237	-1.08282	-0.240339	-0.842484
ZNF716	-0.86237	-1.07936	-0.132871	0.36218	0.03336	0.056684	-0.691532	0.150741	-0.842273
SNRPN	-0.95586	-1.17	-0.052524	0.17398	0.058169	0.11518	-0.726128	0.115776	-0.841904
TSSK4	-1.2983	-1.0999	-0.21597	0.069334	-0.091636	-0.066265	-0.87139	-0.0295223	-0.841868
TBX5	-1.3269	-1.0578	0.083514	0.10853	-0.012	0.12787	-0.767062	0.0748	-0.841862
ACAP3_LOC107984026	-1.2681	-1.5375	0.097799	-0.38883	0.019474	0.18679	-0.9026	-0.0608553	-0.841745
HMBOX1	-0.7833	-0.69837	-0.12459	0.73331	0.089152	0.096286	-0.53542	0.306249	-0.841669
ZNF658	-1.4676	-1.13425	-0.333245	-0.14797	-0.11721	-0.146186	-0.978365	-0.137122	-0.841243
ZNF195	-1.32345	-0.932645	-0.194935	-0.04603	-0.0240963	0.142709	-0.81701	0.0241944	-0.841204
GMCL1	-1.0664	-1.16652	-0.38645	0.146442	-0.0631625	-0.17964	-0.873123	-0.0321203	-0.841003
SIX4	-1.322	-1.0172	0.013197	-0.082989	-0.011901	0.29156	-0.775334	0.0655567	-0.840891
CDK3	-1.1374	-0.92578	-0.1323	0.15509	-0.089026	0.25978	-0.731827	0.108615	-0.840441
PBK	-0.93286	-1.1299	0.15922	0.32995	0.048417	0.23925	-0.634513	0.205872	-0.840386
EIF2AK2_EIF2AK3	-1.6169	-1.1634	-0.326	-0.15497	-0.16533	-0.26487	-1.03543	-0.195057	-0.840377
PLEKHB2	-1.117	-0.93374	-0.18818	0.072708	0.041309	0.16796	-0.746307	0.0939923	-0.840299
SF3A2	-2.1824	-1.4317	-0.32761	-0.783515	-0.43649	-0.20124	-1.3139	-0.473748	-0.840155
DEAF1	-1.2765	-1.2215	-0.2331	0.096395	-0.18318	-0.123861	-0.910367	-0.0702153	-0.840151
KCNS1_KCNV1	-1.4512	-1.3393	-0.35557	-0.17673	-0.33081	-0.11949	-1.04869	-0.20901	-0.83968
ZNF697	-1.0255	-0.76341	-0.044596	0.66946	0.13302	-0.11755	-0.611169	0.22831	-0.839479
SIRT6	-1.2211	-0.8249	-0.35165	0.18364	-0.15459	0.091649	-0.799217	0.040233	-0.83945
ZFP41	-1.108	-1.0998	-0.15978	0.099005	0.011831	0.039314	-0.789193	0.05005	-0.839243
TBX2	-0.9911	-1.0082	-0.098082	0.18422	0.12506	0.11085	-0.699127	0.140043	-0.839171
RHOBTB1	-1.1351	-1.06501	-0.0823765	0.07823	0.0068095	0.149965	-0.760829	0.0783347	-0.839164
PRDM1	-1.21802	-0.939783	-0.092617	0.197145	0.006104	0.0632663	-0.75014	0.0888383	-0.838978
FIP1L1	-2.8607	-2.7611	-1.7451	-1.9422	-1.6533	-1.2547	-2.45563	-1.61673	-0.8389
G6PC3	-1.3855	-1.2929	-0.23912	-0.22371	-0.29248	0.11516	-0.972507	-0.133677	-0.83883
ASAP3	-1.1788	-0.98759	0.12578	0.12468	0.11663	0.23372	-0.680203	0.158343	-0.838547
DDX43	-1.1247	-0.93366	-0.34615	0.34094	-0.083747	-0.14621	-0.801503	0.0369943	-0.838498
HOXB1	-0.76632	-1.5646	-0.0025205	0.22444	-0.066812	0.024392	-0.777814	0.0606733	-0.838487
ZSCAN26	-0.62081	-1.0552	-0.21023	0.43666	-0.039452	0.23162	-0.628747	0.209609	-0.838356
RCOR3	-1.5271	-1.4629	0.17196	-0.22658	-0.24182	0.16528	-0.939347	-0.10104	-0.838307
POU2F2	-1.0048	-1.11168	-0.188674	0.25129	-0.0288831	-0.0132895	-0.768383	0.0697058	-0.838089
CDKL2	-1.55	-0.99565	0.014329	-0.095616	-0.04693	0.125	-0.843774	-0.00584867	-0.837925
PKMYT1	-1.8239	-1.7209	-2.0116	-1.3482	-0.83166	-0.86288	-1.85213	-1.01425	-0.837887
CAMKV	-1.0781	-0.67842	-0.15364	0.51621	0.040806	0.046415	-0.63672	0.201144	-0.837864
RNF5	-1.6161	-1.6159	-0.33822	-0.51157	-0.40653	-0.13857	-1.19007	-0.352223	-0.83785
ZNF35	-1.13055	-1.04922	0.0372842	0.196486	0.160195	0.0140856	-0.71416	0.123589	-0.837749
PITPNM2	-1.467	-1.2287	-0.21522	-0.21576	-0.27382	0.091823	-0.970307	-0.132586	-0.837721
UBN2	-1.5313	-0.826	-0.87641	-0.36732	-0.66209	0.30877	-1.0779	-0.240213	-0.83769
PLEKHG1	-0.76415	-0.87283	-0.017536	0.5036	0.055025	0.29985	-0.551505	0.286158	-0.837664
KLHL42	-1.29913	-1.06845	-0.035061	0.062434	0.026402	0.0211571	-0.80088	0.0366643	-0.837545
HOPX	-1.309	-0.91205	-0.17286	-0.20002	0.12572	0.19272	-0.79797	0.0394733	-0.837443
ZNF354B	-1.26139	-0.99108	0.192613	0.35462	0.093989	0.003659	-0.686619	0.150756	-0.837375
TBX19	-0.88867	-0.88663	-0.21173	0.27064	0.049174	0.20471	-0.662343	0.174841	-0.837185
GCM1	-1.2086	-0.97819	-0.29575	0.16513	-0.034092	-0.10257	-0.827513	0.00948933	-0.837003
KLHL8	-1.38706	-1.2877	-0.131114	-0.219427	-0.194362	0.118585	-0.935291	-0.0984014	-0.83689
CDC25A_CDC25B	-2.0477	-2.2087	-1.4711	-1.5002	-0.98774	-0.7297	-1.90917	-1.07255	-0.83662
ZNF560	-1.08543	-0.933875	0.00435	0.27064	0.0655595	0.158586	-0.671653	0.164929	-0.836582
MARVELD3	-1.0131	-0.76668	0.021741	0.33867	0.17129	0.24069	-0.586013	0.250217	-0.83623
E2F6	-1.0716	-0.94806	0.10369	0.60969	0.048992	-0.066249	-0.638657	0.197478	-0.836134
MEOX1	-1.4304	-1.0083	-0.40942	-0.23234	-0.41405	0.3065	-0.949373	-0.113297	-0.836077
MAP2K1	-1.3072	-1.2365	-0.19232	-0.47361	-0.075692	0.32126	-0.912007	-0.076014	-0.835993
ACAP3_ASAP1	-1.3567	-1.8321	-0.20406	-0.45496	-0.4108	-0.019481	-1.13095	-0.29508	-0.835873
CDKL1_CDKL2	-1.4632	-1.3964	-0.35987	-0.39023	-0.21659	-0.10594	-1.07316	-0.237587	-0.83557
GSK3A_GSK3B	-2.2229	-1.4392	-1.6323	-0.95093	-1.2732	-0.56379	-1.7648	-0.929307	-0.835493
PASK	-1.8602	-1.1695	0.021015	-0.25674	-0.38402	0.13855	-1.0029	-0.167403	-0.835492
KLHL11	-1.22015	-1.00195	-0.271255	-0.03615	-0.125689	0.17334	-0.831118	0.00383367	-0.834952
SEC23IP	-0.68243	-0.97992	-0.19449	0.16364	0.30444	0.17938	-0.618947	0.21582	-0.834767
SRC_SRMS	-1.6048	-1.3124	-0.20886	-0.23109	-0.21228	-0.17864	-1.04202	-0.207337	-0.834683
TET3	-1.158	-1.2916	-0.25799	-0.022777	0.053467	-0.23424	-0.90253	-0.06785	-0.83468
RNF111	-0.91225	-0.91593	-0.73998	-0.0033511	0.1428	-0.20358	-0.856053	-0.021377	-0.834676
BHLHE41	-1.2401	-1.1222	0.23341	0.35042	0.013039	0.011187	-0.70963	0.124882	-0.834512
ADARB1	-1.0992	-1.2265	0.13245	0.27224	0.077236	-0.039208	-0.731083	0.103423	-0.834506
PPP5D1	-1.5296	-1.6131	-0.43493	-0.59423	-0.311	-0.1707	-1.19254	-0.358643	-0.8339
JRK	-1.5218	-1.0971	-0.12095	-0.12842	-0.25207	0.14207	-0.913283	-0.0794733	-0.83381
CPEB1	-0.97301	-0.67801	-0.068143	0.29218	0.088518	0.40141	-0.573054	0.260703	-0.833757
SNRPD3	-4.3551	-4.4198	-3.3344	-2.9248	-2.7635	-3.9202	-4.03643	-3.20283	-0.8336
IRF5_IRF6	-1.4643	-1.0524	-0.36563	-0.28632	-0.30767	0.21223	-0.960777	-0.127253	-0.833523
PFKFB2_PFKFB4	-1.2538	-1.186	-0.15418	0.02916	-0.36084	0.23798	-0.86466	-0.0312333	-0.833427
PCBP3	-1.4239	-1.0455	-0.14088	-0.18957	-0.053376	0.13288	-0.870093	-0.0366887	-0.833405
RFX6	-0.8324	-1.2519	-0.072351	0.22756	0.0079589	0.10794	-0.718884	0.114486	-0.83337
EPB41L1	-0.98473	-0.69468	-0.12508	0.337	0.28119	0.076888	-0.601497	0.231693	-0.833189
MTMR1	-0.97617	-1.1933	-0.21457	-0.01778	-0.25588	0.38818	-0.79468	0.0381733	-0.832853
VWA3B	-1.5537	-1.1289	-0.097103	0.04092	-0.18784	-0.13427	-0.926568	-0.09373	-0.832838
ATP10A	-1.1559	-1.0939	-0.095618	0.28837	-0.068363	-0.067254	-0.781806	0.0509177	-0.832724
CPEB3	-0.82834	-1.0021	-0.23533	0.26906	-0.16435	0.32689	-0.68859	0.143867	-0.832457
BUB1B	-2.304	-1.9948	-1.1282	-1.2844	-1.1619	-0.48376	-1.809	-0.976687	-0.832313
DBP_HLF	-1.5894	-1.0921	-0.50714	-0.43479	-0.2507	-0.0072264	-1.06288	-0.230905	-0.831975
FBP2	-1.2672	-0.98917	-0.53237	-0.2677	-0.091809	0.066298	-0.92958	-0.097737	-0.831843
ESRP2	-1.1638	-1.0127	0.061302	-0.080623	-0.031166	0.49211	-0.705066	0.126774	-0.83184
BAHCC1	-1.2227	-0.97319	-0.21969	0.13939	-0.14892	0.089055	-0.805193	0.0265083	-0.831702
ZKSCAN2	-1.189	-0.9962	-0.13524	-0.00381	0.026148	0.149751	-0.77348	0.057363	-0.830843
PHF21B	-1.30307	-0.931957	-0.18207	0.0174267	0.141783	-0.083791	-0.805698	0.0251394	-0.830837
ZNF181	-1.14206	-1.1487	-0.122435	-0.124845	0.041311	0.161905	-0.804397	0.0261237	-0.83052
ZNF708	-1.33561	-1.31065	-0.188518	-0.177285	-0.17378	0.00774	-0.944928	-0.114442	-0.830486
PPFIA1	-1.2096	-1.5308	-0.034165	-0.011123	-0.26711	-0.0050347	-0.924855	-0.0944226	-0.830432
ZNF528	-0.999245	-1.0715	-0.16198	0.006287	0.118911	0.13237	-0.744242	0.0858557	-0.830097
USF1	-1.1463	-1.1416	-0.50437	-0.050348	-0.1973	-0.054764	-0.930757	-0.100804	-0.829953
ZNF180	-1.2293	-1.03001	-0.0930523	0.201609	0.0280717	-0.092864	-0.784122	0.0456057	-0.829728
CELF4	-1.384	-1.1236	-0.041593	-0.0627	-0.019154	0.02178	-0.849731	-0.0200247	-0.829706
LOC81691	-1.3943	-1.1643	-0.25663	-0.14684	-0.10042	-0.079381	-0.93841	-0.10888	-0.82953
POU3F1_POU3F3	-1.6725	-1.6483	-0.8979	-0.42465	-0.52394	-0.78176	-1.40623	-0.576783	-0.82945
FOXP1	-1.1578	-0.70378	-0.055354	0.28623	0.0020599	0.28298	-0.638978	0.190423	-0.829401
MAP2K4	-0.8234	-0.93364	0.15047	-0.012842	-0.06337	0.95752	-0.535523	0.293769	-0.829293
HES5	-1.6212	-1.0136	-0.020144	-0.089927	-0.29673	0.21951	-0.884981	-0.0557157	-0.829266
COQ8A_COQ8B	-2.269	-1.5681	-1.3758	-0.70488	-1.0242	-0.99617	-1.73763	-0.908417	-0.829217
DUSP12	-1.6789	-1.0075	-0.53621	-0.40605	-0.19552	-0.13353	-1.0742	-0.245033	-0.82917
MAP7D2	-0.80173	-0.9036	0.17465	0.19208	0.32565	0.43823	-0.510227	0.318653	-0.82888
POLDIP3	-1.4283	-0.95927	-0.1821	-0.18419	-0.065912	0.16696	-0.856557	-0.027714	-0.828843
LUC7L2	-2.04755	-1.3634	-0.791155	-0.95608	-0.57576	-0.183775	-1.4007	-0.571872	-0.82883
PCLO_SMARCC2	-1.6623	-1.0078	-0.1905	-0.20574	-0.18986	0.021052	-0.953533	-0.124849	-0.828684
HES1	-1.3495	-1.2084	-0.064249	-0.01062	-0.49967	0.37382	-0.87405	-0.04549	-0.82856
FN1	-1.351	-0.98476	0.13963	0.12422	-0.056434	0.22152	-0.732043	0.0964353	-0.828479
ZNF880	-1.49155	-1.2821	-0.137398	-0.0982365	-0.179155	-0.148265	-0.970349	-0.141885	-0.828464
TLN1_TLN2	-1.0494	-0.94438	-1.4365	-0.20066	-0.41284	-0.33144	-1.14343	-0.31498	-0.828447
KCND1	-1.20115	-1.13095	-0.13317	-0.040975	-0.047336	0.108169	-0.821757	0.00661917	-0.828376
PKNOX2	-1.2832	-1.0713	-0.026846	0.16466	-0.16184	0.10055	-0.793782	0.0344567	-0.828239
INPP1	-1.4502	-0.95304	-0.093606	-0.12352	0.0075813	0.10371	-0.832282	-0.00407623	-0.828206
BCR	-0.97695	-1.0153	0.094854	0.19832	0.17912	0.20965	-0.632465	0.195697	-0.828162
NCOA1	-1.3549	-1.055	0.16684	0.12989	0.038877	0.072658	-0.747687	0.080475	-0.828162
GLG1	-3.1733	-2.5244	-1.0635	-1.8381	-1.323	-1.1162	-2.25373	-1.42577	-0.827967
ZNF611	-1.11418	-1.29145	0.000602	-0.102931	0.010255	0.17134	-0.801678	0.0262213	-0.827899
ZNF768	-1.3001	-0.938905	-0.191815	0.082668	-0.0884775	0.057845	-0.810273	0.0173452	-0.827619
KLF17	-1.36491	-1.11215	-0.23403	-0.121465	-0.24124	0.134241	-0.903695	-0.0761547	-0.82754
TNKS_TNKS2	-1.9544	-1.9077	-0.65541	-0.39134	-0.88849	-0.75514	-1.50584	-0.678323	-0.827513
ZNF343	-1.24236	-1.2769	-0.0544407	-0.0327647	-0.192832	0.133774	-0.857901	-0.0306076	-0.827294
EEF1AKMT3	-1.1668	-0.84284	-0.32147	0.18505	-0.071332	0.036282	-0.777037	0.05	-0.827037
ARHGAP12	-1.3692	-1.2813	-0.17764	-0.19539	-0.14967	-0.0022964	-0.942713	-0.115785	-0.826928
KHDC3L	-1.6271	-1.2308	-0.38687	-0.18341	-0.45585	-0.12487	-1.08159	-0.25471	-0.82688
PPEF1	-0.82792	-0.96919	-0.1904	0.14423	0.05909	0.28967	-0.662503	0.16433	-0.826833
PPP1R9A	-1.501	-1.0624	0.057883	-0.28534	-0.051956	0.31192	-0.835172	-0.00845867	-0.826714
PUSL1	-1.7707	-1.3055	-0.34267	-0.28471	-0.46937	-0.18514	-1.13962	-0.313073	-0.82655
RAVER2	-1.5665	-1.3788	-0.20989	-0.26364	-0.4505	0.037956	-1.05173	-0.225395	-0.826335
DCP1A	-1.8013	-1.3661	-0.033207	-0.40977	-0.27743	-0.03498	-1.06687	-0.240727	-0.826142
ZNF281	-1.16539	-1.0935	-0.0876285	0.0606555	0.1565	-0.085435	-0.782171	0.043907	-0.826078
METTL21A_METTL23	-1.4568	-1.5288	-0.60664	-0.38169	-0.40859	-0.32471	-1.19741	-0.371663	-0.82575
TRIM32	-1.4058	-0.98719	-0.083988	0.12838	-0.093615	-0.034906	-0.825659	-4.7e-05	-0.825612
AGAP11_AGAP4	-1.7476	-1.369	-0.65788	-0.56788	-0.53336	-0.19642	-1.25816	-0.432553	-0.825607
PRB1_PRB3	-1.7036	-1.4974	-0.66493	-0.63867	-0.37608	-0.3745	-1.28864	-0.463083	-0.82556
ARHGAP23	-1.0619	-0.9353	-0.0074993	0.24869	0.30853	-0.085436	-0.668233	0.157261	-0.825494
ABTB2	-1.28615	-0.98316	-0.106164	-0.035675	-0.0697165	0.205295	-0.791825	0.0333012	-0.825126
SMYD3	-1.08735	-0.844275	-0.250655	0.0279115	-0.038949	0.303735	-0.727427	0.0975658	-0.824993
HOXA1_HOXB1	-1.6254	-1.2009	-0.10848	-0.18566	-0.15685	-0.11746	-0.97826	-0.153323	-0.824937
SGSM1	-0.7931	-0.85452	-0.22962	0.31211	0.13792	0.14743	-0.625747	0.199153	-0.8249
ALS2CL	-1.3306	-0.64483	-0.197	-0.070956	0.12143	0.24992	-0.724143	0.100131	-0.824275
RDX	-1.48565	-1.03042	-0.023423	-0.034447	-0.187286	0.15402	-0.846498	-0.022571	-0.823927
MCF2_MCF2L2	-1.1868	-0.73942	-0.0030056	0.045474	0.14113	0.35569	-0.643075	0.180765	-0.82384
RET	-0.86204	-0.95847	-0.21024	0.091479	0.096103	0.25292	-0.676917	0.146834	-0.823751
PRKD3	-1.37348	-1.195	0.0530425	-0.21288	-0.014684	0.18243	-0.838479	-0.0150447	-0.823435
LYL1	-1.4698	-1.2352	-0.012668	0.1127	-0.33103	-0.029312	-0.905889	-0.0825473	-0.823342
MARK4	-1.7607	-1.2665	-0.21138	-0.25689	-0.23717	-0.27459	-1.07953	-0.256217	-0.82331
ZNF43	-0.6822	-0.900705	0.107468	0.484709	0.213105	0.29642	-0.491812	0.331411	-0.823224
MEIS1_MEIS3	-1.8871	-1.6553	-0.85354	-0.68942	-0.8181	-0.41925	-1.46531	-0.642257	-0.823057
EPHA7_EPHB2	-1.5277	-1.1416	-0.29962	-0.1813	-0.24937	-0.069256	-0.98964	-0.166642	-0.822998
ZNF541	-1.3669	-1.26737	-0.196107	-0.341163	-0.171433	0.151074	-0.943458	-0.120507	-0.82295
YTHDF1	-1.339	-1.2688	0.17063	0.027864	0.079294	-0.075902	-0.81239	0.0104187	-0.822809
ZNF74	-1.0636	-1.00682	-0.146408	0.143926	-0.0398	0.146275	-0.738943	0.083467	-0.82241
SAT1_SAT2	-1.255	-1.2331	-0.2285	-0.23005	-0.085859	0.066318	-0.905533	-0.083197	-0.822336
PUM1_PUM3	-2.7719	-1.7233	-0.67552	-0.90472	-1.0136	-0.7859	-1.72357	-0.901407	-0.822167
PAK1_PAK5	-2.0833	-0.90586	-0.60126	-0.21224	-0.58874	-0.32349	-1.19681	-0.374823	-0.821983
CAMKK1	-1.1815	-1.1046	-0.14253	0.086337	0.024084	-0.073252	-0.809543	0.0123897	-0.821933
WIPF1	-1.4421	-1.2177	-0.073631	-0.057493	-0.15415	-0.057186	-0.911144	-0.0896097	-0.821534
KRAS	-2.0633	-1.0469	-0.1688	-0.39463	-0.45277	0.031662	-1.093	-0.271913	-0.821087
IPP_KLHL1	-1.5296	-1.2036	-0.43245	-0.30925	-0.57024	0.17631	-1.05522	-0.234393	-0.820823
KMT2D	-1.04612	-1.002	-0.178735	0.470525	0.3263	-0.561383	-0.742287	0.0784808	-0.820768
ERBB2	-1.2847	-0.94202	-0.32585	-0.13501	-0.054877	0.09944	-0.850857	-0.030149	-0.820708
CHUK	-0.86088	-0.72614	-0.41612	0.22441	0.15591	0.078059	-0.667713	0.152793	-0.820506
PGR	-1.3709	-1.28495	-0.16436	-0.31564	-0.183061	0.13994	-0.94007	-0.119587	-0.820483
JADE2	-1.2166	-1.46885	-0.140376	-0.261594	-0.190887	0.0880825	-0.941942	-0.121466	-0.820476
ATP8B1_ATP8B3	-1.7324	-1.2339	-0.39126	-0.16662	-0.63576	-0.094059	-1.11919	-0.298813	-0.820374
NOC3L_NOC4L	-3.9513	-3.5452	-2.9261	-2.6691	-2.2755	-3.017	-3.4742	-2.65387	-0.820333
ZNF467	-0.968315	-1.00866	0.078696	0.149782	0.129135	0.28186	-0.632758	0.186925	-0.819683
ACP7	-1.2674	-1.375	-0.5528	-0.095213	-0.42971	-0.21184	-1.06507	-0.245588	-0.819479
PPFIA3_PPFIA4	-1.8482	-1.1845	-0.38801	-0.40346	-0.40332	-0.15553	-1.14024	-0.32077	-0.819467
GTF2IRD1	-1.1997	-1.142	-0.43944	-0.3449	-0.12779	0.14976	-0.927047	-0.107643	-0.819403
ARID5B	-1.1231	-1.0078	-0.97658	-0.26587	-0.39916	0.015183	-1.03583	-0.216616	-0.819211
ATP7A_ATP7B	-1.7906	-1.1177	-0.73033	-0.50945	-0.51306	-0.15863	-1.21288	-0.393713	-0.819163
HOMER3	-1.0313	-1.0953	-0.39296	0.023856	0.044712	-0.1307	-0.839853	-0.0207107	-0.819143
EPHA7_EPHB4	-1.6591	-1.333	-0.52572	-0.6504	-0.57082	0.16065	-1.17261	-0.353523	-0.819083
HBP1	-0.64252	-1.3126	0.095371	0.60466	-0.23611	0.22876	-0.619916	0.199103	-0.81902
SPIB	-1.2932	-1.0423	-0.24205	-0.19617	-0.091099	0.16585	-0.859183	-0.040473	-0.81871
ZC3H3	-1.3721	-1.7449	-0.777295	-0.5916	-0.270365	-0.57627	-1.2981	-0.479412	-0.818687
IRF5	-1.2973	-0.93972	-0.017512	0.073679	-0.057049	0.18457	-0.751511	0.0670667	-0.818577
NAT8L	-0.91201	-1.0167	0.047502	0.14002	0.19546	0.23904	-0.627069	0.191507	-0.818576
WDFY3	-1.17793	-0.7341	-0.003055	0.0457275	-0.0580115	0.551485	-0.63836	0.179734	-0.818094
KIAA0754_PRG4	-1.7597	-1.7638	-0.88435	-0.79357	-1.1441	-0.015992	-1.46928	-0.651221	-0.818063
KCNN3	-1.7639	-1.4886	-0.57995	-0.41444	-1.1058	0.14033	-1.27748	-0.45997	-0.817513
MKNK1	-0.93716	-0.93416	-0.28123	0.1169	-0.19237	0.3751	-0.717517	0.0998767	-0.817393
POU3F3_POU3F4	-1.1323	-1.3838	-0.48673	-0.14658	-0.14933	-0.25561	-1.00094	-0.18384	-0.817103
BTBD19	-1.31525	-1.01255	-0.392515	-0.16977	-0.2878	0.187593	-0.90677	-0.0899922	-0.816778
ZNF383	-1.5575	-1.22023	-0.002334	-0.0581167	-0.0808677	-0.190887	-0.926689	-0.109957	-0.816732
WEE1	-4.68865	-4.2827	-3.31605	-2.85635	-3.64395	-3.33745	-4.0958	-3.27925	-0.81655
ICK	-1.0843	-0.74158	-0.16086	0.31542	-0.023522	0.17093	-0.662247	0.154276	-0.816523
RCAN1	-0.67843	-0.88422	-0.077204	0.28958	0.25366	0.26595	-0.546618	0.26973	-0.816348
BABAM1	-3.7606	-3.8524	-3.4173	-2.4954	-2.7386	-3.3482	-3.67677	-2.86073	-0.816033
NT5DC2	-1.0507	-0.83956	-0.070862	0.16861	0.076118	0.2407	-0.653707	0.161809	-0.815517
IPP_KLHL18	-1.0422	-1.2287	-0.57838	-0.31078	-0.26836	0.17634	-0.94976	-0.134267	-0.815493
MAPK1_MAPK14	-1.7674	-1.3635	-0.69432	-0.21544	-0.50648	-0.65823	-1.27507	-0.46005	-0.815023
SHOX2	-0.63246	-1.0634	0.029498	0.42426	0.11951	0.23482	-0.555454	0.25953	-0.814984
POGK	-1.2432	-0.928935	-0.081012	0.0775425	0.179711	-0.065599	-0.751049	0.063885	-0.814934
CSNK1G3	-1.0475	-1.0068	-0.2234	0.046284	0.050376	0.070309	-0.759233	0.0556563	-0.81489
ZBTB12	-1.2042	-1.08213	-0.0902537	0.10625	-0.0007875	-0.0378972	-0.792195	0.0225219	-0.814717
THUMPD3	-1.0844	-1.1635	-0.0020218	-0.00095262	0.071786	0.1229	-0.749974	0.0645778	-0.814552
ZNF570	-1.46773	-1.14336	-0.0690857	-0.188937	-0.0670194	0.0175437	-0.893394	-0.079471	-0.813923
PHOX2A	-1.2874	-0.95879	0.1267	0.241	0.042268	0.038234	-0.706497	0.107167	-0.813664
TOPORS	-1.2608	-1.2315	0.0477	0.40394	-0.16602	-0.24254	-0.814867	-0.00154	-0.813327
ZNF792	-0.95317	-1.13907	-0.0763477	0.119953	0.0401363	0.109111	-0.722861	0.0897335	-0.812595
IL4I1	-1.268	-1.1669	-0.19632	-0.152	-0.012488	-0.028994	-0.877073	-0.064494	-0.812579
ASCL5	-1.1665	-1.0352	-0.056944	-0.045976	0.19981	0.025105	-0.752881	0.0596463	-0.812528
TAOK2	-1.2184	-0.85211	0.05589	0.15095	0.019525	0.2512	-0.67154	0.140558	-0.812098
ACAD11	-1.1439	-0.94171	0.012932	0.2692	0.05375	0.039928	-0.690893	0.120959	-0.811852
DDX50	-1.1942	-0.87617	-0.10272	0.23694	0.16768	-0.14394	-0.724363	0.0868933	-0.811257
CTCF	-2.1528	-2.1061	-1.5204	-1.4039	-0.85793	-1.0838	-1.92643	-1.11521	-0.811223
TRIM31	-1.4704	-0.97904	-0.062825	-0.13335	-0.052174	0.10685	-0.837422	-0.0262247	-0.811197
CDC14A	-0.90463	-0.95495	-0.077904	0.30242	0.035861	0.15766	-0.645828	0.165314	-0.811142
ZNF790	-1.45537	-1.00159	0.261035	0.221632	-0.039015	0.053975	-0.731975	0.0788638	-0.810839
MSX1	-1.1892	-0.79733	-0.031763	-0.015065	0.033932	0.39512	-0.672764	0.137996	-0.81076
ZNF589	-1.13715	-1.05231	-0.105825	0.132802	-0.122163	0.126233	-0.765095	0.0456241	-0.810719
HES1_HES3	-1.8233	-1.5238	-0.27724	-0.63978	-0.53259	-0.020316	-1.20811	-0.397562	-0.810551
ZNF546	-0.968805	-1.0122	-0.0880188	0.348894	0.012675	0.000941	-0.689675	0.120837	-0.810511
TRIM49C_TRIM77	-2.0345	-1.5489	-0.33406	-0.64491	-0.75609	-0.085167	-1.30582	-0.495389	-0.810431
ZNF367	-1.2321	-0.930025	-0.331305	0.19743	-0.03971	-0.22035	-0.831143	-0.0208767	-0.810267
MYLK2	-1	-1.0274	-0.17387	0.15217	0.058027	0.019031	-0.733757	0.0764093	-0.810166
PPIP5K1_PPIP5K2	-1.4259	-0.91224	-1.0065	-0.44021	-0.20612	-0.26799	-1.11488	-0.304773	-0.810107
THOC2	-1.8865	-1.7326	-1.4311	-0.90162	-0.68228	-1.0361	-1.6834	-0.873333	-0.810067
TRIM49B	-1.7256	-1.2277	-0.41643	-0.4936	-0.4544	0.00836	-1.12324	-0.313213	-0.81003
NT5C3B	-1.1823	-1.1102	-0.31703	-0.1526	-0.091013	0.063866	-0.869843	-0.0599157	-0.809928
KLHL35	-1.31547	-0.989575	0.0507295	0.072651	0.087234	0.015572	-0.75144	0.0584857	-0.809926
PPP1CB_PPP1CC	-4.0759	-2.9645	-3.5114	-2.8182	-2.7187	-2.5857	-3.51727	-2.70753	-0.809733
CNTN2_CNTN6	-1.3576	-0.75309	0.081062	0.26477	0.031332	0.10338	-0.676543	0.133161	-0.809703
ZNF250	-1.1407	-1.0384	-0.129781	0.19673	-0.182015	0.105478	-0.769627	0.0400642	-0.809691
G2E3	-1.35115	-0.8836	-0.0189105	0.097509	-0.008587	0.086148	-0.75122	0.0583567	-0.809577
ATP8B1	-1.1413	-1.0139	0.0010932	0.11194	0.078	0.084398	-0.718036	0.091446	-0.809482
CBLC	-1.1836	-1.1794	-0.11587	-0.11363	-0.062901	0.12556	-0.82629	-0.0169903	-0.8093
FOS_FOSB	-1.5732	-1.4588	-0.45524	-0.59596	-0.40813	-0.055709	-1.16241	-0.353266	-0.809147
RC3H2	-1.427	-1.3235	-0.073312	-0.43276	-0.283735	0.32001	-0.941271	-0.132162	-0.809109
LYST	-1.0645	-0.86136	0.073781	0.22984	0.11054	0.23478	-0.61736	0.19172	-0.80908
IQSEC1	-1.0376	-1.0244	0.0034675	0.23542	0.06507	0.067508	-0.686177	0.122666	-0.808844
CDKL1	-1.3278	-1.0594	0.0019298	0.12249	-0.22048	0.13925	-0.79509	0.0137533	-0.808843
ZNF600	-1.13955	-1.0632	-0.0507795	0.07541	0.028025	0.068855	-0.751176	0.05743	-0.808607
DPF3_PHF10	-1.9483	-1.2354	-0.26848	-0.28478	-0.48431	-0.25757	-1.15073	-0.34222	-0.808507
TTC3	-0.88667	-1.0571	-0.079357	0.066039	-0.21608	0.55133	-0.674376	0.133763	-0.808139
TRIM56	-1.1617	-1.1187	-0.19343	-0.069936	-0.18893	0.20928	-0.82461	-0.0165287	-0.808081
ZNF503	-1.5358	-1.166	-0.50801	-0.48189	-0.29361	-0.010171	-1.06994	-0.26189	-0.808046
GTF2IRD1_GTF2IRD2B	-1.3634	-1.674	-1.1026	-0.86342	-0.60282	-0.24983	-1.38	-0.572023	-0.807977
PLEKHG3	-1.0234	-1.1661	0.12303	0.055242	0.18415	0.11762	-0.688823	0.119004	-0.807827
ZNF311	-1.22585	-1.03632	-0.12736	0.097545	-0.0899687	0.024055	-0.796512	0.0105438	-0.807055
FAM109A	-1.4818	-1.0341	-0.21573	0.023862	-0.29981	-0.034575	-0.910543	-0.103508	-0.807036
URI1	-3.787	-3.346	-3.4437	-2.6757	-2.7052	-2.775	-3.52557	-2.71863	-0.806933
RBMY1F	-1.4642	-1.0286	0.40516	-0.22196	0.25276	0.30126	-0.69588	0.110687	-0.806567
PPFIA1_PPFIA4	-1.851	-1.757	-0.41044	-0.68067	-0.65382	-0.26506	-1.33948	-0.533183	-0.806297
ARG2	-1.2855	-1.3844	-0.28952	-0.15208	-0.60557	0.21664	-0.986473	-0.180337	-0.806137
PSD2_PSD4	-1.7168	-1.1438	-0.47435	-0.30175	-0.32855	-0.28732	-1.11165	-0.305873	-0.805777
TCF7L2	-1.1737	-1.0362	-0.11003	-0.22172	0.29	0.028378	-0.77331	0.0322193	-0.805529
FGD5	-1.09665	-1.205	-0.0942365	0.00695	-0.13814	0.151747	-0.798629	0.0068525	-0.805481
BATF	-1.29516	-1.1804	-0.043249	0.209111	-0.18843	-0.12323	-0.839601	-0.0341832	-0.805418
KRBA2	-1.1569	-1.182	-0.21264	-0.41939	-0.066	0.34901	-0.850513	-0.04546	-0.805053
CEBPA	-0.74268	-0.942235	-0.058986	0.25799	0.19636	0.216565	-0.5813	0.223638	-0.804939
BRCA1_TRIM31	-2.6084	-2.1627	-1.6201	-1.282	-1.209	-1.4857	-2.1304	-1.32557	-0.804833
ERG	-1.0762	-0.967305	-0.0190935	0.248175	0.05183	0.050996	-0.687533	0.117	-0.804533
PRDM16	-1.2542	-1.0935	-0.164873	-0.0936879	-0.00440743	-0.00103067	-0.837524	-0.033042	-0.804482
FOXM1	-1.7738	-1.498	-0.78486	-0.39012	-0.25768	-0.99553	-1.35222	-0.547777	-0.804443
IBTK_KLHL11	-1.3453	-1.2147	-0.56115	-0.13995	-0.4458	-0.12218	-1.04038	-0.235977	-0.804407
ZNF256	-1.23965	-1.10159	-0.1465	-0.0239459	-0.0778585	0.0270199	-0.829245	-0.0249282	-0.804317
PPEF2	-1.2407	-0.99516	0.020076	-0.087108	0.19509	0.088892	-0.738595	0.0656247	-0.804219
ZNF555	-1.07225	-1.0835	-0.069658	0.105505	-0.048255	0.129597	-0.741803	0.0622822	-0.804085
GATA5	-1.5436	-1.1669	-0.0080748	-0.35056	-0.11178	0.15579	-0.906192	-0.102183	-0.804008
ARAP3	-0.94407	-0.83045	0.06887	0.43883	0.10818	0.15906	-0.56855	0.235357	-0.803907
PUM2	-1.5314	-1.3338	0.072411	-0.17571	-0.20878	0.0032648	-0.93093	-0.127075	-0.803855
ZNF519	-1.23483	-1.03366	0.199792	0.177127	-0.19723	0.36289	-0.689568	0.114262	-0.80383
HOXC10_HOXD10	-1.2679	-1.1646	-0.43714	-0.040602	-0.20312	-0.21445	-0.956547	-0.152724	-0.803823
TEAD2	-1.1611	-1.3023	-0.040962	-0.152	-0.1261	0.1852	-0.834787	-0.0309667	-0.803821
ZNF212	-1.04054	-1.01685	-0.0554367	0.243519	0.00520767	0.0498467	-0.704276	0.0995243	-0.8038
FOXD3	-1.1557	-0.947375	-0.46089	-0.006115	-0.183846	0.03727	-0.854655	-0.050897	-0.803758
GRHL3	-1.0682	-1.0378	-0.17224	0.09425	-0.18614	0.22479	-0.759413	0.0443	-0.803713
ATF6_ATF6B	-1.8645	-1.4165	-1.1075	-1.0746	-0.5362	-0.36751	-1.46283	-0.659437	-0.803397
REL	-1.1214	-0.73772	-0.071745	0.25759	0.15106	0.070672	-0.643622	0.159774	-0.803396
PTPRE_PTPRZ1	-1.3273	-0.89878	-0.29596	-0.0075036	-0.26667	0.16199	-0.84068	-0.0373945	-0.803285
OSBPL10	-1.2073	-0.90432	0.17944	0.35423	-0.10149	0.22415	-0.64406	0.158963	-0.803023
POU6F1	-0.987785	-0.957545	-0.015585	0.406665	-0.060323	0.101468	-0.653638	0.14927	-0.802908
SDK1_SDK2	-1.6811	-1.0973	-0.52339	-0.43872	-0.32138	-0.13312	-1.1006	-0.29774	-0.802857
ZNF257	-0.954705	-1.1094	-0.0035915	0.139825	0.147247	0.052409	-0.689232	0.11316	-0.802393
INPP5A	-1.1212	-1.0553	-0.010506	0.26097	0.081726	-0.12253	-0.729002	0.0733887	-0.802391
SNRNP70	-1.9165	-1.7678	-0.85875	-0.66391	-0.64624	-0.82579	-1.51435	-0.71198	-0.80237
ENAH_HGS	-2.0184	-1.9625	-0.68085	-1.0098	-0.72545	-0.5198	-1.55392	-0.751683	-0.802233
TRIM50	-0.99503	-0.64984	0.0027244	0.36648	0.13059	0.26741	-0.547382	0.254827	-0.802209
ZBTB47	-1.1511	-0.75287	-0.079836	0.121894	0.129159	0.171632	-0.66127	0.140895	-0.802165
CDC14B	-1.2126	-0.88585	-0.24757	-0.021215	0.014395	0.06648	-0.782007	0.0198867	-0.801893
PKN2_PRKCH	-1.1788	-1.2359	-0.20884	-0.20654	-0.041218	0.029709	-0.874513	-0.072683	-0.80183
PRDM13	-1.01137	-1.04919	-0.137493	0.13888	-0.069363	0.137774	-0.732686	0.0690971	-0.801783
LCOR	-0.64042	-1.1349	-0.24044	0.11028	0.012741	0.26585	-0.67192	0.129624	-0.801544
WIPF2	-1.0695	-1.1362	-0.33529	-0.099408	0.040518	-0.077935	-0.846997	-0.0456083	-0.801388
PIWIL2_PIWIL3	-1.5916	-1.2068	-0.24921	-0.1141	-0.38492	-0.14457	-1.01587	-0.21453	-0.80134
NF2_RDX	-1.1365	-1.4963	-0.39128	-0.46406	-0.13819	-0.018608	-1.00803	-0.206953	-0.801074
RNF166	-1.54833	-1.12782	-0.253913	-0.273294	-0.24364	-0.0101203	-0.97669	-0.175685	-0.801005
SP7	-1.07424	-0.92269	-0.0987085	0.303794	-0.00146	0.0050035	-0.698546	0.102446	-0.800992
CSTF2T	-1.1506	-0.92015	-0.0098526	-0.045687	0.043135	0.32285	-0.693534	0.106766	-0.8003
AGAP6_AGAP9	-1.2157	-1.3528	0.066153	-0.16091	-0.018372	0.077639	-0.834116	-0.033881	-0.800235
MTMR7	-0.98459	-0.99738	-0.010752	0.17857	-0.010756	0.23983	-0.664241	0.135881	-0.800122
BRWD1_PHIP	-2.6686	-1.8813	-0.99667	-0.86215	-1.1973	-1.087	-1.84886	-1.04882	-0.80004
SSX1	-0.71768	-1.3876	-0.061108	0.35778	-0.057034	-0.067051	-0.722129	0.0778983	-0.800028
ONECUT3	-1.3658	-0.938693	-0.124584	-0.00793	-0.195553	0.174353	-0.809693	-0.00970978	-0.799983
ZC3H15	-1.21856	-1.33865	-0.458235	-0.42158	-0.40876	0.214665	-1.00515	-0.205225	-0.799925
TRA2A	-0.77638	-1.0618	-0.095041	0.19125	0.021625	0.25361	-0.644407	0.155495	-0.799902
KRBA1	-1.05273	-1.2961	-0.29574	-0.19517	-0.175721	0.125299	-0.881523	-0.081864	-0.799659
DMRTA1	-0.8291	-0.77311	0.10005	0.60418	0.16891	0.12372	-0.50072	0.298937	-0.799657
CECR2_KAT2A	-2.1509	-1.6593	-0.80239	-0.8847	-0.90893	-0.42076	-1.53753	-0.73813	-0.7994
PPM1H	-0.54941	-0.82781	-0.017454	0.49211	0.34977	0.1614	-0.464891	0.334427	-0.799318
MAST3	-1.5317	-1.0625	-0.23846	-0.15817	-0.1434	-0.13402	-0.94422	-0.145197	-0.799023
CDK8	-1.0032	-1.3252	-0.34018	-0.20272	-0.26747	0.1986	-0.889527	-0.09053	-0.798997
ZNF614	-0.979235	-1.04239	-0.0796095	0.003945	0.164669	0.127088	-0.70041	0.0985677	-0.798978
NR1H3	-1.0722	-0.85526	-0.091897	0.103403	0.0961073	0.177805	-0.673119	0.125772	-0.798891
KHDRBS2_KHDRBS3	-1.688	-1.7231	-0.021868	-0.57773	-0.39514	-0.063522	-1.14432	-0.345464	-0.798859
P4HA1	-1.1482	-0.80143	-0.17553	-0.070576	0.14586	0.19602	-0.708387	0.0904347	-0.798821
PHF20L1	-1.19169	-1.36308	-0.179968	-0.210226	-0.198358	0.0699871	-0.911578	-0.112865	-0.798713
RPS6KA4	-1.2522	-1.006	-0.26286	-0.2933	-0.099036	0.26736	-0.840353	-0.0416587	-0.798695
PLEC	-1.7063	-1.407	-0.63291	-0.70313	-0.14413	-0.50298	-1.24874	-0.45008	-0.798657
TIGD6	-1.2923	-0.78113	-0.12576	0.23583	-0.24813	0.20903	-0.733063	0.0655767	-0.79864
HIST1H2AK	-2.2327	-2.2149	-1.0253	-1.4494	-1.1552	-0.4725	-1.8243	-1.0257	-0.7986
UBE2R2	-1.7302	-1.0554	-0.32731	-0.38631	-0.53442	0.20361	-1.03764	-0.23904	-0.798597
CECR2	-1.6636	-1.3692	-0.16763	-0.43501	-0.29726	-0.075553	-1.06681	-0.269274	-0.797536
PCGF5	-1.4219	-0.84067	-0.2036	0.22783	0.045109	-0.34658	-0.822057	-0.024547	-0.79751
ETNK2	-1.1339	-1.1642	-0.22845	0.045706	-0.05111	-0.12928	-0.842183	-0.0448947	-0.797289
SMYD5	-0.90952	-1.1706	-0.15758	0.36937	-0.0031017	-0.21238	-0.7459	0.0512961	-0.797196
PSD4	-0.93112	-1.0911	-0.26664	0.0042299	-0.18475	0.28288	-0.762953	0.03412	-0.797073
PRKX	-1.292	-0.58677	0.055394	0.21426	0.088454	0.26451	-0.607792	0.189075	-0.796867
ZMYND19	-0.9253	-0.87663	-0.39613	0.22704	-0.0011017	-0.0334	-0.732687	0.0641794	-0.796866
NR0B2	-1.0534	-1.0534	-0.32798	0.066507	-0.13667	0.025074	-0.811593	-0.0150297	-0.796564
ATP4A	-0.9365	-1.0225	0.058976	0.15646	0.18875	0.14354	-0.633341	0.162917	-0.796258
FOXI3	-1.6248	-0.89084	-0.098491	0.040692	-0.15549	-0.11105	-0.871377	-0.0752827	-0.796094
CDKN3	-1.2343	-0.90808	0.0055968	0.15302	-0.086945	0.1854	-0.712261	0.083825	-0.796086
ZNF224	-1.4015	-1.321	-0.129702	-0.15181	-0.13771	-0.174694	-0.950734	-0.154738	-0.795996
KLHL23	-0.846255	-0.87748	-0.0346886	0.31647	0.173485	0.13929	-0.586141	0.209748	-0.79589
ANHX	-1.4024	-1.2345	0.044252	0.18597	-0.3938	0.0024711	-0.864216	-0.068453	-0.795763
RIPK4	-0.85012	-0.62103	-0.21687	0.32705	0.10128	0.27037	-0.562673	0.2329	-0.795573
TRIM66	-1.00006	-1.03313	-0.0787407	0.335965	-0.0850257	0.0237005	-0.703978	0.0915465	-0.795524
CSTF2	-0.87154	-0.8423	-0.43644	0.15867	0.047588	0.029905	-0.71676	0.078721	-0.795481
KCTD1_KCTD15	-1.5871	-1.6359	-0.42453	-0.71614	-0.531	-0.014596	-1.21584	-0.420579	-0.795265
ZFP30	-1.68955	-1.3297	0.00206035	-0.116261	-0.335735	-0.179545	-1.00573	-0.210514	-0.795216
ZNF12	-0.855473	-0.991603	0.03958	0.376413	0.166623	0.0346653	-0.602499	0.192567	-0.795066
LOC441155	-1.39745	-1.30361	-0.39007	-0.40932	-0.09465	-0.202085	-1.03038	-0.235352	-0.795025
HIST1H2AH_HIST1H2AJ	-2.1961	-1.4966	-0.74585	-0.67988	-1.0438	-0.33013	-1.47952	-0.684603	-0.794913
TBCK	-1.4761	-1.1633	0.0092173	0.013031	-0.25189	-0.0066569	-0.876728	-0.0818386	-0.794889
TRMT61B	-0.99733	-1.0472	-0.067781	0.13396	-0.095854	0.23414	-0.704104	0.0907487	-0.794852
KLHL1_KLHL12	-1.4936	-1.2452	-0.81941	-0.60406	-0.35284	-0.21688	-1.18607	-0.39126	-0.79481
NRBP1	-2.0876	-2.0218	-0.8902	-1.1559	-0.693	-0.76649	-1.66653	-0.871797	-0.794737
HOXA10	-1.0353	-0.93911	-0.1995	0.21156	0.04166	-0.043069	-0.724637	0.0700503	-0.794687
FNBP4	-1.7977	-1.5347	-0.74542	-0.56801	-0.30107	-0.82483	-1.35927	-0.564637	-0.794637
ZNF320	-1.06169	-1.03325	0.0861905	0.040752	0.3538	-0.02041	-0.669583	0.124714	-0.794297
MAP3K3	-0.77988	-0.93708	-0.20163	0.32202	-0.033249	0.1752	-0.63953	0.154657	-0.794187
MEX3C	-0.89528	-0.8442	0.057082	0.304053	0.24705	0.148089	-0.560799	0.233064	-0.793863
HIPK4	-1.4338	-0.99518	-0.065901	-0.11027	-0.11568	0.11243	-0.831627	-0.03784	-0.793787
MLKL	-1.0796	-0.80575	-0.059338	0.45741	-0.090145	0.069395	-0.648229	0.145553	-0.793783
SEC31B	-1.146	-0.78947	-0.22364	0.12792	0.065398	0.02857	-0.719703	0.0739627	-0.793666
CIZ1	-0.799245	-1.031	-0.330025	0.256677	-0.034255	-0.00207	-0.720092	0.0734506	-0.793542
HNRNPF_HNRNPH1	-2.3532	-2.3919	-1.6437	-1.2899	-1.1654	-1.5531	-2.1296	-1.33613	-0.793467
GLYATL1	-0.87103	-1.4255	-0.46437	-0.20362	-0.15944	-0.017576	-0.9203	-0.126879	-0.793421
CLK3	-1.0486	-0.951135	-0.20548	0.239335	0.04203	-0.106765	-0.73507	0.0582	-0.79327
ZNF70	-1.135	-0.86946	0.11999	0.1598	0.038117	0.29704	-0.628157	0.164986	-0.793142
SCYL1_SCYL2	-2.4226	-1.8455	-0.58127	-0.79396	-0.96565	-0.7106	-1.61646	-0.823403	-0.793053
SETD6	-0.92124	-1.1716	0.017041	0.11136	-0.16192	0.35305	-0.691933	0.10083	-0.792763
ZNF486	-1.14501	-1.20378	-0.242236	-0.0971895	-0.168214	0.05248	-0.863675	-0.0709745	-0.792701
MLPH	-1.7043	-0.78772	0.086163	0.008114	-0.037419	0.0012091	-0.801952	-0.0093653	-0.792587
ZNF595	-1.01355	-0.975135	-0.0091033	0.139454	0.0623885	0.177938	-0.665929	0.126593	-0.792523
PRKD1	-0.98272	-0.88541	-0.095661	0.14964	0.064335	0.198916	-0.654597	0.13763	-0.792227
TLN2	-1.0752	-0.99388	-0.29949	-0.020147	-0.039928	0.068076	-0.789523	0.002667	-0.79219
ZNF174	-1.03603	-0.857665	-0.0115085	0.204465	0.114519	0.151456	-0.635068	0.156813	-0.791881
UBTFL1	-1.3254	-1.4304	-0.089569	-0.26725	-0.14416	-0.058411	-0.948456	-0.156607	-0.791849
PPP6C	-1.5177	-1.1196	-0.15993	-0.22823	-0.25909	0.065177	-0.93241	-0.140714	-0.791696
TTBK1	-1.0185	-1.0892	-0.19924	0.28514	-0.1459	-0.07131	-0.76898	0.0226433	-0.791623
ADNP	-1.9277	-1.2981	-0.35214	-0.08791	-0.27623	-0.83908	-1.19265	-0.401073	-0.791573
ZNF764	-1.1414	-0.830107	-0.188097	0.0537733	0.00786	0.152977	-0.719868	0.0715367	-0.791404
EEF2K	-1.1064	-1.1113	0.04424	-0.11791	-0.071619	0.39027	-0.724487	0.0669137	-0.7914
TFCP2_UBP1	-1.8367	-1.7699	-1.0945	-1.1824	-0.75737	-0.38802	-1.56703	-0.77593	-0.791103
SMS_SRM	-3.6295	-2.3024	-1.9331	-1.5176	-1.4552	-2.5192	-2.62167	-1.83067	-0.791
PARP12	-1.08985	-0.85164	-0.30954	-0.129286	0.075322	0.175841	-0.750343	0.0406257	-0.790969
TAB1	-0.996	-0.90875	0.062571	0.013287	0.066211	0.45065	-0.61406	0.176716	-0.790776
RNFT1_RNFT2	-1.7244	-1.634	-0.45449	-0.55251	-0.60756	-0.28086	-1.27096	-0.48031	-0.790653
RARG_THRA	-1.6059	-1.2247	-0.61052	-0.71621	-0.33525	-0.018101	-1.14704	-0.35652	-0.79052
PHOX2A_PHOX2B	-1.5377	-1.3662	-0.30496	-0.5015	-0.30376	-0.032142	-1.06962	-0.279134	-0.790486
FER	-1.3113	-0.91937	0.21134	0.08966	0.084743	0.17753	-0.67311	0.117311	-0.790421
ATAD2B	-1.8008	-1.076	-0.041084	-0.13504	-0.23427	-0.17745	-0.972628	-0.182253	-0.790375
ZNF175	-1.14876	-1.02441	0.0219875	0.0564272	-0.020417	0.182825	-0.717059	0.0729451	-0.790004
PRDM11	-1.2213	-1.1218	0.01362	0.088371	-0.17842	0.12963	-0.776493	0.0131937	-0.789687
PHF7	-1.243	-0.836915	-0.133815	0.094465	-0.040975	0.101651	-0.73791	0.0517135	-0.789623
ZNF500	-1.15597	-1.01588	-0.0354283	0.00888567	-0.01371	0.166018	-0.735761	0.0537312	-0.789492
KDM4A_KDM4D	-1.7363	-1.4878	-0.91668	-0.57164	-0.85977	-0.34133	-1.38026	-0.590913	-0.789347
ACPP	-1.5469	-1.119	0.1937	-0.1666	-0.10271	0.1651	-0.824067	-0.0347367	-0.78933
MEGF9	-1.2686	-1.5844	-0.24355	-0.29161	-0.23579	-0.20134	-1.03218	-0.242913	-0.78927
KDM6A	-2.75866	-2.71039	-2.35346	-1.46047	-2.02956	-1.96514	-2.6075	-1.81839	-0.78911
DDIT3	-0.87146	-0.936745	-0.204097	0.37083	-0.0645055	0.0483652	-0.670767	0.11823	-0.788997
PHYH	-1.0041	-0.94618	0.14986	0.13209	0.30455	0.12983	-0.60014	0.188823	-0.788963
SYNCRIP	-1.5205	-1.50175	-0.23611	-0.294815	-0.44809	-0.148804	-1.08612	-0.297236	-0.788884
MTM1_MTMR4	-2.0058	-1.4142	-0.14122	-0.48402	-0.66673	-0.043855	-1.18707	-0.398202	-0.788872
PTPRT_PTPRU	-1.2703	-1.0667	-0.254	0.029624	-0.26692	0.012102	-0.863667	-0.0750647	-0.788602
SRSF4	-1.3996	-1.1404	-0.41705	0.056498	-0.42361	-0.22455	-0.985683	-0.197221	-0.788463
KBTBD8	-2.20875	-1.27735	-0.0222175	-0.292655	-0.161304	-0.689095	-1.16944	-0.381018	-0.788421
PLEKHM2	-0.77886	-1.1821	-0.3305	0.20007	-0.045416	-0.080936	-0.76382	0.0245727	-0.788393
ZNF75D	-1.4643	-1.13169	-0.024899	-0.13949	-0.171173	0.05478	-0.87363	-0.0852943	-0.788335
ING2	-1.0126	-1.0681	-0.050218	0.27638	-0.13326	0.09061	-0.710306	0.07791	-0.788216
YTHDF2	-1.44155	-0.890415	-0.01445	0.03538	0.042265	-0.0600655	-0.782138	0.00585983	-0.787998
PTPN13	-1.4584	-0.957855	0.13807	-0.050256	-0.0077345	0.1437	-0.759395	0.0285698	-0.787965
SNRNP27	-2.4819	-2.0913	-1.0485	-1.2408	-1.0609	-0.95614	-1.8739	-1.08595	-0.787953
MEIS3	-1.5883	-1.4196	-0.46699	-0.37891	-0.57369	-0.1585	-1.1583	-0.370367	-0.78793
HOXA10_HOXD10	-1.3488	-1.0904	-0.37083	-0.101	-0.28837	-0.05699	-0.936677	-0.148787	-0.78789
TNS4	-0.92897	-0.91654	-0.088085	0.32801	-0.017027	0.11871	-0.644532	0.143231	-0.787763
ANKS4B	-1.5236	-0.87968	0.073141	0.31643	-0.19621	-0.087136	-0.776713	0.011028	-0.787741
ZNF473	-1.1001	-1.0226	-0.061549	0.040798	0.085999	0.052094	-0.728083	0.0596303	-0.787713
ARHGEF40	-1.1974	-0.85839	0.044563	0.28586	-0.050801	0.11638	-0.670409	0.117146	-0.787555
ZNF479	-0.792775	-1.02811	-0.02433	0.271027	0.00794	0.238215	-0.61507	0.172394	-0.787464
IPP_KLHL12	-1.7839	-1.4964	-1.045	-0.87401	-0.75933	-0.3299	-1.44177	-0.654413	-0.787353
CDC5L	-2.2024	-1.3364	-1.3685	-1.0835	-0.63468	-0.82781	-1.63577	-0.848663	-0.787103
ZNF331	-1.25785	-1.04115	0.098927	0.021445	0.121876	0.01694	-0.733358	0.0534205	-0.786778
DKC1	-2.5803	-1.9422	-1.1265	-1.4029	-0.88428	-1.002	-1.883	-1.09639	-0.786607
RGPD1	-1.4634	-1.6998	-0.3589	-0.66524	-0.33626	-0.16095	-1.17403	-0.387483	-0.78655
ZBED1	-1.1313	-0.97286	-0.088452	0.15768	-0.11274	0.12204	-0.730871	0.05566	-0.786531
SNX17	-0.97283	-1.4714	-0.17537	-0.16103	-0.12793	0.028172	-0.8732	-0.0869293	-0.786271
SOX6	-0.85272	-1.11	-0.28542	0.25325	-0.06944	-0.073322	-0.74938	0.0368293	-0.786209
PHOSPHO1	-1.0486	-1.1	0.032003	0.13604	-0.037719	0.14362	-0.705532	0.080647	-0.786179
METTL14	-2.3333	-1.4657	-0.80308	-0.96574	-0.60344	-0.67457	-1.53403	-0.747917	-0.78611
ZNF577	-1.10042	-1.02465	-0.125538	0.0889433	-0.0445913	0.0631637	-0.750204	0.0358386	-0.786042
SYK	-0.58747	-1.0781	-0.091244	0.51041	0.15462	-0.063792	-0.585605	0.200413	-0.786017
ZNF124	-1.43305	-1.1093	0.054075	-0.157656	-0.024831	0.052015	-0.829425	-0.0434907	-0.785934
ZNF282	-1.04134	-0.970763	-0.0924603	0.097252	0.049578	0.10621	-0.701522	0.0843467	-0.785869
MAFK	-0.928385	-0.923725	-0.103815	0.22991	0.080602	0.091091	-0.651975	0.133868	-0.785843
SYTL1_SYTL2	-1.7951	-1.3409	-0.67013	-0.7445	-0.57321	-0.13124	-1.26871	-0.482983	-0.785727
DDX46	-2.289	-1.3091	-0.63897	-0.26907	-0.71139	-0.89945	-1.41236	-0.626637	-0.78572
SSX3	-1.0935	-1.094	-0.046969	0.20685	-0.17871	0.094246	-0.744823	0.0407953	-0.785618
KLHL15	-1.07654	-1.10055	0.074338	0.115435	-0.0287655	0.167308	-0.700917	0.0846592	-0.785577
PLOD1	-1.6443	-1.1411	-0.1113	-0.37752	-0.16453	0.0019124	-0.965567	-0.180046	-0.785521
HOXC10	-0.93664	-0.84861	-0.21577	0.22468	-0.19037	0.32089	-0.667007	0.1184	-0.785407
DTX4	-1.0547	-1.1194	0.13111	0.16199	0.16299	-0.012554	-0.680997	0.104142	-0.785139
SUV39H1	-1.40365	-1.01162	0.0150515	-0.113089	-0.159241	0.227085	-0.800075	-0.0150818	-0.784993
PARN	-1.6521	-1.1621	-0.23928	-0.50572	-0.075073	-0.11784	-1.01783	-0.232878	-0.784949
GUCY2C	-0.71863	-0.85126	-0.13857	0.26167	0.17613	0.20767	-0.569487	0.215157	-0.784643
KBTBD13	-0.95034	-0.83037	-0.265215	0.0431835	0.121621	0.142903	-0.681975	0.102569	-0.784544
BTBD18	-1.11224	-0.909765	-0.115379	0.170028	-0.0722373	0.118179	-0.712461	0.0719901	-0.784451
PPP1CA_PPP1CB	-4.1143	-3.1078	-3.4683	-2.5791	-2.1791	-3.5789	-3.56347	-2.77903	-0.784433
PIWIL3_PIWIL4	-1.6086	-1.6454	-0.27618	-0.53661	-0.48213	-0.15817	-1.17673	-0.392303	-0.784423
ZNF568	-1.13048	-1.25184	-0.15523	-0.123345	-0.0753385	0.014385	-0.845848	-0.0614328	-0.784415
ZNF860	-1.05053	-0.94336	0.023025	0.173661	0.0968475	0.111664	-0.656957	0.127391	-0.784347
ONECUT1_ONECUT2	-1.6283	-1.3033	-0.40003	-0.23052	-0.36054	-0.38759	-1.11054	-0.326217	-0.784327
TNRC18	-1.51845	-1.2933	-0.797617	-0.53881	-0.47261	-0.2451	-1.20312	-0.41884	-0.784282
FOSL1_FOSL2	-1.2951	-1.2342	-0.36682	-0.10975	-0.24843	-0.18519	-0.965373	-0.181123	-0.78425
KCTD10	-1.20265	-0.891395	-0.212485	0.038068	-0.052243	0.060332	-0.768843	0.0153857	-0.784229
ZNF566	-1.21015	-1.1244	0.162739	0.242634	-0.11458	0.05197	-0.723937	0.060008	-0.783945
ZNF621	-0.942047	-0.975513	0.059332	0.260767	0.121443	0.111165	-0.619409	0.164458	-0.783867
FOXP4	-1.2233	-1.1037	0.076119	-0.12777	-0.10855	0.33703	-0.750294	0.03357	-0.783864
BARHL1	-1.009	-1.091	-0.24065	0.14014	0.020359	-0.14958	-0.780217	0.00363967	-0.783856
WBP11	-2.25125	-2.0217	-1.2946	-1.17835	-1.18895	-0.848795	-1.85585	-1.07203	-0.783818
CAMKMT	-1.5533	-1.0648	-0.0091048	-0.14673	-0.02621	-0.103	-0.875735	-0.09198	-0.783755
LHX5	-1.2215	-1.0745	-0.038099	0.1867	-0.17098	0.0013539	-0.778033	0.0056913	-0.783724
BTBD2	-1.19835	-1.01492	-0.17377	-0.038485	-0.270335	0.27216	-0.79568	-0.01222	-0.78346
TFEC	-0.95947	-0.77052	-0.20898	0.048799	0.16278	0.19944	-0.646323	0.137006	-0.78333
CDYL2	-1.6356	-1.1506	-0.45842	-0.36585	-0.51017	-0.01873	-1.08154	-0.29825	-0.78329
ZNRF2	-0.91718	-0.7234	0.13447	0.34711	0.31224	0.18426	-0.502037	0.281203	-0.78324
ZNF804A	-0.83803	-0.97524	-0.060608	0.35916	0.029163	0.087467	-0.624626	0.158597	-0.783223
ELMO1	-1.0565	-1.026	-0.08597	0.20338	-0.068784	0.046136	-0.722823	0.060244	-0.783067
ZNF821	-1.6909	-1.1302	-0.23794	-0.49162	-0.5227	0.30364	-1.01968	-0.236893	-0.782787
MTMR6	-0.94818	-0.88839	0.020755	0.35008	0.034082	0.14819	-0.605272	0.177451	-0.782722
ATP2B2	-0.88824	-0.93396	-0.076297	0.26673	0.01759	0.16519	-0.632832	0.149837	-0.782669
ZBTB46	-1.20812	-0.87293	-0.17016	-0.039467	0.056439	0.0792195	-0.750402	0.0320638	-0.782465
ZHX2	-0.84342	-1.1234	0.11358	0.28771	0.22741	-0.021382	-0.617747	0.164579	-0.782326
PAX8	-1.01167	-0.922985	-0.174125	0.0475375	-0.0272725	0.21786	-0.702925	0.079375	-0.7823
HLTF	-1.0528	-1.0147	0.21069	0.1675	0.10976	0.21237	-0.618937	0.16321	-0.782147
NSD2	-1.26377	-1.16573	-0.22347	-0.191977	-0.136982	0.022111	-0.884323	-0.102283	-0.782041
RPS6KC1	-1.563	-0.85958	-0.16158	-0.18595	-0.1362	0.083604	-0.861387	-0.0795153	-0.781871
HSF5	-1.4347	-0.93332	-0.2762	-0.096761	-0.060133	-0.14226	-0.881407	-0.099718	-0.781689
PPA1	-3.8185	-1.5219	-0.36771	-1.0233	-0.79219	-1.5476	-1.9027	-1.12103	-0.781673
ZNF425	-1.2723	-0.98988	-0.27083	0.15983	-0.20815	-0.14037	-0.844337	-0.0628967	-0.78144
NEK9	-1.159	-1.2371	-0.22543	0.32672	-0.080778	-0.52338	-0.873843	-0.0924793	-0.781364
NCBP2	-4.3236	-3.4918	-3.096	-2.655	-2.2595	-3.6529	-3.63713	-2.8558	-0.781333
EPHA1	-1.01584	-1.08189	-0.0284405	0.10986	0.06433	0.0434441	-0.708725	0.0725447	-0.78127
PLEKHH1	-1.0823	-1.0908	0.15315	0.20793	-0.027458	0.14299	-0.673317	0.107821	-0.781137
SRMS_YES1	-1.2819	-1.3635	-0.42228	-0.34691	-0.18407	-0.19372	-1.02256	-0.241567	-0.780993
MAPK10	-1.5584	-0.82428	0.054688	0.17732	-0.20326	0.040928	-0.775997	0.004996	-0.780993
TFCP2L1	-1.1637	-0.92338	-0.0065851	0.097586	-0.0022327	0.15375	-0.697888	0.0830344	-0.780923
BHMG1	-1.2735	-0.89402	-0.33794	-0.008957	-0.14578	-0.0082111	-0.835153	-0.054316	-0.780837
PLPP6	-0.96817	-1.0301	-0.11979	0.070514	-0.083872	0.23779	-0.70602	0.0748107	-0.780831
MTERF1	-1.7483	-1.4601	-0.62306	-0.56194	-0.38	-0.54767	-1.27715	-0.496537	-0.780617
C12orf50	-1.1374	-1.0816	-0.29408	-0.11026	-0.21099	0.14875	-0.837693	-0.0575	-0.780193
ZIK1	-0.880285	-1.1289	-0.204515	0.15108	-0.0274075	0.002752	-0.7379	0.0421415	-0.780042
KLHDC10	-1.34245	-1.3871	-0.0968405	-0.22915	-0.239781	-0.0177976	-0.94213	-0.162243	-0.779887
PTPN21	-0.81744	-1.0959	-0.084702	0.24117	-0.033923	0.13399	-0.666014	0.113746	-0.77976
MAP3K10_MAP3K9	-1.0662	-1.0745	0.016064	0.27202	-0.080758	0.023158	-0.708212	0.0714733	-0.779685
ZNF699	-1.46055	-0.92934	-0.191955	0.044053	-0.181942	-0.105043	-0.860615	-0.0809775	-0.779637
TDRD12	-1.2824	-1.0074	-0.3097	-0.018387	-0.32779	0.085528	-0.8665	-0.086883	-0.779617
BHLHE23	-0.95233	-1.0558	-0.14576	0.06015	-0.062253	0.18695	-0.717963	0.0616157	-0.779579
TICAM1	-1.4698	-1.0879	-0.16989	-0.32883	-0.11805	0.05802	-0.909197	-0.12962	-0.779577
SCML2	-1.13075	-1.0727	-0.0611767	0.099902	-0.0158891	-0.01025	-0.754876	0.0245876	-0.779463
SPRED3	-0.87699	-1.0456	-0.30138	0.3417	-0.089051	-0.13834	-0.741323	0.038103	-0.779426
MKRN1_MKRN2	-1.7047	-1.5472	-0.31681	-0.55146	-0.41229	-0.26765	-1.18957	-0.410467	-0.779103
ZNF576	-1.613	-0.99416	-0.30218	-0.41052	-0.2164	0.054212	-0.96978	-0.190903	-0.778877
CDK12_CDK13	-2.8155	-2.4793	-1.9618	-1.9221	-1.4176	-1.5806	-2.41887	-1.6401	-0.778767
SNTB1	-1.2361	-1.0029	0.29798	0.23961	0.07016	0.08549	-0.647007	0.131753	-0.77876
GRAMD4	-1.4491	-1.0735	-0.1793	-0.13626	-0.13854	-0.091551	-0.900633	-0.122117	-0.778516
AKAP1	-1.296	-0.99824	-0.014646	0.12294	0.00031559	-0.096974	-0.769629	0.00876053	-0.778389
PUM3	-1.7261	-1.1757	-0.42066	-0.43179	-0.45745	-0.0981	-1.10749	-0.329113	-0.778373
RIPK3	-1.0111	-1.221	-0.14866	-0.018485	-0.1012	0.073239	-0.793587	-0.015482	-0.778105
IGF2BP2	-1.4274	-1.0701	-0.39464	-0.316478	-0.252222	0.0108105	-0.964047	-0.185963	-0.778084
NOTO	-0.72984	-1.5331	-0.20798	0.23961	-0.2777	-0.098693	-0.82364	-0.0455943	-0.778046
PAX6	-0.753063	-0.782593	-0.0888603	0.318877	0.177541	0.213033	-0.541506	0.236484	-0.777989
CAMK4	-0.99986	-1.1117	-0.26948	-0.20002	-0.14384	0.29664	-0.79368	-0.01574	-0.77794
KLHDC8B	-0.96282	-1.0441	-0.16225	0.22139	0.050254	-0.10704	-0.723057	0.054868	-0.777925
BLK_HCK	-1.429	-1.1636	-0.29837	-0.14623	-0.3966	-0.016505	-0.963657	-0.186445	-0.777212
NEUROG2	-1.1481	-1.0102	-0.033163	0.16217	0.15783	-0.18044	-0.730488	0.04652	-0.777008
HOXB13	-1.2688	-1.0563	-0.29259	-0.17384	-0.061592	-0.05133	-0.872563	-0.0955873	-0.776976
ZNF497	-1.311	-1.0807	-0.243	-0.2853	-0.10941	0.090721	-0.878233	-0.10133	-0.776904
FOXL1_FOXM1	-2.2285	-1.5159	-0.75504	-0.75927	-0.24756	-1.162	-1.49981	-0.722943	-0.77687
CASKIN1	-1.4748	-1.1509	0.0007725	-0.060319	-0.22421	-0.010229	-0.874976	-0.0982527	-0.776723
BAZ1B	-1.36413	-1.06777	-0.325317	0.134577	-0.354917	-0.206928	-0.919072	-0.142423	-0.776649
A1CF	-0.73272	-1.1116	-0.20457	0.14804	-0.017683	0.15057	-0.682963	0.0936423	-0.776606
NEK4	-0.95538	-1.0759	-0.15223	0.20707	-0.18634	0.12496	-0.727837	0.0485633	-0.7764
SBF2	-1.3319	-1.1794	-0.0056837	0.058585	-0.27787	0.030715	-0.838995	-0.0628567	-0.776138
BTBD10	-0.927925	-0.922455	0.0523525	0.304471	0.0943645	0.131183	-0.599343	0.176673	-0.776015
SAMD8	-1.4042	-0.99967	-0.132356	0.12978	-0.17268	-0.165384	-0.845409	-0.069428	-0.775981
ATF7	-1.0778	-1.04395	0.00876	-0.026035	0.0524265	0.188445	-0.70433	0.0716122	-0.775942
DMTF1	-1.2446	-1.2172	-0.17792	-0.0080251	-0.09785	-0.20625	-0.879907	-0.104042	-0.775865
ARPP21_R3HDM2	-1.3215	-1.0833	-0.38589	-0.19416	-0.32736	0.057382	-0.93023	-0.154713	-0.775517
PCLO	-0.886	-0.95604	0.0093311	0.22663	-0.038136	0.30532	-0.610903	0.164605	-0.775508
ZNF547	-1.20683	-1.1383	-0.278745	-0.24431	-0.144254	0.090842	-0.874627	-0.0992407	-0.775386
CHERP	-2.0042	-2.2278	-0.61546	-0.87392	-0.72453	-0.92356	-1.61582	-0.84067	-0.77515
BATF_BATF2	-1.7412	-1.322	-0.5623	-0.43668	-0.42116	-0.44286	-1.2085	-0.433567	-0.774933
TFAP2E	-1.3487	-1.0323	0.0079969	-0.0092831	0.1198	-0.15903	-0.791001	-0.016171	-0.77483
ZNF184	-1.1185	-0.98006	-0.0663466	0.210742	-0.0905655	0.0392385	-0.721636	0.0531383	-0.774774
VAX2	-0.83212	-0.92165	-0.07423	0.17957	0.29944	0.016923	-0.609333	0.165311	-0.774644
PAX4	-1.27	-0.99764	-0.165855	-0.0248576	-0.14863	0.063639	-0.811165	-0.0366162	-0.774549
PCGF2	-1.4464	-1.2643	-0.13612	-0.34882	-0.15176	-0.02412	-0.94894	-0.1749	-0.77404
MTMR10	-1.2431	-1.0056	0.073868	0.023663	-0.016312	0.13979	-0.724944	0.049047	-0.773991
PPARD_PPARG	-1.2629	-1.1185	-0.28036	0.12756	-0.28431	-0.18317	-0.887253	-0.113307	-0.773947
EP400	-1.1582	-2.0906	-0.65367	-0.2344	-0.84942	-0.49684	-1.30082	-0.526887	-0.773937
HDLBP	-1.2696	-1.0265	-0.026757	0.25522	-0.1646	-0.092216	-0.774286	-0.000532	-0.773754
WDFY4	-1.327	-0.97869	-0.11623	-0.0086295	-0.15971	0.06703	-0.807307	-0.0337698	-0.773537
ZNF649	-1.22085	-0.94942	0.102384	0.103245	0.0093255	0.13978	-0.689295	0.084117	-0.773412
SSBP2_SSBP3	-1.54	-1.5639	-0.7684	-0.30836	-0.56216	-0.68207	-1.29077	-0.51753	-0.773237
ENOX2	-1.3335	-0.85185	-0.063875	0.073032	-0.024562	0.021764	-0.749742	0.0234113	-0.773153
FERD3L	-0.77861	-0.85341	-0.12483	0.30146	0.28293	-0.021882	-0.585617	0.187503	-0.773119
GRAMD3	-0.91508	-0.81049	0.13541	0.32571	0.33021	0.072798	-0.530053	0.242906	-0.772959
ZNF227	-1.5224	-1.14805	-0.081725	-0.26824	-0.22048	0.0548265	-0.917392	-0.144631	-0.77276
NAA38	-1.8849	-1.3033	-1.0728	-0.38252	-0.43834	-1.1219	-1.42033	-0.647587	-0.772747
PRRX1	-0.93085	-0.59804	-0.1438	0.23565	0.21292	0.19655	-0.557563	0.21504	-0.772603
TCF23	-0.82467	-1.0118	-0.19815	0.17098	0.059232	0.052202	-0.678207	0.094138	-0.772345
TAL2	-1.0629	-0.98812	-0.20003	0.020989	-0.10396	0.14891	-0.75035	0.0219797	-0.77233
METTL13	-1.7021	-0.90558	-0.27044	-0.37432	-0.45735	0.26949	-0.959373	-0.187393	-0.77198
ESRRG	-0.921665	-0.89733	-0.14527	0.292685	0.095694	-0.03682	-0.654755	0.117186	-0.771942
SYN2	-0.55272	-0.85528	0.0285	0.2737	0.28395	0.37842	-0.459833	0.312023	-0.771857
TRERF1	-1.23436	-1.10184	-0.28828	-0.126085	-0.06138	-0.121562	-0.87483	-0.103009	-0.771821
MEOX2	-0.99936	-1.1818	-0.12617	-0.0589	0.10785	-0.041746	-0.76911	0.00240133	-0.771511
PLCB3	-0.84067	-0.94598	-0.11779	0.517	-0.027759	-0.079572	-0.634813	0.136556	-0.77137
ENAH	-1.26983	-1.26037	-0.0849437	-0.40682	-0.0399997	0.145641	-0.871715	-0.100393	-0.771322
EP300	-2.26122	-1.939	-1.53793	-0.984243	-0.793233	-1.64724	-1.91272	-1.14157	-0.771144
TCF4	-1.2216	-0.95904	0.074916	0.072938	-0.078011	0.21278	-0.701908	0.0692357	-0.771144
LIN54_TESMIN	-2.8746	-2.8742	-1.4275	-1.474	-1.6468	-1.7425	-2.3921	-1.6211	-0.771
PFKFB3	-1.3838	-0.99881	-0.0083742	0.13509	-0.088061	-0.12525	-0.796995	-0.0260737	-0.770921
DACH1	-1.4959	-1.4333	-0.48007	-0.60547	-0.36989	-0.12177	-1.13642	-0.36571	-0.770713
KCTD19	-1.45885	-1.19573	-0.0582153	-0.151501	-0.292565	0.0432455	-0.904265	-0.133607	-0.770658
GSC2	-1.1447	-0.92904	-0.16069	-0.050951	-0.031546	0.15962	-0.74481	0.0257077	-0.770518
BATF2	-1.41	-1.21065	-0.27067	-0.309035	-0.213105	-0.0584725	-0.963773	-0.193537	-0.770236
CUX1_CUX2	-1.7899	-1.3894	-0.037929	-0.40888	-0.41473	-0.083547	-1.07241	-0.302386	-0.770024
ZXDA	-1.18661	-1.03142	0.0867055	-0.0500415	0.036223	0.19191	-0.710441	0.0593638	-0.769805
ZFP36	-1.26435	-1.15755	-0.124076	-0.208881	-0.0558685	0.028106	-0.848658	-0.0788811	-0.769777
SPIN2B	-1.363	-1.0862	0.016209	-0.09513	-0.0061308	-0.022644	-0.810997	-0.0413016	-0.769695
SEC24C	-1.2525	-0.94584	-0.56042	0.34226	-0.21943	-0.57282	-0.919587	-0.149997	-0.76959
PRMT8	-1.114	-1.2309	0.24943	0.065742	0.1528	-0.0066069	-0.69849	0.070645	-0.769135
PFKFB1	-0.92265	-1.089	-0.11467	0.22154	-0.04589	0.0053063	-0.708773	0.0603188	-0.769092
LHX4	-1.136	-1.0394	-0.24128	-0.0038005	-0.2178	0.11164	-0.80556	-0.0366535	-0.768906
MORC4	-1.182	-1.0319	-0.029251	-0.0098752	0.058969	0.014115	-0.747717	0.0210696	-0.768787
LRBA_NBEAL1	-0.83895	-0.82283	-0.42615	-0.091157	-0.18019	0.48977	-0.695977	0.0728077	-0.768784
CACNA1G	-1.5383	-1.3949	-0.59978	-0.3916	-0.55159	-0.28524	-1.17766	-0.409477	-0.768183
P3H1	-1.5776	-1.086	-0.18765	-0.20066	-0.21402	-0.1326	-0.950417	-0.182427	-0.76799
TRHDE	-0.62635	-1.3332	-0.11848	0.021647	0.12757	0.076505	-0.692677	0.0752407	-0.767917
GDAP2_MACROD1	-1.7298	-1.5227	-0.45438	-0.54247	-0.46031	-0.40037	-1.23563	-0.467717	-0.76791
UTRN	-1.4267	-1.0243	0.020333	-0.11104	-0.14115	0.12502	-0.810222	-0.04239	-0.767832
RPS6KL1	-1.2688	-1.2825	-0.19221	0.0029316	-0.32922	-0.11418	-0.914503	-0.146823	-0.767681
RBMS3	-1.0549	-1.0741	-0.030327	0.20772	-0.14403	0.079936	-0.719776	0.0478753	-0.767651
ALPP	-1.3069	-0.84326	-0.13532	0.045677	-0.00059548	-0.028171	-0.761827	0.00563684	-0.767464
ZNF740	-1.10298	-0.88299	-0.156409	0.0521795	0.134338	-0.0268075	-0.714125	0.0532368	-0.767362
ZMIZ1	-1.73025	-1.36715	-0.89389	-0.569541	-0.267264	-0.85257	-1.33043	-0.563125	-0.767305
HNF4A	-0.99525	-0.85375	0.111308	0.47777	0.0240975	0.0620453	-0.579231	0.187971	-0.767201
TSSK1B	-1.1812	-0.70822	0.013024	-0.17446	0.13292	0.46667	-0.625465	0.14171	-0.767175
ZNF75A	-0.762787	-0.819423	-0.182174	0.398022	-0.109728	0.24872	-0.588128	0.179005	-0.767133
KRT6B	-1.0925	-1.1709	-0.0086844	0.15464	-0.1811	0.055451	-0.757361	0.00966367	-0.767025
BSX	-0.63997	-0.95579	0.13219	0.1778	0.27343	0.38621	-0.487857	0.279147	-0.767003
NT5C3A	-1.1539	-0.96894	-0.14672	0.15184	-0.16663	0.046116	-0.75652	0.010442	-0.766962
SSBP3_SSBP4	-2.1561	-1.6855	-1.1614	-0.9819	-0.75491	-0.96532	-1.66767	-0.90071	-0.766957
BTK_TEC	-1.5324	-1.2804	-0.19619	-0.19443	-0.43043	-0.083435	-1.003	-0.236098	-0.766898
MYO6	-1.4538	-1.2195	-0.3966	-0.093551	-0.33924	-0.337	-1.0233	-0.256597	-0.766703
BCORL1	-1.2502	-0.85945	0.11996	0.010503	0.036268	0.2626	-0.66323	0.103124	-0.766354
ZNF431	-1.6035	-1.16825	0.193294	-0.292231	-0.06302	0.0751035	-0.859485	-0.0933825	-0.766103
TOX2	-0.90028	-0.81157	0.10646	0.40531	0.14439	0.14302	-0.53513	0.230907	-0.766037
KRT14	-1.3933	-1.1384	-0.38116	-0.11271	-0.12863	-0.37348	-0.970953	-0.20494	-0.766013
THRA	-1.01236	-1.04052	-0.32946	-0.205395	0.0736995	0.0471935	-0.794117	-0.0281673	-0.765949
ZNF692	-1.10942	-0.822445	-0.165454	-0.03401	-0.0133925	0.247373	-0.699108	0.0666568	-0.765765
ESRRA_ESRRB	-1.7331	-1.6793	-0.52507	-0.58856	-0.7421	-0.30996	-1.31249	-0.546873	-0.765617
PRDM6	-1.08487	-1.02738	-0.010925	-0.0177667	0.0171	0.173997	-0.707724	0.0577767	-0.765501
RNF175	-1.15	-0.96406	0.018795	0.28502	0.096562	-0.18089	-0.698422	0.0668973	-0.765319
RAPH1	-1.32423	-1.2632	-0.52976	-0.53565	-0.351845	0.0660115	-1.03906	-0.273828	-0.765235
NR2F6	-0.95247	-0.874385	-0.075442	0.0674045	-0.0432327	0.36902	-0.634099	0.131064	-0.765163
FNDC9	-1.2135	-1.1367	-0.24642	0.11209	-0.037063	-0.37618	-0.86554	-0.100384	-0.765156
PRDM14	-1.17783	-0.913087	0.0863193	0.127241	0.073054	0.09056	-0.668198	0.0969517	-0.76515
WNK3	-1.013	-1.3887	0.10475	0.14978	-0.23073	0.079406	-0.76565	-0.000514667	-0.765135
ZNF793	-1.11638	-1.2267	-0.07513	-0.0168598	-0.035454	-0.070904	-0.806068	-0.0410726	-0.764996
WDFY2	-1.6117	-1.0584	-0.1231	-0.11057	-0.1986	-0.18949	-0.931067	-0.16622	-0.764847
BAHD1	-0.91104	-0.77581	-0.55377	-0.22768	0.02898	0.25239	-0.746873	0.0178967	-0.76477
ADCK1_ADCK5	-1.7261	-1.5489	-0.11698	-0.24463	-0.3594	-0.49399	-1.13066	-0.366007	-0.764653
ZKSCAN7	-0.83162	-0.926307	0.0962223	0.301207	0.0974717	0.23349	-0.553901	0.210723	-0.764624
MITF	-0.80214	-0.97917	-0.021649	0.3842	0.086074	0.020473	-0.600986	0.163582	-0.764569
ZNF664	-1.4034	-0.87055	-0.10894	0.36617	-0.31098	-0.14444	-0.794297	-0.02975	-0.764547
[truncated: 3,309 more rows]

## Sheet: beta.gene_summary
Gene	sgRNA	CORL311|beta	CORL311|z	CORL311|p-value	CORL311|fdr	CORL311|wald-p-value	CORL311|wald-fdr	H209|beta	H209|z	H209|p-value	H209|fdr	H209|wald-p-value	H209|wald-fdr	H211|beta	H211|z	H211|p-value	H211|fdr	H211|wald-p-value	H211|wald-fdr	H1048|beta	H1048|z	H1048|p-value	H1048|fdr	H1048|wald-p-value	H1048|wald-fdr	H1436|beta	H1436|z	H1436|p-value	H1436|fdr	H1436|wald-p-value	H1436|wald-fdr	H1836|beta	H1836|z	H1836|p-value	H1836|fdr	H1836|wald-p-value	H1836|wald-fdr
ZNF80_NEG_CONTROL_H2_C2_ZF_domain_LIB-3	8	-0.8583	-3.3111	0	0	0.00092926	0.0010022	0.3439	1.328	6.8634e-05	0.00026101	0.18419	0.44146	-0.86756	-3.3474	0	0	0.00081579	0.00085205	0.0049459	0.019094	0.74945	0.80734	0.98477	0.99372	0.73505	2.8384	0	0	0.0045338	0.014861	0.044428	0.1716	0.54291	0.62655	0.86375	0.92306
ZNF256_NEG_CONTROL_H2_C2_ZF_domain_LIB-3	8	-0.8064	-4.4905	0	0	7.1069e-06	8.3641e-06	0.059164	0.33114	0.5638	0.6644	0.74054	0.88914	-0.99997	-5.5604	0	0	2.6914e-08	3.7819e-08	-0.16374	-0.9151	0.12821	0.1896	0.36014	0.55494	-0.0074778	-0.041658	0.69034	0.76394	0.96677	0.9798	0.065903	0.37078	0.40244	0.49227	0.7108	0.82538
ZSCAN30_NEG_CONTROL_C2_H2_ZF_domain_LIB-3	8	-1.1569	-6.549	0	0	5.7933e-11	9.4814e-11	-0.016442	-0.093484	0.77739	0.83908	0.92552	0.97162	-0.95775	-5.4341	0	0	5.5065e-08	7.5007e-08	-0.15112	-0.85904	0.16515	0.23539	0.39032	0.58515	-0.16203	-0.91897	0.11901	0.18114	0.35811	0.49978	-0.14869	-0.84675	0.19784	0.27571	0.39713	0.57143
ZSCAN30_NEG_CONTROL_H2_C2_ZF_domain_LIB-3	8	-0.44323	-2.5545	0.00151	0.0015681	0.010633	0.011075	0.29089	1.6771	0.00080645	0.002546	0.09353	0.28524	-0.60942	-3.5121	0	0	0.00044464	0.00046805	-0.044158	-0.25452	0.80964	0.85528	0.7991	0.89633	-0.32639	-1.8786	0.0054221	0.012461	0.060299	0.12837	-0.36036	-2.0779	0.0020762	0.0052966	0.037718	0.094243
TRIM6_TRIM22_C3_H_ZF_domain_LIB-3	16	-1.1419	-9.1242	0	0	7.2245e-20	2.3052e-19	0.2373	1.899	0.0021277	0.0061401	0.057561	0.19971	-0.87041	-6.9607	0	0	3.3859e-12	7.01e-12	0.03788	0.30311	0.31181	0.40186	0.7618	0.8751	-0.15369	-1.2287	0.042536	0.074793	0.21918	0.34853	-0.30331	-2.4278	0.0026081	0.0064985	0.015192	0.044459
TRIM6_TRIM5_C3_H_ZF_domain_LIB-3	16	-0.94936	-8.0158	0	0	1.0943e-15	2.5413e-15	0.13621	1.151	0.049674	0.094177	0.24975	0.53122	-0.7517	-6.3496	0	0	2.1582e-10	3.7541e-10	0.00096124	0.008122	0.68675	0.75549	0.99352	0.99754	0.25152	2.1249	0.052402	0.089468	0.033596	0.079706	0.15645	1.3224	0.016249	0.032015	0.18603	0.33232
TRIM6_TRIM34_C3_H_ZF_domain_LIB-3	16	-0.99032	-7.9037	0	0	2.7077e-15	6.1093e-15	0.086811	0.69448	0.21697	0.31593	0.48738	0.74589	-0.95019	-7.5882	0	0	3.2429e-14	8.1569e-14	0.19291	1.5438	0.0013212	0.0033111	0.12263	0.25376	0.087209	0.69695	0.71414	0.782	0.48584	0.62257	-0.056748	-0.45449	0.55932	0.64193	0.64948	0.78157
TRIM6_TRIM68_C3_H_ZF_domain_LIB-3	16	-0.99908	-8.5039	0	0	1.8329e-17	4.8833e-17	0.21124	1.8008	0.0048559	0.012634	0.071736	0.23541	-1.0436	-8.8843	0	0	6.432e-19	2.5817e-18	-0.12211	-1.0406	0.13504	0.19801	0.29804	0.48792	-0.081491	-0.69394	0.17678	0.25346	0.48772	0.62409	-0.17751	-1.5138	0.039774	0.069777	0.13008	0.25372
TRIM6_TRIM58_C3_H_ZF_domain_LIB-3	16	-0.77536	-7.2094	0	0	5.6197e-13	1.0594e-12	0.1464	1.3619	0.035947	0.071685	0.17324	0.42413	-0.90199	-8.3865	0	0	5.0101e-17	1.6413e-16	-0.11972	-1.1135	0.14422	0.20926	0.26548	0.45036	-0.20414	-1.8975	0.015305	0.030748	0.057756	0.12393	-0.065305	-0.60762	0.48469	0.57234	0.54344	0.70019
TRIM6_TRIM21_C3_H_ZF_domain_LIB-3	16	-1.454	-8.9247	0	0	4.4709e-19	1.3434e-18	0.10133	0.62481	0.14353	0.22605	0.5321	0.77459	-1.2258	-7.5394	0	0	4.7229e-14	1.1678e-13	-0.0058465	-0.036049	0.77225	0.82657	0.97124	0.98563	0.31455	1.9391	0.014859	0.029955	0.052491	0.11486	0.08945	0.55202	0.12987	0.19368	0.58093	0.72929
TRIM6_NEG_CONTROL_C3_H_ZF_domain_LIB-3	8	-0.54539	-2.9841	0.00015443	0.00016581	0.002844	0.0030125	0.47425	2.5957	0	0	0.009441	0.044319	-0.88826	-4.859	0	0	1.1799e-06	1.432e-06	0.013655	0.074725	0.67399	0.74464	0.94043	0.97296	-0.088932	-0.48644	0.31062	0.40521	0.62665	0.74329	0.037037	0.20273	0.59679	0.67597	0.83934	0.90932
GLI1_NEG_CONTROL_H2_C2_ZF_domain_LIB-3	6	-0.66824	-3.2337	0.00013727	0.00014748	0.0012222	0.0013131	0.12544	0.60734	0.24387	0.3484	0.54363	0.78306	-0.76351	-3.6947	0	0	0.00022019	0.00023432	-0.40817	-1.9749	0.00065202	0.0017532	0.048283	0.11936	-0.45201	-2.1842	0.0014928	0.0041125	0.028947	0.070677	-0.34939	-1.6921	0.0098147	0.020579	0.090629	0.1912
NR2E1_NEG_CONTROL_Nuclear_receptor_domain_LIB-3	8	-0.8943	-5.9595	0	0	2.5298e-09	3.6684e-09	0.010506	0.07004	0.98125	0.98595	0.94416	0.97954	-0.79386	-5.2911	0	0	1.2156e-07	1.6043e-07	-0.045083	-0.30055	0.80235	0.84997	0.76376	0.87635	-0.072221	-0.4813	0.37373	0.47137	0.63031	0.74648	-0.031399	-0.20937	0.85932	0.8943	0.83416	0.90691
NR2E1_NR2E3_C4_ZF_domain_LIB-3	16	-0.63638	-5.7069	1.7159e-05	1.8957e-05	1.1507e-08	1.5994e-08	-0.11147	-0.99974	0.066438	0.11971	0.31744	0.60267	-0.76869	-6.8932	0	0	5.4554e-12	1.107e-11	-0.41783	-3.7466	3.4317e-05	0.00011845	0.00017926	0.00088237	0.061113	0.54801	0.91819	0.9407	0.58368	0.70734	-0.071276	-0.63942	0.43725	0.52705	0.52255	0.6826
NR2E1_NEG_CONTROL_C4_ZF_domain_LIB-3	8	-0.7359	-5.0256	0	0	5.0188e-07	6.2733e-07	0.2223	1.5186	0.013658	0.031197	0.12887	0.35343	-0.69991	-4.7802	0	0	1.7509e-06	2.0977e-06	-0.1654	-1.1297	0.12399	0.1841	0.25859	0.44261	-0.13023	-0.88922	0.18651	0.2649	0.37388	0.51562	0.072451	0.49501	0.36247	0.45255	0.62059	0.75888
NR2E1_NR2E3_Nuclear_receptor_domain_LIB-3	16	-0.55095	-4.4327	6.8634e-05	7.4377e-05	9.3079e-06	1.0894e-05	-0.09486	-0.76338	0.10995	0.18107	0.44524	0.71247	-0.7782	-6.2554	0	0	3.9637e-10	6.6929e-10	-0.50528	-4.0565	0	0	4.9824e-05	0.00027381	-0.03588	-0.28816	0.37792	0.47575	0.77323	0.85301	-0.18298	-1.4767	0.034729	0.062019	0.13975	0.26853
ST13_NEG_CONTROL_Kinase_domain_LIB-2A	4	-1.1202	-3.1817	1.7159e-05	1.8957e-05	0.0014641	0.0015678	-0.83309	-2.3599	0	0	0.01828	0.078164	-2.4573	-6.7315	0	0	1.6794e-11	3.2447e-11	-1.4188	-3.9649	0	0	7.3436e-05	0.00039121	-1.093	-3.0453	0	0	0.0023243	0.008318	-0.4675	-1.347	0.0076012	0.016447	0.17798	0.32188
PTPRG_PTPRA_phospatase_domain_LIB-2B	14	-0.98818	-6.1834	0	0	6.275e-10	9.5026e-10	0.16263	1.0236	0.018445	0.040558	0.30602	0.59164	-1.1059	-6.918	0	0	4.5802e-12	9.3595e-12	-0.15428	-0.96973	0.05592	0.09188	0.33218	0.5255	-0.80938	-5.0116	0	0	5.3982e-07	4.1919e-06	-1.0159	-6.3863	0	0	1.699e-10	2.4601e-09
PTPRG_PTPRF_phospatase_domain_LIB-2B	16	-0.88588	-6.0909	0	0	1.1227e-09	1.667e-09	0.12058	0.83286	0.080353	0.1401	0.40492	0.67989	-1.0758	-7.3883	0	0	1.4867e-13	3.4915e-13	-0.28676	-1.9763	0.0018188	0.0044157	0.048122	0.11901	-0.1842	-1.2655	0.022495	0.043068	0.20568	0.33214	-0.141	-0.97625	0.096929	0.1508	0.32894	0.50509
PTPRG_NEG_CONTROL_phospatase_domain_LIB-2B	7	-0.24448	-1.1677	0.087543	0.088377	0.24291	0.24544	0.077668	0.37088	0.46594	0.57477	0.71073	0.87645	-0.89534	-4.2673	0	0	1.9784e-05	2.2101e-05	0.28145	1.3448	0.00080645	0.0021306	0.17867	0.33716	0.38798	1.8524	0.028518	0.052997	0.063964	0.13463	0.34037	1.6279	0.0012011	0.0033113	0.10356	0.21229
PTPRG_PTPRM_phospatase_domain_LIB-2B	14	-0.66502	-4.6168	0	0	3.8961e-06	4.6582e-06	0.088609	0.61597	0.2238	0.32389	0.53791	0.77897	-0.79609	-5.5258	0	0	3.2802e-08	4.5686e-08	0.071738	0.49877	0.12522	0.18568	0.61794	0.78325	-0.20966	-1.453	0.0098318	0.020863	0.14623	0.25613	-0.43773	-3.0459	0	0	0.0023197	0.0088187
PTPRG_PTPRE_phospatase_domain_LIB-2B	15	-0.76568	-5.8977	0	0	3.6865e-09	5.2854e-09	-0.00086879	-0.0066971	0.87097	0.90886	0.99466	0.99785	-0.78782	-6.0694	0	0	1.2842e-09	2.0718e-09	-0.30644	-2.3611	1.7159e-05	6.0957e-05	0.018223	0.053692	-0.20341	-1.5657	0.0078243	0.017107	0.11741	0.21684	-0.41819	-3.2256	0	0	0.001257	0.0051862
PTPRG_PTPRT_phospatase_domain_LIB-2B	15	-1.2135	-9.3221	0	0	1.1403e-20	3.8594e-20	-0.067331	-0.51923	0.22555	0.32594	0.6036	0.82026	-0.82937	-6.3896	0	0	1.6636e-10	2.926e-10	-0.057422	-0.44291	0.59168	0.67475	0.65783	0.81045	0.13482	1.0391	0.39942	0.4975	0.29875	0.43779	-0.24041	-1.8566	0.0027111	0.0067277	0.063364	0.14347
PTPRG_PTPRK_phospatase_domain_LIB-2B	12	-0.89346	-6.238	0	0	4.4312e-10	6.779e-10	0.19797	1.388	0.0097975	0.023278	0.16514	0.4126	-0.78574	-5.4946	0	0	3.9166e-08	5.4116e-08	0.13275	0.93073	0.021019	0.039087	0.35199	0.54607	-0.72028	-4.9946	0	0	5.8947e-07	4.5472e-06	-0.26596	-1.8674	0.007361	0.01604	0.061849	0.14072
DAPK2_DAPK1_Kinase_domain_LIB-2A	16	-0.88071	-7.7336	0	0	1.0454e-14	2.2419e-14	0.21001	1.85	0.0050103	0.012975	0.064313	0.2171	-0.73917	-6.5001	0	0	8.0289e-11	1.4534e-10	0.10962	0.96557	0.031005	0.054609	0.33426	0.52714	0.29402	2.5876	0.022083	0.042377	0.0096641	0.028417	0.015197	0.13405	0.66452	0.73578	0.89336	0.93938
DAPK2_NEG_CONTROL_Kinase_domain_LIB-2A	8	-1.2878	-7.4992	0	0	6.4192e-14	1.2965e-13	0.40467	2.3759	1.7159e-05	6.9662e-05	0.017507	0.075636	-0.58926	-3.4538	0	0	0.00055279	0.00057996	0.021756	0.12761	0.60577	0.68715	0.89846	0.9523	0.20041	1.1742	0.27491	0.36584	0.2403	0.37265	0.20167	1.1853	0.019286	0.037151	0.23589	0.39636
SKAP2_NEG_CONTROL_phospatase_domain_LIB-2B	8	-1.1967	-6.3552	0	0	2.081e-10	3.2632e-10	0.16469	0.87575	0.073113	0.12957	0.38116	0.65947	-0.87289	-4.6393	0	0	3.4963e-06	4.0966e-06	-0.021421	-0.1139	0.98711	0.99009	0.90932	0.95801	-0.054313	-0.28865	0.45336	0.55061	0.77285	0.8529	-0.072632	-0.38632	0.56112	0.64342	0.69926	0.81669
SKAP2_SKAP1_phospatase_domain_LIB-2B	16	-1.6666	-12.754	0	0	2.9585e-37	2.8833e-36	0.025721	0.19905	0.79221	0.85106	0.84222	0.93781	-1.2234	-9.4189	0	0	4.5578e-21	2.3088e-20	-0.41173	-3.1795	6.8634e-05	0.00023041	0.0014751	0.0059166	-0.4624	-3.5567	0.00012011	0.0004208	0.00037556	0.0016414	-0.38059	-2.9512	0.00048044	0.0014606	0.0031658	0.01156
HOXD11_NEG_CONTROL_Homeodomain_domain_LIB-3	8	-0.68275	-4.0618	0	0	4.8686e-05	5.5176e-05	-0.48992	-2.9143	0	0	0.0035644	0.01844	-0.95732	-5.6949	0	0	1.2347e-08	1.7958e-08	-0.23134	-1.3764	0.027076	0.048681	0.1687	0.32321	-0.13878	-0.82554	0.16656	0.24138	0.40907	0.55014	-0.29917	-1.7802	0.010467	0.021782	0.07504	0.16452
HOXD11_HOXA11_Homeodomain_domain_LIB-3	15	-1.2303	-9.7884	0	0	1.2632e-22	4.874e-22	-0.67809	-5.3956	0	0	6.8282e-08	6.6214e-07	-1.1958	-9.5151	0	0	1.8161e-21	9.5874e-21	-0.54878	-4.3671	0	0	1.259e-05	7.6394e-05	-0.27594	-2.1957	0.00044612	0.0013881	0.028113	0.06894	-0.27765	-2.21	0.00066918	0.0019628	0.027105	0.072263
EIF3A_NEG_CONTROL_RRM_domain_LIB-1	4	-2.1067	-7.0887	0	0	1.3535e-12	2.4829e-12	-0.20342	-0.68589	0.1028	0.17142	0.49278	0.74927	-2.0241	-6.8143	0	0	9.4695e-12	1.8714e-11	-1.253	-4.2215	0	0	2.4273e-05	0.00014097	-1.0618	-3.5754	0	0	0.00034972	0.0015421	-0.92061	-3.1043	5.1476e-05	0.00020492	0.0019074	0.0074333
PPFIA2_PPFIA3_SAM_domain_LIB-1	16	-1.0379	-7.5925	0	0	3.1389e-14	6.4744e-14	-0.13778	-1.0083	0.029135	0.060149	0.31331	0.59897	-1.1959	-8.7483	0	0	2.1663e-18	8.2114e-18	-0.36438	-2.6663	0.00018874	0.00056237	0.0076689	0.025308	-0.061684	-0.45133	0.2523	0.34065	0.65175	0.76381	-0.30529	-2.2346	0.0025223	0.0063063	0.025446	0.068634
PPFIA2_PPFIA1_SAM_domain_LIB-1	14	-1.1219	-6.9286	0	0	4.2507e-12	7.5321e-12	-0.22952	-1.4184	0.00054907	0.0018028	0.15609	0.39852	-1.4522	-8.9645	0	0	3.1168e-19	1.3027e-18	-0.18913	-1.1689	0.015957	0.030617	0.24245	0.42286	-0.20975	-1.2957	0.0097975	0.020801	0.19508	0.3194	-0.64304	-3.975	0	0	7.0392e-05	0.00039791
PPFIA2_PPFIA4_SAM_domain_LIB-1	16	-1.0775	-7.6712	0	0	1.7034e-14	3.595e-14	-0.045783	-0.32617	0.38837	0.50103	0.74429	0.89153	-1.0805	-7.6938	0	0	1.4281e-14	3.7197e-14	-0.29255	-2.0839	0.0015614	0.0038608	0.037166	0.096397	-0.42955	-3.0574	0.00027454	0.0008941	0.0022323	0.0080233	-0.50123	-3.5718	6.8634e-05	0.0002623	0.00035457	0.0016945
PPFIA2_NEG_CONTROL_SAM_domain_LIB-1	8	-0.3421	-1.7341	0.01141	0.011649	0.082894	0.084489	0.11044	0.55985	0.24648	0.35125	0.57558	0.80395	-1.1283	-5.7151	0	0	1.0961e-08	1.6031e-08	-0.35734	-1.8108	0.00058339	0.0015929	0.070166	0.16256	0.21007	1.0647	0.24653	0.33437	0.28701	0.42506	-0.21956	-1.1133	0.056606	0.095058	0.26559	0.43134
ZNF491_NEG_CONTROL_H2_C2_ZF_domain_LIB-3	8	-1.0586	-6.259	0	0	3.8735e-10	5.9571e-10	0.12632	0.75049	0.17889	0.27038	0.45296	0.71902	-1.18	-6.975	0	0	3.0582e-12	6.3586e-12	-0.41702	-2.4715	8.5793e-05	0.00028066	0.013454	0.041291	-0.3199	-1.8909	0.0061428	0.01386	0.058635	0.12538	-0.19819	-1.1795	0.084283	0.1337	0.23821	0.39905
DEAF1_NEG_CONTROL_SAND_domain_LIB-3	8	-1.1412	-5.8056	0	0	6.4133e-09	9.0776e-09	-0.1695	-0.86279	0.0471	0.090133	0.38825	0.66496	-1.3519	-6.8763	0	0	6.1428e-12	1.2394e-11	-0.27165	-1.3827	0.0093342	0.018968	0.16675	0.32047	0.44636	2.2723	0.0049073	0.011399	0.023069	0.058697	-0.22759	-1.1588	0.048353	0.082895	0.24654	0.40889
BRD1_BRPF3_PHD_domain_LIB-1	16	-2.1618	-14.517	0	0	9.5232e-48	1.484e-46	-1.3317	-8.9624	0	0	3.1755e-19	7.388e-18	-1.5844	-10.673	0	0	1.3683e-26	1.201e-25	-1.0411	-7.0151	0	0	2.2975e-12	2.9526e-11	-0.25288	-1.7052	0.0061942	0.01393	0.088156	0.17343	-0.33679	-2.273	0.0013898	0.0037448	0.023028	0.063168
BRD1_BRPF3_zf_HC5HC2H_domain_LIB-3B	32	-2.2477	-20.908	0	0	4.5701e-97	2.9431e-95	-1.6189	-15.113	0	0	1.339e-51	1.4864e-49	-1.8019	-16.889	0	0	5.4052e-64	3.0733e-62	-0.97917	-9.2071	0	0	3.3505e-20	7.8421e-19	-0.11387	-1.073	0.012337	0.025469	0.28326	0.42091	-0.28485	-2.6891	0	0	0.007164	0.023476
BRD1_NEG_CONTROL_zf_HC5HC2H_domain_LIB-3B	10	-1.9151	-11.951	0	0	6.4322e-33	4.8433e-32	-0.77263	-4.8579	0	0	1.1861e-06	9.9823e-06	-1.1338	-7.1349	0	0	9.6827e-13	2.1111e-12	-0.17251	-1.0879	0.066678	0.10696	0.27665	0.46397	0.16095	1.0147	0.36338	0.46109	0.31024	0.44907	0.18749	1.1841	0.013795	0.027791	0.23638	0.39673
BRD1_NEG_CONTROL_PHD_domain_LIB-1	8	-1.8532	-10.437	0	0	1.6738e-25	7.8921e-25	-1.0976	-6.1882	0	0	6.0839e-10	7.2807e-09	-1.1207	-6.3243	0	0	2.5435e-10	4.3851e-10	-0.1605	-0.90618	0.13668	0.19995	0.36484	0.55999	0.25434	1.436	0.14418	0.21341	0.15101	0.26232	0.12156	0.68656	0.14537	0.21311	0.49236	0.65738
RNF151_NEG_CONTROL_C3_H_ZF_domain_LIB-3	8	-1.186	-7.3532	0	0	1.9355e-13	3.7727e-13	0.12735	0.79328	0.17519	0.26602	0.42761	0.69837	-1.1511	-7.1439	0	0	9.0744e-13	1.9845e-12	0.022279	0.13876	0.60101	0.68345	0.88964	0.94665	-0.50166	-3.1082	5.1476e-05	0.00019139	0.0018823	0.0068993	-0.26932	-1.6794	0.020213	0.038661	0.093077	0.19529
TIGD1_NEG_CONTROL_Homeodomain_domain_LIB-3	4	-2.0177	-6.7135	0	0	1.9001e-11	3.2304e-11	0.064548	0.21816	0.65033	0.73694	0.8273	0.93213	-1.2838	-4.3195	0	0	1.5639e-05	1.7556e-05	-0.55805	-1.8817	0.00054907	0.0015055	0.059881	0.14247	-0.9991	-3.3387	1.7159e-05	6.6711e-05	0.00084171	0.0033831	-0.83075	-2.8082	8.5793e-05	0.00032531	0.0049825	0.017116
ZNF493_NEG_CONTROL_KRAB_domain_LIB-3	8	-1.4309	-8.3277	0	0	8.2446e-17	2.0868e-16	-0.075347	-0.43926	0.34418	0.4549	0.66047	0.85057	-1.0122	-5.898	0	0	3.6794e-09	5.6669e-09	-0.077098	-0.44949	0.54617	0.63307	0.65308	0.80694	0.19763	1.1521	0.2837	0.37573	0.24929	0.38309	-0.17485	-1.0197	0.12833	0.19177	0.30787	0.4813
ZBTB11_ZBTB8A_BTB_POZ_domain_LIB-1	16	-3.8987	-19.502	0	0	1.0513e-84	5.0849e-83	-2.0292	-10.321	0	0	5.6877e-25	1.8213e-23	-3.3375	-16.849	0	0	1.0652e-63	5.969e-62	-2.0664	-10.512	0	0	7.6119e-26	2.411e-24	-1.6297	-8.2913	0	0	1.1198e-16	2.725e-15	-1.114	-5.6916	0	0	1.2583e-08	1.4171e-07
ZBTB11_ZBTB8A_BTB_domain_LIB-3B	16	-3.8987	-19.502	0	0	1.0513e-84	5.0849e-83	-2.0292	-10.321	0	0	5.6877e-25	1.8213e-23	-3.3375	-16.849	0	0	1.0652e-63	5.969e-62	-2.0664	-10.512	0	0	7.6119e-26	2.411e-24	-1.6297	-8.2913	0	0	1.1198e-16	2.725e-15	-1.114	-5.6916	0	0	1.2583e-08	1.4171e-07
ZBTB11_NEG_CONTROL_BTB_POZ_domain_LIB-1	8	-4.0141	-16.522	0	0	2.5346e-61	6.2725e-60	-0.98023	-4.1187	0	0	3.81e-05	0.00026957	-3.4298	-14.215	0	0	7.4174e-46	2.2398e-44	-1.7833	-7.4699	0	0	8.0228e-14	1.1748e-12	-1.5282	-6.3944	0	0	1.6118e-10	2.0667e-09	-1.0334	-4.348	0	0	1.3738e-05	8.9857e-05
ZBTB11_NEG_CONTROL_BTB_domain_LIB-3B	7	-2.1967	-6.5929	0	0	4.3135e-11	7.1256e-11	-1.3791	-4.1461	0	0	3.3824e-05	0.00024069	-3.5363	-10.491	0	0	9.5071e-26	7.6795e-25	-2.84	-8.4523	0	0	2.8568e-17	5.6152e-16	-2.1378	-6.3816	0	0	1.7524e-10	2.236e-09	-1.8473	-5.5603	0	0	2.693e-08	2.8666e-07
RBBP6_NEG_CONTROL_RRM_domain_LIB-1	4	-1.2512	-4.635	1.7159e-05	1.8957e-05	3.5691e-06	4.2764e-06	-0.25655	-0.95178	0.041369	0.080716	0.34121	0.62729	-1.2312	-4.5626	0	0	5.052e-06	5.8459e-06	-0.64037	-2.3742	0.00012011	0.00038578	0.017586	0.052145	-0.14662	-0.54368	0.32248	0.41778	0.58666	0.70971	-0.1923	-0.71401	0.23972	0.32206	0.47522	0.64312
NFAT5_NFATC3_Rel_domain_LIB-3	16	-1.3007	-9.5011	0	0	2.0776e-21	7.4217e-21	-0.12188	-0.89072	0.047701	0.091058	0.37308	0.65255	-1.1845	-8.6541	0	0	4.9693e-18	1.8089e-17	-0.17555	-1.2829	0.030251	0.053489	0.19951	0.36663	-0.44309	-3.2369	0.00018874	0.00063164	0.0012085	0.0046736	-0.33058	-2.4163	0.0015614	0.0041317	0.015681	0.045603
NFAT5_NFATC1_Rel_domain_LIB-3	16	-1.354	-10.356	0	0	3.9281e-25	1.799e-24	0.1683	1.2934	0.016935	0.037701	0.19586	0.45699	-1.3137	-10.058	0	0	8.4497e-24	5.5865e-23	-0.096163	-0.73874	0.26294	0.3481	0.46006	0.65261	-0.17213	-1.32	0.029084	0.053861	0.18684	0.30925	-0.33804	-2.5995	0.0013898	0.0037448	0.0093369	0.029453
NFAT5_NFATC2_Rel_domain_LIB-3	16	-1.519	-11.605	0	0	3.8804e-31	2.6236e-30	0.08968	0.68601	0.20082	0.29675	0.49271	0.74925	-1.2834	-9.8103	0	0	1.0164e-22	6.0416e-22	-0.12848	-0.98272	0.11467	0.17209	0.32574	0.51934	-0.035985	-0.27519	0.3774	0.47521	0.78317	0.8607	-0.40757	-3.1181	0.00027454	0.00088716	0.0018204	0.0071468
NFAT5_NEG_CONTROL_Rel_domain_LIB-3	8	-1.3799	-8.9585	0	0	3.2925e-19	9.9864e-19	0.0062335	0.040478	0.9797	0.98477	0.96771	0.98899	-1.1422	-7.4162	0	0	1.2054e-13	2.8591e-13	-0.12699	-0.82461	0.25614	0.34113	0.40959	0.60378	-0.43159	-2.8021	0.00037749	0.0011947	0.0050766	0.016351	-0.3743	-2.4306	0.0014756	0.0039431	0.015073	0.044176
DOCK11_PLEKHA5_phospatase_domain_LIB-2B	10	-1.0372	-6.0794	0	0	1.2066e-09	1.7876e-09	-0.0079443	-0.046742	0.83111	0.88082	0.96272	0.98737	-0.86323	-5.0699	0	0	3.9807e-07	5.0128e-07	-0.063189	-0.3718	0.60897	0.69008	0.71004	0.84385	0.045659	0.26824	0.97795	0.98454	0.78851	0.86429	-0.44804	-2.6399	0	0	0.0082926	0.026598
DOCK11_NEG_CONTROL_phospatase_domain_LIB-2B	8	-1.1199	-5.846	0	0	5.0361e-09	7.1753e-09	0.12872	0.67789	0.16905	0.2588	0.49784	0.75254	-0.83361	-4.374	0	0	1.2199e-05	1.3782e-05	0.098299	0.51778	0.14133	0.20569	0.60461	0.77251	-0.036252	-0.19009	0.53861	0.62895	0.84924	0.9037	0.24203	1.2785	0.0051132	0.01173	0.20106	0.35189
FAM98B_NEG_CONTROL_Methyltrans_domain_LIB-1	4	-1.0286	-3.6757	0.00010295	0.00011091	0.00023718	0.00026081	-0.11203	-0.40062	0.351	0.46166	0.6887	0.86483	-0.97551	-3.4868	0	0	0.00048883	0.00051391	-0.49057	-1.7536	0.00151	0.0037431	0.079501	0.18035	-0.5697	-2.0343	0.0026596	0.0067553	0.041926	0.095785	-0.26215	-0.93778	0.11184	0.17065	0.34836	0.52379
WT1_NEG_CONTROL_H2_C2_ZF_domain_LIB-3	8	-0.96124	-3.6589	0	0	0.00025332	0.00027837	0.11843	0.45157	0.21059	0.30852	0.65158	0.84442	-0.86782	-3.3054	0	0	0.00094836	0.000989	-0.11011	-0.41973	0.33768	0.4296	0.67468	0.8228	0.80346	3.0646	0	0	0.0021799	0.0078641	0.46879	1.7888	0	0	0.073647	0.16209
ZEB1_NEG_CONTROL_H2_C2_ZF_domain_LIB-3	8	-0.83032	-5.3515	0	0	8.722e-08	1.1454e-07	0.11257	0.72566	0.23663	0.33947	0.46805	0.73181	-0.96783	-6.2376	0	0	4.4424e-10	7.4633e-10	0.14476	0.93319	0.03641	0.063052	0.35072	0.54488	-0.10784	-0.695	0.24858	0.33666	0.48706	0.62351	-0.014172	-0.09137	0.99537	0.99631	0.9272	0.95879
ZNF92_NEG_CONTROL_H2_C2_ZF_domain_LIB-3	6	-1.2945	-6.8087	0	0	9.8475e-12	1.7029e-11	0.070075	0.36867	0.53979	0.64248	0.71237	0.87723	-0.99219	-5.2195	0	0	1.7939e-07	2.3295e-07	0.22772	1.1981	0.0047014	0.010233	0.23088	0.40917	-0.027866	-0.1466	0.64592	0.7247	0.88345	0.9263	0.16572	0.87193	0.088349	0.13916	0.38325	0.55853
PARN_NEG_CONTROL_RRM_domain_LIB-1	8	-1.6521	-9.7106	0	0	2.7186e-22	1.0265e-21	-0.11784	-0.69491	0.15702	0.24338	0.48711	0.7457	-1.1621	-6.8463	0	0	7.5794e-12	1.5154e-11	-0.23928	-1.4109	0.022186	0.040944	0.15826	0.30817	-0.50572	-2.9776	3.4317e-05	0.00013136	0.0029052	0.010118	-0.075073	-0.44294	0.54621	0.62955	0.65781	0.78754
COQ8A_NEG_CONTROL_Kinase_domain_LIB-2A	8	-1.4076	-7.8012	0	0	6.1339e-15	1.3475e-14	0.29213	1.6238	0.00075498	0.0024096	0.10442	0.30682	-0.76508	-4.2498	0	0	2.1394e-05	2.3852e-05	-0.10508	-0.58387	0.36556	0.45802	0.55931	0.73631	-0.21559	-1.1967	0.050498	0.086789	0.23142	0.36236	-0.15589	-0.86671	0.17642	0.25084	0.3861	0.56164
COQ8A_ADCK1_Kinase_domain_LIB-2A	16	-1.7988	-14.323	0	0	1.5685e-46	2.3202e-45	-0.1432	-1.1429	0.02512	0.052967	0.25307	0.53426	-1.2292	-9.805	0	0	1.0711e-22	6.3537e-22	-0.12383	-0.98838	0.12908	0.19082	0.32297	0.51632	-0.48295	-3.8515	3.4317e-05	0.00013136	0.00011742	0.00058364	-0.26893	-2.1471	0.005199	0.011899	0.031788	0.082477
COQ8A_COQ8B_Kinase_domain_LIB-2A	16	-2.269	-12.798	0	0	1.6747e-37	1.6487e-36	-0.99617	-5.6772	0	0	1.3695e-08	1.4355e-07	-1.5681	-8.9316	0	0	4.1977e-19	1.7314e-18	-1.3758	-7.8181	0	0	5.3635e-15	8.6829e-14	-0.70488	-4.015	0	0	5.9453e-05	0.00031357	-1.0242	-5.8641	0	0	4.5144e-09	5.436e-08
ZNF223_NEG_CONTROL_H2_C2_ZF_domain_LIB-3	8	-1.2881	-8.423	0	0	3.6697e-17	9.5436e-17	0.012812	0.083935	0.95997	0.97033	0.93311	0.97621	-0.88019	-5.7632	0	0	8.2551e-09	1.2228e-08	-0.10177	-0.66669	0.38521	0.47786	0.50497	0.69181	-0.2337	-1.5295	0.036582	0.065731	0.12615	0.22925	-0.17842	-1.1694	0.12011	0.18128	0.24223	0.40399
DEF6_NEG_CONTROL_phospatase_domain_LIB-2B	8	-1.6062	-8.5565	0	0	1.1635e-17	3.1443e-17	0.17406	0.93303	0.057035	0.10539	0.3508	0.63533	-1.2874	-6.8795	0	0	6.0079e-12	1.2126e-11	-0.47946	-2.5666	0	0	0.01027	0.03269	-0.12649	-0.67695	0.1953	0.27539	0.49844	0.63436	-0.17515	-0.93944	0.12764	0.19082	0.34751	0.52306
PPP3CB_PPP2CB_phospatase_domain_LIB-2B	16	-1.3791	-10.892	0	0	1.2518e-27	6.758e-27	-0.058065	-0.46103	0.29425	0.40374	0.64478	0.84033	-1.1419	-9.0422	0	0	1.5352e-19	6.6472e-19	-0.07807	-0.61996	0.39514	0.48775	0.53529	0.71721	-0.14503	-1.1494	0.051287	0.087951	0.25041	0.38445	-0.029684	-0.23608	0.83536	0.87538	0.81337	0.89508
PPP3CB_NEG_CONTROL_phospatase_domain_LIB-2B	6	-0.78016	-4.3766	0	0	1.2055e-05	1.4045e-05	0.059034	0.33159	0.6156	0.70749	0.7402	0.88914	-0.90896	-5.0983	0	0	3.4268e-07	4.3374e-07	-0.072592	-0.40769	0.62402	0.70283	0.6835	0.82971	0.20871	1.1717	0.31066	0.40521	0.24131	0.37363	-0.1982	-1.1143	0.13337	0.19791	0.26514	0.43096
PPP3CB_PPP3CC_phospatase_domain_LIB-2B	16	-0.64279	-3.6981	1.7159e-05	1.8957e-05	0.0002172	0.00023923	-0.057527	-0.33121	0.29775	0.40735	0.74049	0.88914	-0.58855	-3.3882	0	0	0.0007036	0.00073626	-0.07747	-0.44611	0.40021	0.49228	0.65552	0.80871	0.12202	0.70197	0.47464	0.57094	0.4827	0.61944	-0.13838	-0.7982	0.10305	0.15893	0.42475	0.59707
NAP1L2_NEG_CONTROL_NOA36_ZF_domain_LIB-3	4	-0.66773	-3.4959	0.0023679	0.0024514	0.00047252	0.00051469	0.19495	1.0209	0.13258	0.21231	0.30732	0.5923	-0.83306	-4.3612	0	0	1.2934e-05	1.4584e-05	-0.23804	-1.2463	0.11256	0.16925	0.21265	0.38471	-0.20061	-1.05	0.20297	0.28425	0.29372	0.43157	-0.10718	-0.56133	0.51319	0.59866	0.57457	0.72522
KCNA2_NEG_CONTROL_BTB_domain_LIB-3B	8	-1.2172	-6.6643	0	0	2.6589e-11	4.4697e-11	0.13801	0.75983	0.13838	0.21942	0.44735	0.71429	-1.1786	-6.46	0	0	1.047e-10	1.8743e-10	-0.055537	-0.30563	0.71438	0.77835	0.75988	0.87401	-0.4849	-2.6541	6.8634e-05	0.00024992	0.0079514	0.024054	-0.26165	-1.4425	0.023919	0.044687	0.14917	0.28285
KCNA2_KCNA7_BTB_POZ_domain_LIB-1	16	-0.98492	-7.9366	0	0	2.0786e-15	4.7302e-15	0.19836	1.5989	0.0070178	0.017441	0.10983	0.31731	-1.0665	-8.5936	0	0	8.4271e-18	2.9911e-17	-0.51237	-4.1291	0	0	3.6421e-05	0.00020548	0.18932	1.5259	0.1709	0.24641	0.12704	0.23049	0.020826	0.16789	0.60806	0.68579	0.86667	0.92434
KCNA2_KCNA7_BTB_domain_LIB-3B	16	-0.98492	-7.9366	0	0	2.0786e-15	4.7302e-15	0.19836	1.5989	0.0070178	0.017441	0.10983	0.31731	-1.0665	-8.5936	0	0	8.4271e-18	2.9911e-17	-0.51237	-4.1291	0	0	3.6421e-05	0.00020548	0.18932	1.5259	0.1709	0.24641	0.12704	0.23049	0.020826	0.16789	0.60806	0.68579	0.86667	0.92434
KCNA2_KCNA10_BTB_POZ_domain_LIB-1	16	-1.0786	-9.1174	0	0	7.696e-20	2.4469e-19	0.062796	0.53103	0.3917	0.50398	0.5954	0.81564	-1.0263	-8.6765	0	0	4.0813e-18	1.5002e-17	-0.39327	-3.3252	0.00013727	0.00043609	0.0008837	0.0037324	0.15629	1.3215	0.29602	0.38957	0.18633	0.30863	0.013519	0.11433	0.68252	0.75053	0.90897	0.94759
KCNA2_KCNA10_BTB_domain_LIB-3B	16	-1.0786	-9.1174	0	0	7.696e-20	2.4469e-19	0.062796	0.53103	0.3917	0.50398	0.5954	0.81564	-1.0263	-8.6765	0	0	4.0813e-18	1.5002e-17	-0.39327	-3.3252	0.00013727	0.00043609	0.0008837	0.0037324	0.15629	1.3215	0.29602	0.38957	0.18633	0.30863	0.013519	0.11433	0.68252	0.75053	0.90897	0.94759
KCNA2_NEG_CONTROL_BTB_POZ_domain_LIB-1	8	-0.19642	-1.1392	0.12579	0.12679	0.25463	0.25714	0.12171	0.70585	0.19645	0.29169	0.48028	0.74138	-0.82456	-4.7803	0	0	1.7503e-06	2.0971e-06	-0.0041821	-0.024253	0.83284	0.87299	0.98065	0.99188	-0.10733	-0.62211	0.25007	0.33834	0.53387	0.66604	-0.016397	-0.095116	0.97797	0.98481	0.92422	0.95656
ELF1_NEG_CONTROL_Ets_domain_LIB-3	8	-0.64017	-3.4513	1.7159e-05	1.8957e-05	0.00055794	0.00060615	-0.10221	-0.55112	0.21501	0.31386	0.58155	0.80669	-0.85457	-4.6061	0	0	4.1022e-06	4.7867e-06	-0.075032	-0.40464	0.56162	0.64743	0.68574	0.83079	0.55205	2.9777	0.00036033	0.0011413	0.0029042	0.010117	-0.090925	-0.49062	0.45065	0.53991	0.6237	0.76082
TRIM61_NEG_CONTROL_C3_H_ZF_domain_LIB-3	8	-1.2737	-7.6273	0	0	2.3967e-14	4.9922e-14	0.072099	0.43322	0.46932	0.57759	0.66486	0.85303	-1.2319	-7.3822	0	0	1.5572e-13	3.6483e-13	-0.080556	-0.48395	0.52253	0.61144	0.62842	0.79171	0.28304	1.7002	0.096174	0.15127	0.089098	0.17484	0.068866	0.41418	0.38415	0.47417	0.67874	0.80226
PRDM5_MECOM_SET_domain_LIB-1	16	-0.83505	-5.739	0	0	9.5257e-09	1.3313e-08	-0.42801	-2.9415	0	0	0.0032663	0.017065	-1.0019	-6.885	0	0	5.7795e-12	1.1691e-11	-0.20689	-1.4222	0.012663	0.024907	0.15497	0.30288	-0.052052	-0.35774	0.29592	0.38956	0.72054	0.81603	-0.51851	-3.565	5.1476e-05	0.00020492	0.00036381	0.0017323
PRDM5_NEG_CONTROL_SET_domain_LIB-1	8	-0.8963	-5.7351	0	0	9.7472e-09	1.3615e-08	-0.16033	-1.026	0.05978	0.10961	0.3049	0.59083	-0.9314	-5.9597	0	0	2.5266e-09	3.9625e-09	-0.050697	-0.32443	0.75432	0.8118	0.74561	0.86547	-0.41997	-2.6868	0.00053191	0.0016359	0.0072137	0.022133	-0.29371	-1.8797	0.011616	0.023918	0.060151	0.13747
CBX1_NEG_CONTROL_CHROMO_domain_LIB-1	6	-1.4541	-7.8035	0	0	6.022e-15	1.3241e-14	0.20078	1.0785	0.053466	0.1001	0.2808	0.56545	-1.1915	-6.3974	0	0	1.5805e-10	2.7842e-10	-0.42208	-2.2668	0.00053191	0.0014661	0.023402	0.065999	-0.2256	-1.2114	0.078844	0.12718	0.22574	0.35595	-0.13048	-0.70095	0.3262	0.41595	0.48333	0.64934
ZNF284_NEG_CONTROL_H2_C2_ZF_domain_LIB-3	8	-1.792	-9.6963	0	0	3.1268e-22	1.1753e-21	-0.089721	-0.48634	0.27074	0.37753	0.62672	0.83078	-1.276	-6.9129	0	0	4.7485e-12	9.6899e-12	-0.33411	-1.8109	0.0013727	0.0034313	0.070157	0.16256	0.21587	1.1701	0.2307	0.31649	0.24195	0.37442	-0.078023	-0.42303	0.52781	0.61228	0.67228	0.79735
ZHX1_ZHX2_Homeodomain_domain_LIB-3	16	-1.778	-12.352	0	0	4.7789e-35	4.0369e-34	-0.24666	-1.7273	0.0011496	0.003531	0.084108	0.26403	-1.9912	-13.811	0	0	2.1945e-43	5.8534e-42	-0.14769	-1.0348	0.066798	0.10713	0.30077	0.49134	-0.28258	-1.9755	0.004221	0.010053	0.048217	0.10732	-0.28548	-2.0026	0.0036376	0.0086939	0.045221	0.1094
ZHX1_HOMEZ_Homeodomain_domain_LIB-3	16	-1.7642	-11.355	0	0	7.0229e-30	4.4296e-29	-0.053117	-0.34429	0.33123	0.44169	0.73063	0.88655	-1.5895	-10.255	0	0	1.1234e-24	8.1391e-24	-0.43676	-2.8286	0	0	0.0046748	0.016472	-0.3156	-2.0415	0.0025738	0.0065646	0.041204	0.094449	-0.48432	-3.1416	0.00010295	0.00036957	0.0016805	0.006674
ZHX1_NEG_CONTROL_Homeodomain_domain_LIB-3	8	-1.3802	-8.0423	0	0	8.8165e-16	2.0594e-15	0.11669	0.68126	0.21772	0.31687	0.49571	0.75136	-1.4684	-8.5563	0	0	1.1655e-17	4.0919e-17	0.055783	0.32568	0.35343	0.44565	0.74467	0.86491	0.0042285	0.024675	0.75561	0.81679	0.98031	0.98755	-0.37365	-2.182	0.0014928	0.0039844	0.029113	0.076826
ZNF92_NEG_CONTROL_KRAB_domain_LIB-3	7	-1.2444	-7.4224	0	0	1.1499e-13	2.2745e-13	0.18146	1.0892	0.068737	0.12305	0.27606	0.55988	-0.85149	-5.0982	0	0	3.4284e-07	4.3384e-07	0.15531	0.93238	0.04209	0.071809	0.35114	0.54535	-0.39712	-2.3704	0.0041352	0.009875	0.017769	0.047212	-0.19653	-1.1813	0.11275	0.17186	0.2375	0.39797
DNAJC2_NEG_CONTROL_Myb_domain_LIB-3B	8	-1.8353	-10.303	0	0	6.8353e-25	3.0785e-24	-0.086222	-0.48817	0.28825	0.39676	0.62543	0.8304	-0.97625	-5.5195	0	0	3.4004e-08	4.7292e-08	-0.44906	-2.5399	0	0	0.011089	0.034925	-0.75244	-4.2368	0	0	2.2677e-05	0.00013008	-0.49946	-2.8309	5.1476e-05	0.00020492	0.0046412	0.016105
MSANTD4_SLTM_Kinase_domain_LIB-2A	16	-1.7819	-12.786	0	0	1.9535e-37	1.9134e-36	-0.85386	-6.1333	0	0	8.6091e-10	1.0188e-08	-1.5517	-11.142	0	0	7.8059e-29	8.3935e-28	-0.70838	-5.0896	0	0	3.5888e-07	2.6546e-06	-0.90808	-6.5178	0	0	7.1348e-11	9.5262e-10	-0.69252	-4.978	0	0	6.4246e-07	5.5968e-06
MSANTD4_NEG_CONTROL_Kinase_domain_LIB-2A	8	-1.3542	-7.1461	0	0	8.9256e-13	1.6617e-12	0.23414	1.2374	0.0090082	0.02169	0.21595	0.48632	-1.3124	-6.9276	0	0	4.2796e-12	8.7729e-12	-0.17298	-0.91397	0.10582	0.16033	0.36073	0.55533	0.32441	1.7142	0.050429	0.086696	0.0865	0.17078	0.10752	0.56829	0.19363	0.27111	0.56984	0.7218
CREB3L3_NEG_CONTROL_bZIP_CREB_ZF_domain_LIB-3	8	-1.1581	-7.636	0	0	2.241e-14	4.6796e-14	0.034096	0.22496	0.77004	0.83308	0.82201	0.92928	-0.91248	-6.0185	0	0	1.7599e-09	2.8024e-09	-0.21395	-1.4114	0.041644	0.071142	0.15811	0.30804	-0.26678	-1.7592	0.018428	0.036095	0.078535	0.15865	-0.32446	-2.141	0.0056108	0.012682	0.032276	0.083497
CREB3L3_CREB3L4_bZIP_CREB_ZF_domain_LIB-3	16	-1.2447	-10.702	0	0	9.9082e-27	5.0388e-26	0.049818	0.4286	0.51688	0.6206	0.66822	0.85525	-1.1893	-10.228	0	0	1.4836e-24	1.0648e-23	-0.31142	-2.679	0.00096088	0.0024983	0.0073852	0.024518	-0.55203	-4.7462	0	0	2.073e-06	1.4391e-05	-0.49272	-4.2394	6.8634e-05	0.0002623	2.2407e-05	0.00014133
CREB3L3_CREB3L4_bZIP_domain_LIB-3	16	-1.3725	-11.671	0	0	1.7923e-31	1.2318e-30	0.085164	0.72472	0.22618	0.32673	0.46862	0.73181	-1.2819	-10.903	0	0	1.1205e-27	1.0874e-26	-0.4282	-3.6432	0	0	0.00026927	0.0012777	-0.37082	-3.1541	0.00089224	0.0025981	0.0016099	0.0060068	-0.48329	-4.113	0.00010295	0.00036957	3.9052e-05	0.00023287
CREB3L3_NEG_CONTROL_bZIP_domain_LIB-3	8	-0.25352	-1.3199	0.053981	0.054618	0.18688	0.18916	0.26649	1.3874	0.0022135	0.0063469	0.16533	0.41291	-1.0464	-5.4472	0	0	5.117e-08	6.9898e-08	-0.25037	-1.3034	0.01685	0.032128	0.19245	0.35714	0.20486	1.0665	0.26126	0.35035	0.28621	0.42417	-0.12089	-0.62939	0.30214	0.38984	0.5291	0.68802
RGPD8_NEG_CONTROL_phospatase_domain_LIB-2B	4	-2.2705	-8.1263	0	0	4.4274e-16	1.0558e-15	0.3029	1.0865	0.016747	0.037337	0.27727	0.56119	-1.9022	-6.8156	0	0	9.3867e-12	1.8557e-11	-0.47125	-1.6901	0.0022135	0.0052418	0.091016	0.20039	-0.73837	-2.6467	0.00037749	0.0011947	0.0081279	0.024492	-0.32483	-1.1652	0.053741	0.090822	0.24396	0.40605
RGPD8_RGPD4_phospatase_domain_LIB-2B	8	-2.7554	-10.454	0	0	1.4006e-25	6.6312e-25	-0.51486	-2.1003	0	0	0.0357	0.13729	-2.7461	-10.485	0	0	1.0132e-25	8.1332e-25	-1.1643	-4.685	0	0	2.7997e-06	1.8595e-05	-0.86727	-3.4757	0	0	0.00050943	0.0021671	-0.62749	-2.5837	0	0	0.0097752	0.030637
RGPD8_RANBP1_phospatase_domain_LIB-2B	8	-2.8476	-12.999	0	0	1.2378e-38	1.3022e-37	0.44513	2.0423	0	0	0.04112	0.15338	-1.9856	-9.0938	0	0	9.5671e-20	4.2304e-19	-1.2258	-5.6178	0	0	1.9343e-08	1.6738e-07	-0.90844	-4.1626	0	0	3.1471e-05	0.00017493	-0.31739	-1.4563	0.0069149	0.015245	0.14532	0.27668
RGPD8_RANBP2_phospatase_domain_LIB-2B	8	-2.9804	-12.913	0	0	3.7955e-38	3.8774e-37	-0.79721	-3.504	0	0	0.00045829	0.0028174	-2.3826	-10.411	0	0	2.1986e-25	1.7142e-24	-1.35	-5.9235	0	0	3.1509e-09	3.003e-08	-0.18421	-0.81012	0.084746	0.13522	0.41787	0.55742	-0.092975	-0.40927	0.43933	0.52895	0.68234	0.80507
TESK1_NEG_CONTROL_Kinase_domain_LIB-2A	8	-1.0074	-6.0944	0	0	1.0987e-09	1.6324e-09	0.093944	0.56853	0.33277	0.44334	0.56968	0.80073	-1.063	-6.4311	0	0	1.2672e-10	2.252e-10	-0.40874	-2.4732	0.00010295	0.0003338	0.013391	0.041119	0.056885	0.34421	0.93965	0.95751	0.73069	0.82464	-0.096123	-0.58177	0.42229	0.51209	0.56072	0.71445
MORF4L1_MSL3_CHROMO_domain_LIB-1	16	-1.0066	-7.8654	0	0	3.6807e-15	8.2219e-15	0.23226	1.8155	0.0024022	0.0067978	0.06945	0.23033	-1.1635	-9.0908	0	0	9.8273e-20	4.3389e-19	0.059984	0.46885	0.16661	0.23709	0.63917	0.79921	0.18959	1.4818	0.17008	0.24535	0.1384	0.24622	-0.067135	-0.5248	0.47008	0.5587	0.59972	0.74342
MORF4L1_NEG_CONTROL_CHROMO_domain_LIB-1	8	-1.126	-5.7157	0	0	1.0927e-08	1.5215e-08	0.19428	0.98719	0.031434	0.06409	0.32355	0.60909	-0.9515	-4.8321	0	0	1.3513e-06	1.632e-06	0.38298	1.9462	0	0	0.051628	0.12608	-0.16322	-0.82882	0.11706	0.1787	0.40721	0.54862	-0.23121	-1.175	0.045127	0.077926	0.23998	0.40126
ZNF728_NEG_CONTROL_KRAB_domain_LIB-3	7	-0.51824	-2.8563	0.0014928	0.0015505	0.0042867	0.0045095	0.15557	0.85958	0.1203	0.19559	0.39002	0.66683	-0.79843	-4.3909	0	0	1.1289e-05	1.2776e-05	0.0070149	0.038732	0.75324	0.81086	0.9691	0.98508	0.18968	1.0447	0.3423	0.43902	0.29614	0.43441	-0.19051	-1.0566	0.12414	0.18654	0.29068	0.46091
MTA1_NEG_CONTROL_GATA_ZF_domain_LIB-3	8	-1.1444	-7.6386	0	0	2.1956e-14	4.5896e-14	0.047075	0.31424	0.66043	0.74521	0.75334	0.89663	-0.96537	-6.4438	0	0	1.165e-10	2.0767e-10	-0.20802	-1.3886	0.048147	0.080713	0.16496	0.31756	-0.081975	-0.54718	0.33658	0.43269	0.58425	0.70767	-0.26296	-1.7554	0.023164	0.043485	0.079186	0.17168
EPHA6_EPHA2_phospatase_domain_LIB-2B	16	-1.0558	-9.4798	0	0	2.5483e-21	9.0367e-21	0.12925	1.1608	0.06129	0.11208	0.24572	0.52581	-0.90944	-8.1665	0	0	3.1738e-16	9.7071e-16	-0.26227	-2.3552	0.0030885	0.0070203	0.018511	0.054445	-0.33216	-2.9822	0.0018703	0.0049613	0.0028615	0.0099803	-0.17325	-1.556	0.044115	0.076393	0.1197	0.23745
EPHA6_EPHA7_phospatase_domain_LIB-2B	16	-0.8442	-7.2991	0	0	2.8971e-13	5.5844e-13	0.14163	1.2252	0.041644	0.081198	0.22051	0.49245	-0.99108	-8.5685	0	0	1.0487e-17	3.6975e-17	-0.10064	-0.87048	0.23674	0.31989	0.38404	0.57969	-0.058699	-0.50753	0.26501	0.35457	0.61178	0.73138	-0.057367	-0.49637	0.55338	0.63659	0.61963	0.75786
EPHA6_EPHA10_phospatase_domain_LIB-2B	16	-0.98856	-9.862	0	0	6.0798e-23	2.4055e-22	-0.11812	-1.1786	0.053998	0.10098	0.23854	0.51663	-0.89674	-8.9469	0	0	3.6548e-19	1.5171e-18	-0.40203	-4.0112	8.5793e-05	0.00028066	6.0411e-05	0.00032645	-0.28597	-2.8528	0.0040323	0.0096628	0.0043339	0.014327	-0.045278	-0.45185	0.67004	0.73986	0.65138	0.78273
EPHA6_EPHA3_phospatase_domain_LIB-2B	15	-0.87989	-7.7146	0	0	1.2139e-14	2.589e-14	0.10234	0.89747	0.13155	0.21095	0.36947	0.64955	-0.80168	-7.0294	0	0	2.0739e-12	4.3824e-12	-0.24283	-2.1293	0.00096088	0.0024983	0.033226	0.087939	-0.030963	-0.27149	0.39882	0.49691	0.78602	0.86257	-0.17997	-1.5783	0.026047	0.048259	0.11449	0.22937
EPHA6_EPHA8_phospatase_domain_LIB-2B	16	-0.70904	-6.4225	0	0	1.3407e-10	2.1352e-10	0.12749	1.155	0.064636	0.11724	0.2481	0.52896	-0.68133	-6.1718	0	0	6.753e-10	1.1151e-09	-0.22218	-2.0126	0.0083734	0.017201	0.044154	0.11072	-0.31261	-2.8311	0.0026596	0.0067553	0.0046389	0.015154	-0.21717	-1.9675	0.01522	0.030211	0.049124	0.117
EPHA6_EPHB6_phospatase_domain_LIB-2B	16	-1.352	-10.794	0	0	3.6857e-27	1.9299e-26	-0.15433	-1.233	0.017776	0.039317	0.21758	0.48867	-1.2276	-9.8038	0	0	1.0844e-22	6.4292e-22	-0.19701	-1.5741	0.017004	0.032391	0.11547	0.24199	-0.13278	-1.0606	0.065477	0.1083	0.28886	0.42702	-0.4694	-3.7509	0.00010295	0.00036957	0.00017619	0.00090667
EPHA6_NEG_CONTROL_phospatase_domain_LIB-2B	8	-0.91908	-5.9596	0	0	2.5278e-09	3.666e-09	0.22474	1.4576	0.012491	0.028809	0.14496	0.38037	-0.76615	-4.9684	0	0	6.7501e-07	8.3426e-07	-0.035225	-0.22845	0.88751	0.91385	0.8193	0.90829	0.06446	0.41801	0.89561	0.92382	0.67594	0.78201	0.16551	1.0735	0.052574	0.089135	0.28305	0.45165
KLF4_NEG_CONTROL_H2_C2_ZF_domain_LIB-3	8	-0.86393	-4.5722	0	0	4.8258e-06	5.7339e-06	-0.29056	-1.5382	0.00077213	0.002457	0.12399	0.34419	-1.179	-6.2364	0	0	4.4782e-10	7.5202e-10	-0.00013692	-0.00072519	0.79598	0.84538	0.99942	0.99968	-0.028075	-0.14861	0.5798	0.66675	0.88186	0.9252	-0.085912	-0.45525	0.47958	0.56746	0.64893	0.78134
SIM1_SIM2_HLH_or_HLH_or_HMG_SOX_domain_domain_LIB-3	15	-1.2371	-8.943	0	0	3.7884e-19	1.1437e-18	-0.082147	-0.59487	0.14832	0.23227	0.55193	0.78962	-0.98414	-7.1217	0	0	1.0662e-12	2.3134e-12	-0.19324	-1.3992	0.0095573	0.019357	0.16174	0.3126	-0.039584	-0.2865	0.34873	0.44521	0.77449	0.85415	-0.13122	-0.95079	0.11321	0.17247	0.34171	0.51748
SIM1_NPAS1_HLH_or_HLH_or_HMG_SOX_domain_domain_LIB-3	16	-1.4244	-11.768	0	0	5.7315e-32	4.0686e-31	0.07218	0.5966	0.31561	0.42534	0.55077	0.78844	-1.3146	-10.862	0	0	1.7403e-27	1.6627e-26	-0.55136	-4.5565	0	0	5.2006e-06	3.3362e-05	-0.4762	-3.9346	5.1476e-05	0.00019139	8.3327e-05	0.00042693	-0.32874	-2.7173	0.0015786	0.0041582	0.006581	0.02178
SIM1_NEG_CONTROL_HLH_or_HLH_or_HMG_SOX_domain_domain_LIB-3	8	-0.50097	-3.0616	0.00046328	0.00048833	0.0022018	0.002342	0.17531	1.0714	0.054873	0.10227	0.28399	0.56872	-0.63447	-3.8774	0	0	0.00010557	0.00011383	0.1313	0.80245	0.056314	0.092425	0.42229	0.61636	0.019148	0.11701	0.84154	0.88449	0.90685	0.94058	-0.23727	-1.4502	0.040288	0.070521	0.14702	0.27941
EP300_NEG_CONTROL_ZZ_ZF_domain_LIB-3	8	-1.5627	-5.8095	0	0	6.2653e-09	8.8723e-09	-1.9074	-7.0639	0	0	1.6195e-12	2.4263e-11	-1.9193	-7.1288	0	0	1.0122e-12	2.2024e-12	-2.0279	-7.5071	0	0	6.0444e-14	8.9294e-13	-1.1248	-4.1766	0	0	2.9584e-05	0.00016554	-0.86826	-3.2327	0	0	0.0012265	0.0050747
KCTD9_NEG_CONTROL_BTB_POZ_domain_LIB-1	8	-1.2983	-7.0499	0	0	1.791e-12	3.2578e-12	0.013958	0.075971	0.94935	0.96306	0.93944	0.97769	-1.6323	-8.8524	0	0	8.5683e-19	3.3959e-18	-0.28742	-1.5638	0.0058854	0.012448	0.11786	0.24562	-0.13731	-0.74664	0.16958	0.24487	0.45528	0.59406	-0.12217	-0.66538	0.29719	0.38438	0.50581	0.66867
KCTD9_KCTD5_BTB_POZ_domain_LIB-1	16	-1.7962	-14.281	0	0	2.8948e-46	4.223e-45	-0.070021	-0.55733	0.21855	0.31775	0.5773	0.80482	-1.3591	-10.813	0	0	2.9945e-27	2.8126e-26	-0.42135	-3.3533	3.4317e-05	0.00011845	0.00079842	0.0034089	-0.61104	-4.8609	0	0	1.1686e-06	8.4813e-06	-0.46491	-3.7008	0.00010295	0.00036957	0.00021496	0.0010777
KCTD9_KCTD5_BTB_domain_LIB-3B	16	-1.7962	-14.281	0	0	2.8948e-46	4.223e-45	-0.070021	-0.55733	0.21855	0.31775	0.5773	0.80482	-1.3591	-10.813	0	0	2.9945e-27	2.8126e-26	-0.42135	-3.3533	3.4317e-05	0.00011845	0.00079842	0.0034089	-0.61104	-4.8609	0	0	1.1686e-06	8.4813e-06	-0.46491	-3.7008	0.00010295	0.00036957	0.00021496	0.0010777
KCTD9_NEG_CONTROL_BTB_domain_LIB-3B	8	-1.5845	-8.6776	0	0	4.0418e-18	1.1311e-17	-0.2099	-1.1536	0.014568	0.032971	0.24865	0.52976	-1.4369	-7.8794	0	0	3.2885e-15	9.1568e-15	-0.1637	-0.89986	0.12835	0.18978	0.3682	0.56351	-0.33667	-1.848	0.0042382	0.010088	0.064596	0.1356	-0.16807	-0.92452	0.14386	0.21124	0.35521	0.53111
ZNF765_NEG_CONTROL_KRAB_domain_LIB-3	8	-1.1403	-6.745	0	0	1.5303e-11	2.6166e-11	-0.019121	-0.1135	0.75455	0.82158	0.90964	0.96483	-1.0251	-6.0722	0	0	1.2616e-09	2.0373e-09	0.33717	2.0033	0	0	0.045146	0.11275	0.039733	0.2356	0.96115	0.97326	0.81375	0.88093	-0.025545	-0.15186	0.90558	0.93048	0.8793	0.93132
ZNF765_NEG_CONTROL_H2_C2_ZF_domain_LIB-3	8	-1.0709	-6.0424	0	0	1.5184e-09	2.233e-09	0.16418	0.93166	0.074176	0.13116	0.35151	0.63572	-1.3876	-7.806	0	0	5.9043e-15	1.605e-14	0.081467	0.46228	0.2106	0.28911	0.64388	0.80122	-0.15535	-0.87788	0.1314	0.19679	0.38001	0.52142	-0.015483	-0.088009	0.98473	0.9893	0.92987	0.96015
ZNF484_NEG_CONTROL_H2_C2_ZF_domain_LIB-3	8	-1.0978	-6.2488	0	0	4.1375e-10	6.3439e-10	0.11643	0.66423	0.21867	0.31788	0.50654	0.75894	-0.99689	-5.6789	0	0	1.3555e-08	1.9634e-08	-0.01883	-0.10741	0.9635	0.97193	0.91447	0.96019	0.17367	0.99022	0.36688	0.46473	0.32207	0.46192	0.10044	0.57335	0.22346	0.30448	0.56641	0.71957
RPS6KA6_RPS6KA4_Kinase_domain_LIB-2A	16	-1.4807	-11.545	0	0	7.8156e-31	5.1761e-30	-0.029293	-0.22896	0.54262	0.64512	0.8189	0.92833	-1.2876	-10.05	0	0	9.1807e-24	6.0423e-23	-0.35597	-2.7815	0.0002059	0.00060991	0.0054113	0.018733	-0.4714	-3.6789	5.1476e-05	0.00019139	0.00023422	0.0010867	-0.29561	-2.3115	0.0030371	0.0074276	0.020803	0.058093
RPS6KA6_RPS6KA5_Kinase_domain_LIB-2A	16	-1.5211	-12.63	0	0	1.4413e-36	1.3333e-35	0.13676	1.1404	0.048868	0.092875	0.25414	0.53562	-1.2692	-10.559	0	0	4.6307e-26	3.8582e-25	-0.17533	-1.4615	0.030422	0.053744	0.14389	0.28616	-0.43933	-3.6543	0.0002059	0.00068182	0.00025793	0.0011818	-0.19401	-1.6186	0.026579	0.049143	0.10554	0.21505
RPS6KA6_RPS6KA3_Kinase_domain_LIB-2A	15	-1.332	-6.7722	0	0	1.2686e-11	2.1781e-11	-0.11873	-0.60958	0.040803	0.079812	0.54214	0.7824	-1.0864	-5.5506	0	0	2.8464e-08	3.9882e-08	-0.10538	-0.54138	0.2023	0.27972	0.58825	0.76016	0.19019	0.97606	0.16163	0.23526	0.32903	0.46934	-0.10781	-0.55614	0.20189	0.28031	0.57811	0.72793
RPS6KA6_RPS6KB1_Kinase_domain_LIB-2A	16	-0.98965	-5.3796	0	0	7.4634e-08	9.842e-08	-1.4693	-7.9796	0	0	1.4684e-15	2.6701e-14	-0.58206	-3.1646	0	0	0.001553	0.0016112	-1.907	-10.347	0	0	4.3153e-25	1.3099e-23	-2.0466	-11.078	0	0	1.6046e-28	1.0165e-26	-1.9281	-10.478	0	0	1.0858e-25	6.732e-24
RPS6KA6_RPS6KB2_Kinase_domain_LIB-2A	14	-0.99968	-7.3409	0	0	2.1219e-13	4.1249e-13	0.048057	0.35334	0.55214	0.65385	0.72384	0.88244	-1.2579	-9.2317	0	0	2.6648e-20	1.2519e-19	-0.30224	-2.2213	8.5793e-05	0.00028066	0.026333	0.072683	0.0090139	0.066232	0.68557	0.75996	0.94719	0.96728	-0.25684	-1.8893	0.0030371	0.0074276	0.058845	0.13518
RPS6KA6_NEG_CONTROL_Kinase_domain_LIB-2A	8	-0.79054	-5.2206	0	0	1.7832e-07	2.2949e-07	-0.13611	-0.899	0.10599	0.17583	0.36865	0.64919	-0.68283	-4.5099	0	0	6.4856e-06	7.4493e-06	-0.21009	-1.3876	0.045813	0.077391	0.16526	0.31803	-0.36717	-2.4239	0.0020419	0.0053531	0.015355	0.041885	-0.15053	-0.9945	0.19279	0.27016	0.31998	0.49557
SON_NEG_CONTROL_DSRM_domain_LIB-1	8	-3.1719	-10.8	0	0	3.4376e-27	1.8017e-26	-1.5109	-5.278	0	0	1.3057e-07	1.2185e-06	-3.0244	-10.371	0	0	3.3511e-25	2.5714e-24	-1.6408	-5.7281	0	0	1.0153e-08	8.9997e-08	-1.331	-4.6404	0	0	3.4773e-06	2.3259e-05	-1.5831	-5.5586	0	0	2.7195e-08	2.8918e-07
SON_TARBP2_DSRM_domain_LIB-1	16	-3.1355	-15.381	0	0	2.2051e-53	4.1589e-52	-1.7365	-8.6754	0	0	4.1193e-18	8.9413e-17	-2.7059	-13.428	0	0	4.1605e-41	1.004e-39	-2.1716	-10.794	0	0	3.6546e-27	1.2241e-25	-2.2531	-11.084	0	0	1.4963e-28	9.5983e-27	-2.0644	-10.364	0	0	3.6131e-25	2.1597e-23
DDX43_DDX53_KH_domain_LIB-1	16	-1.4961	-8.9047	0	0	5.352e-19	1.5979e-18	0.068652	0.40955	0.34204	0.45299	0.68213	0.86169	-1.3635	-8.1212	0	0	4.6178e-16	1.3901e-15	-0.2725	-1.6252	0.0024365	0.0056845	0.10412	0.22261	0.061507	0.36679	0.91524	0.9395	0.71378	0.81093	-0.23382	-1.3954	0.010347	0.021574	0.1629	0.30202
DDX43_NEG_CONTROL_KH_domain_LIB-1	8	-1.1247	-5.9333	0	0	2.9697e-09	4.2845e-09	-0.14621	-0.77165	0.083425	0.14447	0.44032	0.70792	-0.93366	-4.9267	0	0	8.3635e-07	1.0267e-06	-0.34615	-1.8267	0.00087509	0.0022927	0.06774	0.15763	0.34094	1.7995	0.038126	0.068086	0.071946	0.14769	-0.083747	-0.44209	0.49221	0.57934	0.65842	0.78786
DDX43_IGF2BP3_KH_domain_LIB-1	16	-1.4055	-9.3014	0	0	1.3856e-20	4.6653e-20	-0.23266	-1.5411	0.0019389	0.0056458	0.1233	0.34285	-1.3616	-9.013	0	0	2.0052e-19	8.5331e-19	-0.69331	-4.5907	0	0	4.417e-06	2.8508e-05	0.033957	0.2249	0.86096	0.89889	0.82205	0.88647	-0.26676	-1.7675	0.0053363	0.012153	0.077153	0.16834
UBE2R2_NEG_CONTROL_NOA36_ZF_domain_LIB-3	3	-1.7302	-6.1873	0	0	6.1222e-10	9.2809e-10	0.20361	0.73531	0.16869	0.25834	0.46215	0.72677	-1.0554	-3.8009	0	0	0.0001442	0.00015461	-0.32731	-1.1804	0.057601	0.094232	0.23783	0.41787	-0.38631	-1.3895	0.053946	0.091809	0.16469	0.28054	-0.53442	-1.9307	0.0091798	0.019405	0.053518	0.12514
PRDM14_NEG_CONTROL_H2_C2_ZF_domain_LIB-3	8	-1.1728	-6.6372	0	0	3.1968e-11	5.3391e-11	0.18545	1.0521	0.041283	0.08059	0.29276	0.57808	-0.80974	-4.5897	0	0	4.4385e-06	5.1601e-06	0.16308	0.92521	0.019544	0.036671	0.35486	0.54881	-0.053247	-0.30173	0.45822	0.55514	0.76286	0.84785	0.10601	0.60179	0.19894	0.27703	0.54731	0.70305
PRDM14_NEG_CONTROL_C2_H2_ZF_domain_LIB-3	8	-1.5776	-9.8318	0	0	8.2109e-23	3.2149e-22	-0.07673	-0.47945	0.33603	0.44626	0.63162	0.83337	-1.0773	-6.7269	0	0	1.7334e-11	3.3457e-11	0.00017891	0.0011181	0.79331	0.84299	0.99911	0.9995	0.14966	0.93502	0.46402	0.56053	0.34978	0.4912	-0.044528	-0.27838	0.75758	0.81281	0.78072	0.87476
SP9_NEG_CONTROL_C2_H2_ZF_domain_LIB-3	8	-0.94623	-5.9045	0	0	3.5369e-09	5.0759e-09	0.22317	1.3927	0.013212	0.030315	0.16371	0.41072	-0.73416	-4.5814	0	0	4.619e-06	5.3619e-06	-0.15128	-0.94407	0.16458	0.23478	0.34513	0.53897	0.1424	0.88865	0.49411	0.58902	0.37419	0.51582	0.12567	0.78424	0.13358	0.19819	0.4329	0.60444
ZNF16_NEG_CONTROL_C2_H2_ZF_domain_LIB-3	8	-1.0738	-5.9494	0	0	2.6906e-09	3.893e-09	-0.36715	-2.0368	3.4317e-05	0.00013689	0.041675	0.1549	-1.1734	-6.5008	0	0	7.988e-11	1.4462e-10	-0.30369	-1.6854	0.0034146	0.0076893	0.091914	0.20188	-0.46321	-2.5641	0.00013727	0.00047393	0.010345	0.030071	-0.36034	-2.0024	0.0020762	0.0052966	0.045244	0.10943
ZNF343_NEG_CONTROL_H2_C2_ZF_domain_LIB-3	6	-1.2767	-6.3743	0	0	1.8378e-10	2.8925e-10	0.13349	0.66796	0.21201	0.31034	0.50416	0.75737	-1.3273	-6.6279	0	0	3.406e-11	6.396e-11	-0.091484	-0.45768	0.5063	0.59676	0.64718	0.80333	-0.35039	-1.7505	0.010861	0.02277	0.080036	0.1611	-0.13506	-0.67606	0.30879	0.39704	0.499	0.66291
ZNF665_NEG_CONTROL_KRAB_domain_LIB-3	8	-1.3182	-6.6564	0	0	2.8056e-11	4.7107e-11	0.29175	1.4741	0.00077213	0.002457	0.14046	0.37345	-1.1772	-5.9455	0	0	2.7569e-09	4.3081e-09	0.056463	0.28527	0.34937	0.44167	0.77544	0.8831	0.40445	2.0434	0.011857	0.024613	0.041013	0.094142	-0.10018	-0.50619	0.40118	0.49104	0.61273	0.75321
PTPN4_NEG_CONTROL_phospatase_domain_LIB-2B	8	-0.97185	-5.4631	0	0	4.6797e-08	6.2538e-08	-0.0022829	-0.012837	0.90197	0.93064	0.98976	0.99596	-0.64776	-3.6422	0	0	0.0002703	0.00028655	0.18335	1.0311	0.0088881	0.018134	0.3025	0.49327	0.11744	0.66031	0.61093	0.69331	0.50905	0.64422	0.0053029	0.029824	0.84633	0.88371	0.97621	0.98655
PTPN4_MYLIP_phospatase_domain_LIB-2B	16	-0.92271	-7.2545	0	0	4.0312e-13	7.6852e-13	0.27154	2.1365	0.00060055	0.0019575	0.03264	0.12788	-1.3481	-10.592	0	0	3.2598e-26	2.7613e-25	-0.018974	-0.14927	0.93804	0.95275	0.88134	0.94221	-0.13421	-1.0552	0.063538	0.10556	0.29133	0.42935	-0.033116	-0.26061	0.79837	0.84629	0.79439	0.88337
PTPN4_EPB41L1_phospatase_domain_LIB-2B	16	-1.2095	-10.414	0	0	2.1437e-25	1.0019e-24	0.0044311	0.038205	0.93984	0.9569	0.96952	0.98912	-0.91142	-7.8544	0	0	4.0179e-15	1.1066e-14	-0.14807	-1.2766	0.065992	0.10608	0.20175	0.36998	-0.025779	-0.22216	0.43543	0.53347	0.82419	0.88737	-0.28837	-2.4873	0.0034317	0.0082628	0.012873	0.038632
OGFOD3_NEG_CONTROL_RNA_demethyl_domain_LIB-1	8	-0.4024	-2.4518	0.0034489	0.0035563	0.014215	0.01477	-0.29493	-1.7967	0.00060055	0.0019575	0.072381	0.23671	-0.97037	-5.9107	0	0	3.4074e-09	5.2689e-09	-0.098056	-0.59743	0.40686	0.49955	0.55022	0.7292	-0.21793	-1.3273	0.048318	0.083474	0.1844	0.30617	-0.24053	-1.4657	0.037886	0.066838	0.14272	0.27281
TRDMT1_NEG_CONTROL_Methyltrans_domain_LIB-1	8	-1.2086	-6.4414	0	0	1.1837e-10	1.8924e-10	0.3947	2.1087	1.7159e-05	6.9662e-05	0.034968	0.13501	-1.0431	-5.5646	0	0	2.6277e-08	3.6965e-08	0.20899	1.1165	0.0028655	0.0065593	0.26422	0.44889	0.37354	1.9949	0.021139	0.040795	0.046051	0.10334	0.19619	1.0485	0.022649	0.042677	0.2944	0.4651
ZFP92_NEG_CONTROL_H2_C2_ZF_domain_LIB-3	8	-0.88158	-5.3127	0	0	1.0799e-07	1.4114e-07	0.49625	2.9923	0	0	0.0027684	0.014674	-0.79739	-4.8062	0	0	1.538e-06	1.8511e-06	-0.026629	-0.16055	0.96507	0.97296	0.87245	0.9361	-0.024119	-0.14537	0.60019	0.68318	0.88442	0.92691	0.090609	0.54642	0.26601	0.35134	0.58478	0.73253
ZNF148_NEG_CONTROL_H2_C2_ZF_domain_LIB-3	8	-0.58118	-3.5425	3.4317e-05	3.7566e-05	0.00039637	0.00043275	0.075888	0.46271	0.44278	0.55261	0.64357	0.83985	-0.81465	-4.9644	0	0	6.8924e-07	8.5122e-07	-0.049788	-0.30355	0.76194	0.81809	0.76147	0.87502	-0.31393	-1.9114	0.0068977	0.01532	0.055958	0.12088	-0.33766	-2.0596	0.0038778	0.0091982	0.039438	0.097724
MEIS2_PKNOX1_Homeodomain_domain_LIB-3	16	-0.75481	-5.5181	0	0	3.4273e-08	4.6211e-08	-0.44567	-3.2564	0	0	0.0011284	0.0065439	-1.1591	-8.4588	0	0	2.7023e-17	9.1035e-17	-0.28225	-2.0645	0.0019389	0.0046502	0.038967	0.10018	-0.29478	-2.1512	0.003569	0.0086938	0.031459	0.075574	-0.24682	-1.8089	0.0078586	0.01691	0.070463	0.15655
MEIS2_NEG_CONTROL_Homeodomain_domain_LIB-3	8	-1.17	-6.7784	0	0	1.2148e-11	2.0881e-11	0.1848	1.0746	0.042279	0.082284	0.28257	0.56681	-0.99597	-5.7792	0	0	7.5066e-09	1.1155e-08	0.056625	0.32922	0.34828	0.44049	0.74199	0.86362	-0.56384	-3.2627	1.7159e-05	6.6711e-05	0.0011037	0.0043114	-0.30759	-1.7896	0.0084248	0.017995	0.073512	0.16185
MEIS2_MEIS1_Homeodomain_domain_LIB-3	14	-0.87173	-6.1383	0	0	8.3385e-10	1.2509e-09	0.084885	0.59932	0.24672	0.35144	0.54896	0.78724	-1.0992	-7.7327	0	0	1.053e-14	2.7837e-14	-0.047699	-0.3367	0.71369	0.77811	0.73635	0.86078	-0.34801	-2.4461	0.00017159	0.00058275	0.014441	0.039812	-0.32298	-2.2834	0.00025738	0.00083682	0.022407	0.061905
ATP13A5_NEG_CONTROL_phospatase_domain_LIB-2B	16	-1.3484	-10.648	0	0	1.7767e-26	8.8654e-26	0.16046	1.2704	0.022272	0.047773	0.20393	0.46814	-0.81034	-6.4115	0	0	1.4411e-10	2.5477e-10	0.014317	0.11334	0.53209	0.62051	0.90976	0.95801	-0.069642	-0.55088	0.22116	0.30546	0.58172	0.70579	-0.12753	-1.0101	0.13435	0.19924	0.31243	0.48725
ARHGEF10_NEG_CONTROL_phospatase_domain_LIB-2B	8	-0.65369	-3.9527	1.7159e-05	1.8957e-05	7.7271e-05	8.6703e-05	0.26374	1.5961	0.0025051	0.0070548	0.11046	0.31791	-0.77577	-4.6905	0	0	2.7249e-06	3.2206e-06	0.057751	0.34945	0.34163	0.43344	0.72675	0.8544	0.082404	0.49824	0.79406	0.84719	0.61831	0.73653	0.010164	0.061542	0.80719	0.85331	0.95093	0.97117
ARHGEF10_ARHGEF17_phospatase_domain_LIB-2B	15	-1.8089	-13.407	0	0	5.4735e-41	6.4705e-40	-0.060517	-0.45143	0.26937	0.37607	0.65168	0.84442	-1.8642	-13.822	0	0	1.8714e-43	5.0376e-42	-0.21812	-1.6269	0.003243	0.0073327	0.10376	0.22197	-0.63443	-4.7175	0	0	2.387e-06	1.6424e-05	-0.60553	-4.5192	0	0	6.2074e-06	4.3931e-05
ZNF711_NEG_CONTROL_H2_C2_ZF_domain_LIB-3	8	-0.60107	-3.274	3.4317e-05	3.7566e-05	0.0010605	0.0011419	0.012373	0.067426	0.96416	0.97326	0.94624	0.98012	-1.0505	-5.715	0	0	1.0971e-08	1.6042e-08	-0.0038818	-0.021157	0.82998	0.87069	0.98312	0.99335	-0.22223	-1.2088	0.044904	0.078412	0.22674	0.357	-0.41698	-2.2743	0.00048044	0.0014606	0.022949	0.063058
ZNF18_NEG_CONTROL_C2_H2_ZF_domain_LIB-3	8	-0.5596	-3.2085	8.5793e-05	9.2661e-05	0.0013341	0.0014312	0.25989	1.4912	0.0029341	0.0081235	0.1359	0.36608	-0.85363	-4.8915	0	0	1.0008e-06	1.2231e-06	-0.031585	-0.18117	0.91989	0.9392	0.85624	0.92719	0.023793	0.13635	0.86757	0.90362	0.89155	0.93096	0.16077	0.92308	0.059609	0.099371	0.35597	0.53194
ACPP_NEG_CONTROL_phospatase_domain_LIB-2B	8	-1.5469	-8.0626	0	0	7.4698e-16	1.755e-15	0.1651	0.86746	0.072409	0.12852	0.38569	0.66366	-1.119	-5.8606	0	0	4.6128e-09	7.0229e-09	0.1937	1.0179	0.0057653	0.012218	0.30874	0.50064	-0.1666	-0.87306	0.11083	0.17069	0.38263	0.52367	-0.10271	-0.54012	0.38768	0.47742	0.58911	0.73626
NF2_RDX_phospatase_domain_LIB-2B	15	-1.1365	-8.0346	0	0	9.3847e-16	2.1864e-15	-0.018608	-0.13194	0.65935	0.74435	0.89503	0.95968	-1.4963	-10.558	0	0	4.655e-26	3.8756e-25	-0.39128	-2.7715	0	0	0.0055794	0.019201	-0.46406	-3.2787	0	0	0.001043	0.0040989	-0.13819	-0.9811	0.092965	0.14535	0.32654	0.50213
NF2_EZR_phospatase_domain_LIB-2B	16	-0.86084	-5.7687	0	0	7.9889e-09	1.1229e-08	0.1016	0.6824	0.14228	0.22441	0.49498	0.75056	-0.98828	-6.6213	0	0	3.5596e-11	6.6748e-11	-0.40558	-2.7195	8.5793e-05	0.00028066	0.0065383	0.022099	0.044562	0.29883	0.94849	0.96397	0.76507	0.84914	-0.33824	-2.2741	0.0013898	0.0037448	0.022958	0.063069
NF2_NEG_CONTROL_phospatase_domain_LIB-2B	7	-1.1425	-5.5304	0	0	3.1955e-08	4.3199e-08	0.22522	1.0908	0.022924	0.048911	0.27538	0.5598	-0.80692	-3.9072	0	0	9.3362e-05	0.00010087	-0.30177	-1.4613	0.0092828	0.018876	0.14395	0.28617	0.07547	0.36544	0.84007	0.88334	0.71478	0.81188	0.11583	0.56104	0.19801	0.27585	0.57477	0.72537
NF2_MSN_phospatase_domain_LIB-2B	15	-0.76254	-5.3622	0	0	8.2194e-08	1.0812e-07	0.039971	0.28148	0.62306	0.71368	0.77834	0.90977	-0.82528	-5.8042	0	0	6.4658e-09	9.6771e-09	-0.25485	-1.7934	0.0004976	0.0013826	0.072916	0.1677	-0.074922	-0.52664	0.19013	0.26934	0.59844	0.71971	-0.044985	-0.31722	0.6708	0.74031	0.75108	0.85421
RFX7_NEG_CONTROL_RFX_domain_LIB-3	8	-1.344	-6.6598	0	0	2.7413e-11	4.6048e-11	0.16436	0.81548	0.073799	0.13063	0.4148	0.68954	-0.96741	-4.7976	0	0	1.6058e-06	1.9312e-06	0.47386	2.3514	0	0	0.018703	0.054941	0.5659	2.8078	0.00015443	0.00052755	0.0049878	0.016105	0.52687	2.6148	0	0	0.0089285	0.028342
RFX7_RFX5_RFX_domain_LIB-3	16	-1.4843	-11.968	0	0	5.2484e-33	3.975e-32	-0.030311	-0.24471	0.5319	0.63529	0.80668	0.92284	-1.3118	-10.582	0	0	3.6058e-26	3.0302e-25	0.0014178	0.011447	0.68118	0.75123	0.99087	0.99678	-0.15222	-1.2284	0.044029	0.077034	0.21928	0.34859	-0.30782	-2.4857	0.0024365	0.0061207	0.01293	0.038774
KLHL1_NEG_CONTROL_BTB_POZ_domain_LIB-1	8	-0.48777	-2.9733	0.00054907	0.0005773	0.0029466	0.0031183	0.35812	2.1832	5.1476e-05	0.00020053	0.029021	0.11625	-0.61044	-3.721	0	0	0.00019847	0.00021169	-0.038217	-0.23296	0.86122	0.89541	0.81579	0.9063	-0.20415	-1.244	0.061376	0.10254	0.21348	0.34228	-0.2685	-1.6369	0.020676	0.039392	0.10165	0.20911
KLHL1_KLHL4_BTB_POZ_domain_LIB-1	16	-0.67122	-5.301	1.7159e-05	1.8957e-05	1.1514e-07	1.5014e-07	0.20386	1.612	0.0060055	0.015237	0.10697	0.31225	-0.61828	-4.8852	0	0	1.0332e-06	1.2607e-06	-0.051207	-0.40475	0.66356	0.73654	0.68566	0.83079	-0.048506	-0.38287	0.3128	0.4076	0.70182	0.80192	-0.039098	-0.30942	0.73368	0.79271	0.757	0.85816
ZNF419_NEG_CONTROL_H2_C2_ZF_domain_LIB-3	8	-0.59674	-3.6526	3.4317e-05	3.7566e-05	0.00025964	0.00028521	-0.18086	-1.107	0.034574	0.069375	0.26828	0.55141	-0.95573	-5.8455	0	0	5.0504e-09	7.6501e-09	0.045039	0.27583	0.42536	0.51829	0.78268	0.88699	0.16776	1.0268	0.38905	0.48756	0.30451	0.44361	0.025076	0.15368	0.68859	0.75505	0.87786	0.93055
ZNF419_NEG_CONTROL_KRAB_domain_LIB-3	7	-1.0715	-5.5146	0	0	3.4963e-08	4.7113e-08	0.080561	0.41552	0.44806	0.55744	0.67776	0.86025	-0.8181	-4.2159	0	0	2.488e-05	2.7619e-05	0.2038	1.0515	0.0091112	0.018547	0.29304	0.48217	0.23249	1.1987	0.21984	0.30411	0.23065	0.36154	0.063713	0.32889	0.45003	0.53934	0.74224	0.84891
ZNF560_NEG_CONTROL_H2_C2_ZF_domain_LIB-3	8	-0.83937	-4.2089	0	0	2.5657e-05	2.9453e-05	0.27264	1.3676	0.0016987	0.0050216	0.17145	0.42143	-0.82655	-4.1449	0	0	3.3994e-05	3.748e-05	0.13904	0.69741	0.044149	0.074949	0.48554	0.67633	0.3713	1.8623	0.022032	0.042292	0.062563	0.13218	0.17476	0.87669	0.041575	0.072578	0.38065	0.55586
PCGF6_NEG_CONTROL_C3_H_ZF_domain_LIB-3	8	-1.8736	-8.8399	0	0	9.5773e-19	2.8148e-18	0.18378	0.87215	0.043394	0.083978	0.38312	0.66139	-1.3429	-6.3591	0	0	2.029e-10	3.5399e-10	-0.28932	-1.3723	0.0055251	0.011756	0.16997	0.32488	-0.88216	-4.169	0	0	3.0599e-05	0.00017041	-0.5629	-2.6717	0	0	0.0075471	0.024572
PCGF6_PCGF3_C3_H_ZF_domain_LIB-3	16	-2.3532	-15.186	0	0	4.3499e-52	7.8731e-51	0.24174	1.574	0.001836	0.0053836	0.11549	0.32786	-1.6413	-10.654	0	0	1.6668e-26	1.452e-25	-0.61324	-3.9887	0	0	6.6442e-05	0.00035702	-0.45205	-2.9382	0.00015443	0.00052755	0.0033015	0.011352	-0.10026	-0.65298	0.24586	0.32871	0.51377	0.67497
METTL21A_NEG_CONTROL_Methyltrans_domain_LIB-1	8	-0.85235	-5.4376	0	0	5.399e-08	7.1929e-08	0.14633	0.93449	0.11398	0.18671	0.35005	0.6346	-0.77753	-4.9623	0	0	6.9676e-07	8.5987e-07	-0.043253	-0.27618	0.81759	0.86127	0.78241	0.88699	-0.074424	-0.47481	0.36563	0.46344	0.63492	0.74981	-0.45595	-2.9125	0.00012011	0.00042709	0.0035856	0.012887
METTL21A_METTL23_Methyltrans_domain_LIB-1	16	-1.4568	-10.759	0	0	5.3874e-27	2.7786e-26	-0.32471	-2.4102	5.1476e-05	0.00020053	0.015946	0.069873	-1.5288	-11.292	0	0	1.4332e-29	1.633e-28	-0.60664	-4.4979	0	0	6.8643e-06	4.3296e-05	-0.38169	-2.8263	0.00073782	0.0022012	0.0047091	0.015345	-0.40859	-3.0396	0.00025738	0.00083682	0.0023688	0.0089762
WNK1_NEG_CONTROL_Kinase_domain_LIB-2A	8	-2.3612	-11.489	0	0	1.4944e-30	9.7015e-30	-0.52123	-2.5439	0	0	0.010961	0.0504	-1.4115	-6.8862	0	0	5.7294e-12	1.1598e-11	-1.2342	-6.0188	0	0	1.7574e-09	1.7185e-08	-1.5318	-7.4553	0	0	8.9653e-14	1.672e-12	-1.3293	-6.4882	0	0	8.6847e-11	1.2912e-09
WNK1_NRBP2_Kinase_domain_LIB-2A	12	-2.2904	-13.822	0	0	1.8861e-43	2.4619e-42	-0.63423	-3.8395	0	0	0.00012326	0.00081866	-1.7475	-10.569	0	0	4.156e-26	3.475e-25	-1.428	-8.6341	0	0	5.9215e-18	1.2088e-16	-1.6733	-10.09	0	0	6.1362e-24	2.7939e-22	-1.2731	-7.709	0	0	1.2682e-14	3.0541e-13
WNK1_WNK4_Kinase_domain_LIB-2A	16	-2.3056	-15.014	0	0	5.9525e-51	1.0248e-49	-0.537	-3.5291	0	0	0.00041693	0.0025754	-1.754	-11.49	0	0	1.4896e-30	1.8452e-29	-1.3506	-8.8452	0	0	9.1377e-19	1.9871e-17	-1.8673	-12.109	0	0	9.4792e-34	9.1314e-32	-1.3687	-8.998	0	0	2.2991e-19	9.0536e-18
WNK1_WNK2_Kinase_domain_LIB-2A	16	-2.1746	-13.457	0	0	2.7975e-41	3.3444e-40	-1.2893	-7.9941	0	0	1.3054e-15	2.3887e-14	-1.6402	-10.174	0	0	2.589e-24	1.8049e-23	-1.6765	-10.382	0	0	2.9856e-25	9.1581e-24	-1.9417	-11.974	0	0	4.8878e-33	4.6319e-31	-1.4128	-8.7734	0	0	1.7327e-18	6.2336e-17
SORL1_NEG_CONTROL_phospatase_domain_LIB-2B	8	-1.398	-6.3514	0	0	2.134e-10	3.3441e-10	0.18857	0.86573	0.037577	0.074477	0.38664	0.66411	-1.1016	-5.03	0	0	4.9037e-07	6.1268e-07	0.11483	0.52717	0.091112	0.14092	0.59807	0.768	0.17808	0.81605	0.35026	0.44687	0.41447	0.55437	0.085502	0.39331	0.29087	0.37789	0.69409	0.81293
CUX1_ONECUT1_Homeodomain_domain_LIB-3	16	-0.68701	-5.5037	0	0	3.7194e-08	5.0027e-08	-0.018882	-0.15128	0.65618	0.74177	0.87975	0.95381	-1.0889	-8.7214	0	0	2.7479e-18	1.0266e-17	0.17823	1.4281	0.0023507	0.0055175	0.15326	0.30028	-0.22543	-1.8055	0.010055	0.021282	0.071004	0.14607	-0.042419	-0.33993	0.69895	0.76422	0.73391	0.8423
CUX1_CUX2_Homeodomain_domain_LIB-3	16	-1.7899	-14.388	0	0	6.1858e-47	9.2915e-46	0.01912	0.15428	0.87567	0.91205	0.87739	0.95284	-1.3356	-10.76	0	0	5.3077e-27	4.8599e-26	-0.037929	-0.30606	0.82033	0.86282	0.75956	0.87381	-0.40888	-3.2947	0.00041181	0.0012872	0.00098543	0.003895	-0.34139	-2.7558	0.0012697	0.0034588	0.0058552	0.019702
CUX1_NEG_CONTROL_Homeodomain_domain_LIB-3	8	-0.93588	-5.8406	0	0	5.2023e-09	7.4075e-09	0.12262	0.76561	0.19269	0.28699	0.44391	0.71113	-0.94026	-5.8685	0	0	4.3977e-09	6.7137e-09	0.45632	2.8496	0	0	0.0043768	0.015525	-0.23323	-1.4554	0.036839	0.066102	0.14556	0.25526	0.14796	0.92406	0.08152	0.13008	0.35545	0.53124
BRAF_RAF1_Kinase_domain_LIB-2A	16	-2.1733	-17.513	0	0	1.1459e-68	3.6e-67	-0.18345	-1.4861	0.0074983	0.018486	0.13726	0.3683	-1.3865	-11.219	0	0	3.2983e-29	3.6579e-28	-0.54128	-4.3832	0	0	1.1693e-05	7.1173e-05	-0.012198	-0.098793	0.51961	0.6111	0.9213	0.94897	-0.12064	-0.97775	0.15762	0.22814	0.3282	0.50421
BRAF_KSR2_Kinase_domain_LIB-2A	16	-1.3755	-9.9905	0	0	1.6776e-23	6.8878e-23	-0.12447	-0.9065	0.044029	0.085051	0.36467	0.64559	-1.4468	-10.509	0	0	7.8586e-26	6.4011e-25	-0.43633	-3.1763	0	0	0.0014918	0.0059753	-0.33042	-2.4029	0.0018703	0.0049613	0.016264	0.044027	-0.52916	-3.8564	5.1476e-05	0.00020492	0.00011506	0.00061632
BRAF_NEG_CONTROL_Kinase_domain_LIB-2A	8	-1.0064	-6.3789	0	0	1.7836e-10	2.8112e-10	-0.083711	-0.53089	0.29967	0.40945	0.59549	0.81564	-1.1168	-7.0788	0	0	1.4545e-12	3.1228e-12	-0.010228	-0.064869	0.88663	0.91311	0.94828	0.97651	-0.15962	-1.0119	0.12342	0.18671	0.3116	0.45029	-0.037829	-0.23999	0.80923	0.85494	0.81034	0.89351
ANKMY2_NEG_CONTROL_MYND_ZF_domain_LIB-3	8	-0.93637	-5.7852	0	0	7.2442e-09	1.0206e-08	0.22071	1.3643	0.01443	0.032743	0.17248	0.42298	-0.99807	-6.1666	0	0	6.9794e-10	1.1511e-09	-0.089426	-0.55272	0.46306	0.55495	0.58045	0.75385	0.043929	0.27146	0.98521	0.98966	0.78604	0.86257	-0.1525	-0.94281	0.1862	0.26235	0.34578	0.52122
UHMK1_NEG_CONTROL_Kinase_domain_LIB-2A	8	-0.75681	-4.6449	0	0	3.4025e-06	4.0815e-06	-0.12392	-0.76064	0.13844	0.21945	0.44687	0.71382	-0.79486	-4.8786	0	0	1.0684e-06	1.3021e-06	-0.18063	-1.1087	0.089705	0.1391	0.26754	0.45313	-0.21536	-1.3215	0.050583	0.086898	0.18633	0.30863	-0.37421	-2.2975	0.0014756	0.0039431	0.021589	0.060001
UHMK1_TP53RK_Kinase_domain_LIB-2A	16	-4.4798	-23.501	0	0	3.9612e-122	5.1302e-120	-3.1619	-17.066	0	0	2.6667e-65	5.4532e-63	-3.2406	-17.704	0	0	3.9266e-70	2.8428e-68	-3.1207	-16.899	0	0	4.5379e-64	7.4498e-62	-3.1206	-16.678	0	0	1.8809e-62	2.4359e-59	-3.3639	-18.519	0	0	1.449e-76	2.1111e-73
USP24_NEG_CONTROL_Methyltrans_domain_LIB-1	4	-1.9211	-6.4311	0	0	1.2669e-10	2.0206e-10	-0.15429	-0.5197	0.20782	0.30527	0.60328	0.81994	-1.2244	-4.1185	0	0	3.8138e-05	4.1953e-05	-0.39667	-1.3357	0.0092313	0.018778	0.18166	0.34163	0.33125	1.116	0.1493	0.22003	0.26444	0.40051	-0.18102	-0.61021	0.26774	0.35331	0.54172	0.69895
MORC4_MORC3_CW_domain_LIB-1	16	-1.4811	-12.13	0	0	7.3465e-34	5.8292e-33	-0.13789	-1.1306	0.029101	0.060089	0.25821	0.54037	-1.1445	-9.3803	0	0	6.5757e-21	3.2727e-20	-0.25229	-2.0687	0.003895	0.0086674	0.038573	0.099492	-0.31275	-2.5633	0.0026596	0.0067553	0.010369	0.030126	-0.32696	-2.6817	0.0016129	0.004239	0.0073245	0.023928
MORC4_NEG_CONTROL_CW_domain_LIB-1	8	-1.182	-6.9286	0	0	4.2489e-12	7.53e-12	0.014115	0.082796	0.94801	0.96204	0.93401	0.97645	-1.0319	-6.0507	0	0	1.4422e-09	2.3148e-09	-0.029251	-0.17158	0.94128	0.95538	0.86377	0.93129	-0.0098752	-0.057912	0.67687	0.75218	0.95382	0.97134	0.058969	0.34596	0.44542	0.53507	0.72937	0.83974
NANP_HDHD3_phospatase_domain_LIB-2B	32	-0.7455	-8.7237	0	0	2.6921e-18	7.6387e-18	-0.024828	-0.29066	0.41335	0.52449	0.77131	0.90632	-0.80769	-9.4519	0	0	3.3287e-21	1.7115e-20	-0.17757	-2.0786	0.0007035	0.0018807	0.037656	0.097581	-0.071087	-0.8317	0.058614	0.098444	0.40558	0.54691	-0.3226	-3.7784	0	0	0.00015784	0.00082207
NANP_NEG_CONTROL_phospatase_domain_LIB-2B	16	-1.1302	-8.9511	0	0	3.519e-19	1.0654e-18	-0.040607	-0.32192	0.4327	0.54312	0.74751	0.89381	-0.93475	-7.4072	0	0	1.29e-13	3.0492e-13	0.030946	0.24536	0.3691	0.46176	0.80618	0.90051	0.10003	0.79282	0.62171	0.70287	0.42788	0.56804	-0.22899	-1.816	0.011548	0.023789	0.069374	0.15458
TBX21_NEG_CONTROL_T-box_domain_LIB-3	8	-1.4031	-6.1521	0	0	7.6474e-10	1.1505e-09	0.09622	0.42316	0.31956	0.42962	0.67218	0.85787	-1.0378	-4.5589	0	0	5.1426e-06	5.9472e-06	-0.1966	-0.86437	0.062732	0.1015	0.38739	0.58215	0.34361	1.511	0.036119	0.065019	0.1308	0.23553	0.11484	0.50531	0.16743	0.23987	0.61334	0.75357
TBX21_EOMES_T-box_domain_LIB-3	15	-1.4683	-10.715	0	0	8.6141e-27	4.3922e-26	-0.15546	-1.1394	0.0083047	0.020234	0.25455	0.53596	-1.2048	-8.8117	0	0	1.2329e-18	4.8064e-18	-0.54288	-3.9746	0	0	7.049e-05	0.00037621	-0.26157	-1.9139	0.00077213	0.0022983	0.055636	0.1204	-0.49511	-3.6324	0	0	0.00028082	0.0013788
TBX21_TBR1_T-box_domain_LIB-3	16	-1.2705	-10.143	0	0	3.5678e-24	1.5295e-23	-0.025693	-0.20539	0.58104	0.67841	0.83727	0.93671	-1.2479	-9.9656	0	0	2.1564e-23	1.3631e-22	-0.32387	-2.5884	0.00065202	0.0017532	0.0096428	0.030912	-0.47123	-3.7624	5.1476e-05	0.00019139	0.0001683	0.00080496	-0.41362	-3.3074	0.00025738	0.00083682	0.00094159	0.0040055
NR2C1_NR2C2_C4_ZF_domain_LIB-3	15	-1.2606	-8.7184	0	0	2.8215e-18	7.9862e-18	-1.3055	-9.0132	0	0	2.0004e-19	4.7104e-18	-1.127	-7.7991	0	0	6.2355e-15	1.6903e-14	-0.18106	-1.254	0.016266	0.031153	0.20985	0.3807	-1.4297	-9.8414	0	0	7.4687e-23	3.0762e-21	-1.0515	-7.2827	0	0	3.2718e-13	6.81e-12
NR2C1_NEG_CONTROL_Nuclear_receptor_domain_LIB-3	8	-0.628	-3.6832	1.7159e-05	1.8957e-05	0.00023029	0.0002534	0.29835	1.7501	0.00061771	0.0020078	0.080095	0.25494	-0.58437	-3.4276	0	0	0.00060905	0.00063835	-0.1083	-0.63525	0.34734	0.43944	0.52527	0.70953	-0.057821	-0.33908	0.4371	0.53506	0.73455	0.82749	0.036982	0.21695	0.59715	0.67629	0.82824	0.90376
NR2C1_NR2C2_Nuclear_receptor_domain_LIB-3	16	-1.2347	-8.0973	0	0	5.6195e-16	1.33e-15	-1.1542	-7.5612	0	0	3.995e-14	6.6617e-13	-1.2796	-8.3926	0	0	4.7548e-17	1.5621e-16	-0.27523	-1.8068	0.0022821	0.0053661	0.070794	0.16382	-1.3539	-8.8438	0	0	9.2511e-19	2.7025e-17	-0.94538	-6.2072	0	0	5.3926e-10	7.3516e-09
NR2C1_NEG_CONTROL_C4_ZF_domain_LIB-3	8	-1.2418	-7.5159	0	0	5.6517e-14	1.1457e-13	0.14267	0.86444	0.12399	0.20036	0.38735	0.66464	-1.2703	-7.6892	0	0	1.4804e-14	3.8534e-14	0.090688	0.54949	0.17037	0.24176	0.58267	0.75512	0.16287	0.98664	0.40863	0.50683	0.32382	0.46363	0.021181	0.12837	0.71953	0.78126	0.89786	0.94154
ZFHX4_NEG_CONTROL_RRM_domain_LIB-1	8	-0.93213	-5.9398	0	0	2.853e-09	4.1208e-09	-0.042997	-0.27418	0.56016	0.66159	0.78395	0.91205	-1.0357	-6.6	0	0	4.1129e-11	7.6704e-11	-0.25792	-1.6444	0.013624	0.026582	0.10009	0.21597	-0.57378	-3.6521	1.7159e-05	6.6711e-05	0.00026007	0.0011902	-0.4926	-3.1423	5.1476e-05	0.00020492	0.0016761	0.0066612
BSX_BARX1_Homeodomain_domain_LIB-3	12	-1.037	-8.7631	0	0	1.8987e-18	5.4471e-18	0.1627	1.375	0.033991	0.068346	0.16912	0.41864	-0.84663	-7.1547	0	0	8.3832e-13	1.8392e-12	-0.40328	-3.408	5.1476e-05	0.00017632	0.0006543	0.0028553	0.17912	1.5138	0.26428	0.35375	0.13008	0.23468	0.19314	1.6323	0.0077042	0.01663	0.10261	0.21072
BSX_NEG_CONTROL_Homeodomain_domain_LIB-3	8	-0.63997	-3.8836	1.7159e-05	1.8957e-05	0.00010293	0.000115	0.38621	2.3438	1.7159e-05	6.9662e-05	0.019086	0.081016	-0.95579	-5.7998	0	0	6.6384e-09	9.9202e-09	0.13219	0.80225	0.054719	0.090263	0.42241	0.61637	0.1778	1.0789	0.35118	0.44778	0.28062	0.41811	0.27343	1.6594	0.0014585	0.0039009	0.097026	0.20181
SREK1_NEG_CONTROL_Kinase_domain_LIB-2A	4	0.36565	1.1425	0.047855	0.048462	0.25324	0.25576	-0.16307	-0.50943	0.18411	0.27651	0.61045	0.82284	-0.90968	-2.8415	0	0	0.0044896	0.0046057	-0.32386	-1.0117	0.031314	0.055036	0.31167	0.50382	-0.4356	-1.3602	0.015323	0.030777	0.17375	0.29263	-0.47974	-1.4989	0.0063315	0.014127	0.13389	0.25923
SUPT20HL1_NEG_CONTROL_RRM_domain_LIB-1	4	-2.062	-7.7225	0	0	1.1406e-14	2.4377e-14	0.22126	0.83927	0.085587	0.14753	0.40132	0.67717	-1.6418	-6.1877	0	0	6.1048e-10	1.0136e-09	-0.31102	-1.1785	0.038143	0.065837	0.2386	0.41878	-0.71331	-2.6902	0.00051476	0.0015852	0.0071416	0.021952	-0.42305	-1.6053	0.014671	0.029306	0.10843	0.21957
ZNF182_NEG_CONTROL_KRAB_domain_LIB-3	8	-0.99487	-5.3373	0	0	9.4345e-08	1.2373e-07	-0.079612	-0.4272	0.32083	0.43088	0.66923	0.85603	-1.0481	-5.6232	0	0	1.8744e-08	2.6739e-08	-0.01807	-0.096965	0.95664	0.96718	0.92275	0.96429	0.39732	2.1321	0.013778	0.028072	0.033001	0.07863	0.17195	0.92281	0.044749	0.077377	0.35611	0.53208
ZNF461_NEG_CONTROL_C2_H2_ZF_domain_LIB-3	8	-0.96458	-5.7419	0	0	9.3635e-09	1.3096e-08	0.13776	0.82059	0.13912	0.22018	0.41188	0.68721	-0.88283	-5.2565	0	0	1.4684e-07	1.9226e-07	0.073956	0.44053	0.24803	0.33215	0.65955	0.81157	0.01799	0.10712	0.83471	0.87961	0.9147	0.94594	0.018656	0.11115	0.73946	0.79785	0.91149	0.94894
ZNF57_NEG_CONTROL_KRAB_domain_LIB-3	8	-0.60363	-3.5341	1.7159e-05	1.8957e-05	0.00040911	0.00044637	0.099996	0.58551	0.29921	0.40896	0.5582	0.79295	-1.1374	-6.6576	0	0	2.7837e-11	5.2673e-11	0.0090155	0.052789	0.71405	0.77821	0.9579	0.98122	0.10698	0.62632	0.66259	0.73991	0.5311	0.66386	-0.17119	-1.0025	0.13662	0.20206	0.31611	0.4912
ZNF57_NEG_CONTROL_H2_C2_ZF_domain_LIB-3	8	-0.82718	-4.7879	0	0	1.6851e-06	2.0505e-06	-0.04725	-0.27353	0.5278	0.63117	0.78445	0.91205	-1.2145	-7.0285	0	0	2.0872e-12	4.4098e-12	0.024136	0.13973	0.58605	0.66951	0.88887	0.94645	0.013999	0.081035	0.81198	0.86212	0.93541	0.9592	-0.14425	-0.83519	0.21253	0.29223	0.40361	0.5774
BAZ2B_BAZ2A_BROMO_domain_LIB-1	16	-1.3197	-9.1031	0	0	8.7815e-20	2.7799e-19	-0.25008	-1.7291	0.0010467	0.0032378	0.083784	0.26351	-1.2767	-8.8123	0	0	1.2258e-18	4.78e-18	-0.29315	-2.0271	0.0014928	0.0037076	0.042652	0.1077	-0.94263	-6.4859	0	0	8.8195e-11	1.1642e-09	-0.95957	-6.638	0	0	3.1786e-11	5e-10
BAZ2B_BAZ1B_BROMO_domain_LIB-1	16	-1.4374	-11.266	0	0	1.9421e-29	1.1809e-28	-0.40711	-3.1954	0	0	0.0013965	0.0079829	-1.1223	-8.8053	0	0	1.3055e-18	5.0776e-18	-0.52058	-4.0857	0	0	4.3943e-05	0.00024426	-0.49874	-3.9109	1.7159e-05	6.6711e-05	9.197e-05	0.0004669	-0.62007	-4.8703	0	0	1.1142e-06	9.3366e-06
BAZ2B_NEG_CONTROL_BROMO_domain_LIB-1	8	-1.0102	-5.5757	0	0	2.4649e-08	3.3588e-08	-0.065932	-0.36441	0.4005	0.5122	0.71555	0.87878	-1.0006	-5.5247	0	0	3.3001e-08	4.5934e-08	-0.20935	-1.1569	0.046603	0.078565	0.2473	0.42824	-0.41038	-2.2634	0.00072066	0.0021533	0.023609	0.059862	-0.30531	-1.6887	0.0089911	0.019037	0.091273	0.19221
PYGO1_NEG_CONTROL_PHD_domain_LIB-1	8	-0.36189	-2.2652	0.0078586	0.0080436	0.023503	0.024265	-0.0030357	-0.018998	0.89492	0.92557	0.98484	0.99486	-0.58446	-3.6569	0	0	0.00025526	0.00027095	-0.061275	-0.38349	0.66697	0.73941	0.70135	0.83924	0.22758	1.4237	0.20046	0.28138	0.15453	0.2672	-0.027443	-0.17199	0.8908	0.91947	0.86345	0.92291
PYGO1_PYGO2_PHD_domain_LIB-1	15	-1.4923	-9.7298	0	0	2.2509e-22	8.5348e-22	-0.584	-3.8251	0	0	0.00013074	0.00086489	-1.0734	-7.0314	0	0	2.0441e-12	4.3217e-12	-0.66163	-4.3332	0	0	1.4696e-05	8.8208e-05	-0.28131	-1.8417	0.00030885	0.00099613	0.065513	0.13722	-0.11484	-0.75628	0.16958	0.24256	0.44948	0.62045
HOXB13_NEG_CONTROL_Homeodomain_domain_LIB-3	8	-1.2688	-8.445	0	0	3.0393e-17	7.9519e-17	-0.05133	-0.3425	0.49792	0.60358	0.73197	0.88707	-1.0563	-7.0394	0	0	1.9311e-12	4.0992e-12	-0.29259	-1.9517	0.0049417	0.010667	0.050975	0.12488	-0.17384	-1.1586	0.099194	0.1553	0.24662	0.37993	-0.061592	-0.41133	0.63725	0.71216	0.68083	0.80377
NR4A1_NR4A2_C4_ZF_domain_LIB-3	15	-1.2542	-8.8979	0	0	5.692e-19	1.6973e-18	0.12934	0.9217	0.051561	0.097108	0.35668	0.63991	-1.1422	-8.1138	0	0	4.9074e-16	1.4739e-15	-0.01403	-0.09996	0.87531	0.90445	0.92038	0.96318	-0.0081544	-0.058011	0.54218	0.63202	0.95374	0.97134	-0.011223	-0.080075	0.9536	0.96578	0.93618	0.96328
NR4A1_NEG_CONTROL_C4_ZF_domain_LIB-3	8	-1.101	-6.9166	0	0	4.6262e-12	8.1788e-12	-0.061364	-0.38601	0.42996	0.54068	0.69949	0.87229	-1.0892	-6.8444	0	0	7.6783e-12	1.5336e-11	0.12071	0.75951	0.076956	0.12122	0.44755	0.64026	-0.12624	-0.79355	0.19578	0.27587	0.42746	0.5676	0.0097837	0.061584	0.81019	0.85548	0.95089	0.97117
HOXC13_NEG_CONTROL_Homeodomain_domain_LIB-3	6	-0.67732	-3.601	0.00010295	0.00011091	0.00031705	0.00034736	0.20333	1.0811	0.050377	0.095325	0.27964	0.56434	-1.0894	-5.7907	0	0	7.0074e-09	1.0447e-08	-0.26733	-1.4213	0.025172	0.045694	0.15524	0.30334	0.074402	0.39555	0.84684	0.88878	0.69243	0.79472	-0.29054	-1.5449	0.029753	0.054221	0.12236	0.24145
TAL2_NEG_CONTROL_HLH_or_HLH_or_HMG_SOX_domain_domain_LIB-3	8	-1.0629	-6.0975	0	0	1.0773e-09	1.6014e-09	0.14891	0.85676	0.10753	0.17774	0.39158	0.66834	-0.98812	-5.6736	0	0	1.3979e-08	2.0214e-08	-0.20003	-1.1501	0.057618	0.094246	0.25009	0.43174	0.020989	0.1206	0.85233	0.89277	0.90401	0.93822	-0.10396	-0.59865	0.38131	0.47133	0.54941	0.70489
SP110_NEG_CONTROL_SAND_domain_LIB-3	8	-1.0097	-5.7237	0	0	1.0425e-08	1.4529e-08	0.12543	0.71219	0.18228	0.27471	0.47635	0.73775	-0.8659	-4.9122	0	0	9.0042e-07	1.1037e-06	0.10755	0.61068	0.11165	0.16799	0.54141	0.72248	-0.0043497	-0.024676	0.70657	0.77625	0.98031	0.98755	0.15168	0.86177	0.074605	0.12056	0.38881	0.56361
VSX2_NEG_CONTROL_Homeodomain_domain_LIB-3	6	-1.1064	-6.1323	0	0	8.6615e-10	1.298e-09	-0.16372	-0.90787	0.09523	0.16131	0.36395	0.64539	-0.99206	-5.4998	0	0	3.8018e-08	5.2605e-08	-0.53659	-2.9748	0	0	0.0029314	0.010903	-0.43008	-2.3834	0.0020419	0.0053531	0.017155	0.045924	-0.37495	-2.0797	0.00628	0.014028	0.037553	0.093911
DYRK2_DYRK3_Kinase_domain_LIB-2A	16	-0.95077	-6.6682	0	0	2.5902e-11	4.3604e-11	0.15833	1.1147	0.024056	0.051019	0.26497	0.5479	-1.1771	-8.2456	0	0	1.6427e-16	5.1568e-16	-0.28583	-2.009	0.001836	0.0044454	0.044534	0.11151	-0.38506	-2.6957	0.00065202	0.0019653	0.007024	0.021682	-0.097805	-0.6897	0.25903	0.34368	0.49038	0.65587
DYRK2_DYRK1B_Kinase_domain_LIB-2A	16	-1.0732	-8.9322	0	0	4.1763e-19	1.2575e-18	-0.096404	-0.80408	0.10559	0.17525	0.42135	0.69444	-0.97568	-8.1277	0	0	4.3757e-16	1.321e-15	-0.33479	-2.791	0.00048044	0.0013388	0.0052538	0.018253	-0.23818	-1.983	0.0079444	0.017331	0.047373	0.10578	-0.29092	-2.4293	0.0033116	0.0080199	0.015128	0.044304
DYRK2_NEG_CONTROL_Kinase_domain_LIB-2A	8	-0.0718	-0.26524	0.55863	0.55988	0.79083	0.79246	-0.12983	-0.47869	0.12215	0.19805	0.63216	0.83337	-1.1892	-4.3652	0	0	1.27e-05	1.4332e-05	-0.28116	-1.0361	0.0072581	0.015107	0.30014	0.49067	-0.16837	-0.61903	0.1081	0.16702	0.5359	0.66743	-0.10364	-0.38325	0.3825	0.47244	0.70154	0.81847
INSR_INSRR_Kinase_domain_LIB-2A	16	-1.0569	-7.8395	0	0	4.5233e-15	1.0042e-14	-0.9236	-6.8461	0	0	7.5914e-12	1.0687e-10	-0.89258	-6.6232	0	0	3.515e-11	6.5933e-11	-0.64061	-4.7522	0	0	2.0119e-06	1.3587e-05	-0.61408	-4.5512	0	0	5.3353e-06	3.4339e-05	-0.85223	-6.3266	0	0	2.506e-10	3.5449e-09
INSR_MUSK_Kinase_domain_LIB-2A	16	-1.0685	-8.1462	0	0	3.7542e-16	8.9854e-16	-0.76366	-5.8204	0	0	5.8709e-09	6.3955e-08	-0.9277	-7.0765	0	0	1.478e-12	3.171e-12	-0.3595	-2.7429	0.00018874	0.00056237	0.0060894	0.020742	-0.6297	-4.7955	0	0	1.623e-06	1.1465e-05	-0.85159	-6.5003	0	0	8.0149e-11	1.2008e-09
INSR_IGF1R_Kinase_domain_LIB-2A	12	-2.2855	-12.27	0	0	1.3177e-34	1.087e-33	-0.97335	-5.2872	0	0	1.2418e-07	1.1626e-06	-1.2471	-6.7854	0	0	1.1573e-11	2.2679e-11	-0.58487	-3.186	0	0	0.0014425	0.0057997	-0.85594	-4.6392	0	0	3.497e-06	2.3359e-05	-1.4152	-7.7106	0	0	1.2522e-14	3.0281e-13
INSR_NEG_CONTROL_Kinase_domain_LIB-2A	8	-1.3339	-6.8923	0	0	5.4895e-12	9.6568e-12	-0.69506	-3.5964	0	0	0.0003226	0.002027	-0.98057	-5.0789	0	0	3.7972e-07	4.7926e-07	-0.54162	-2.8053	0	0	0.0050264	0.017562	-0.37834	-1.9572	0.0016301	0.0044341	0.050323	0.11092	-0.5712	-2.9643	0	0	0.0030339	0.011129
PRKD1_PRKD3_phospatase_domain_LIB-2B	16	-1.4205	-10.941	0	0	7.3489e-28	4.0196e-27	0.047162	0.36546	0.54465	0.647	0.71477	0.8784	-1.0395	-8.0361	0	0	9.2719e-16	2.7134e-15	0.0085881	0.066554	0.59683	0.67929	0.94694	0.97608	-0.14853	-1.1484	0.047409	0.082208	0.25079	0.38499	0.054802	0.42523	0.31325	0.40194	0.67067	0.79663
PRKD1_NEG_CONTROL_phospatase_domain_LIB-2B	8	-0.86134	-4.3117	0	0	1.6202e-05	1.877e-05	0.080672	0.40412	0.41205	0.52347	0.68612	0.86328	-1.063	-5.3197	0	0	1.0391e-07	1.3817e-07	-0.16834	-0.84312	0.11666	0.1746	0.39916	0.593	0.45476	2.2781	0.0039979	0.0095944	0.022719	0.058021	0.32022	1.6048	0.00012011	0.00042709	0.10853	0.21975
EGR3_NEG_CONTROL_C2_H2_ZF_domain_LIB-3	8	-0.79057	-4.9958	0	0	5.8586e-07	7.2934e-07	0.050008	0.3162	0.6367	0.7256	0.75185	0.89596	-0.74849	-4.731	0	0	2.2341e-06	2.6559e-06	-0.064189	-0.40585	0.64393	0.71965	0.68485	0.83049	-0.51504	-3.2501	1.7159e-05	6.6711e-05	0.0011535	0.0044817	-0.21234	-1.3432	0.065426	0.10739	0.17921	0.32335
CIR1_NEG_CONTROL_RRM_domain_LIB-1	4	-0.70231	-2.4362	0.0015786	0.0016391	0.014842	0.015411	-0.1183	-0.41097	0.3269	0.43712	0.6811	0.86152	-1.0574	-3.6571	0	0	0.00025508	0.00027079	-0.90698	-3.1225	0	0	0.0017935	0.0070363	-0.43904	-1.5127	0.014653	0.029601	0.13036	0.235	-0.60327	-2.1011	0.0012526	0.0034313	0.035634	0.090136
NSD3_NEG_CONTROL_PWWP_domain_LIB-1	8	-0.9756	-5.5796	0	0	2.4104e-08	3.2861e-08	-0.063084	-0.36095	0.41893	0.52955	0.71814	0.88062	-1.1836	-6.768	0	0	1.3057e-11	2.5486e-11	-0.45565	-2.6065	0	0	0.0091486	0.029449	-0.14234	-0.81414	0.15812	0.23074	0.41557	0.55542	-0.20568	-1.1772	0.073885	0.11958	0.23913	0.40035
CXXC1_NEG_CONTROL_CXXC_domain_LIB-1	7	-3.3475	-13.639	0	0	2.3438e-42	2.9502e-41	-1.5456	-6.3921	0	0	1.6366e-10	2.0556e-09	-2.1005	-8.6841	0	0	3.817e-18	1.4084e-17	-1.9075	-7.8736	0	0	3.447e-15	5.683e-14	-0.87958	-3.6428	0	0	0.00026972	0.001229	-0.74688	-3.1001	3.4317e-05	0.00014498	0.0019343	0.0075278
CXXC1_MBD1_CXXC_domain_LIB-1	16	-3.6667	-23.068	0	0	9.6784e-118	1.0256e-115	-1.5803	-10.116	0	0	4.6779e-24	1.4126e-22	-2.2014	-14.082	0	0	4.8825e-45	1.4122e-43	-1.7117	-10.953	0	0	6.4012e-28	2.2474e-26	-0.6208	-3.9844	0	0	6.7648e-05	0.0003528	-0.60392	-3.8827	0	0	0.00010329	0.00055971
KDM4C_NEG_CONTROL_TUDOR_domain_LIB-1	8	-0.7471	-4.2118	0	0	2.5339e-05	2.9095e-05	0.24866	1.4025	0.0047529	0.012383	0.16075	0.40627	-0.85837	-4.8389	0	0	1.3058e-06	1.5798e-06	0.25693	1.4493	0.00024022	0.00070387	0.14726	0.29132	-0.039869	-0.22474	0.52018	0.61164	0.82218	0.88653	-0.24512	-1.3828	0.034386	0.061482	0.16671	0.30708
KDM4C_KDM4A_TUDOR_domain_LIB-1	16	-2.18	-15.512	0	0	2.8737e-54	5.5456e-53	-0.85081	-6.0868	0	0	1.1517e-09	1.3478e-08	-1.3417	-9.5995	0	0	8.0347e-22	4.3927e-21	-0.63211	-4.5262	0	0	6.0055e-06	3.8147e-05	-0.79437	-5.6757	0	0	1.3809e-08	1.3792e-07	-1.0571	-7.5758	0	0	3.5694e-14	8.142e-13
ZFP36L1_ZFP36_C3_H_ZF_domain_LIB-3	15	-1.6417	-12.144	0	0	6.2083e-34	4.9429e-33	-0.13979	-1.036	0.01721	0.038195	0.30022	0.58556	-1.6817	-12.442	0	0	1.551e-35	2.6982e-34	-0.26398	-1.9563	0.00025738	0.00074981	0.050429	0.12372	-0.32983	-2.4429	5.1476e-05	0.00019139	0.014569	0.040124	-0.38546	-2.8575	0	0	0.0042702	0.014983
ZFP36L1_ZFP36_CCCF_ZF_domain_LIB-3	15	-1.9921	-15.41	0	0	1.4035e-53	2.6644e-52	0.13608	1.0547	0.039019	0.076876	0.29155	0.57701	-1.6266	-12.595	0	0	2.2362e-36	4.0664e-35	-0.25132	-1.9477	0.00054907	0.0015055	0.051455	0.12576	-0.23138	-1.7928	0.0028655	0.0071705	0.073008	0.1495	-0.13886	-1.0763	0.091404	0.14339	0.28178	0.45011
ZFP36L1_ZFP36L2_C3_H_ZF_domain_LIB-3	14	-2.6069	-19.368	0	0	1.4419e-83	6.7497e-82	-0.68397	-5.0973	0	0	3.4461e-07	3.0756e-06	-2.0199	-15.037	0	0	4.1871e-51	1.5445e-49	-0.75781	-5.6475	0	0	1.6278e-08	1.417e-07	-0.13165	-0.98122	0.072375	0.11818	0.32648	0.46624	-0.28331	-2.1122	0.0012697	0.0034588	0.034672	0.088337
ZFP36L1_ZFP36L2_CCCF_ZF_domain_LIB-3	14	-2.8176	-19.76	0	0	6.5383e-87	3.328e-85	-0.8318	-5.8832	0	0	4.0248e-09	4.4722e-08	-1.9629	-13.858	0	0	1.1384e-43	3.093e-42	-0.71838	-5.0824	0	0	3.7262e-07	2.7437e-06	-0.39637	-2.8038	3.4317e-05	0.00013136	0.0050502	0.016286	-0.38079	-2.6961	1.7159e-05	7.5614e-05	0.0070157	0.023048
ZFP36L1_NEG_CONTROL_C3_H_ZF_domain_LIB-3	8	-0.98464	-5.5982	0	0	2.1665e-08	2.9607e-08	0.098527	0.56078	0.30717	0.41671	0.57495	0.80374	-0.85442	-4.8601	0	0	1.1731e-06	1.4246e-06	0.10523	0.59896	0.11858	0.17721	0.5492	0.72851	0.28955	1.6477	0.08732	0.13874	0.099407	0.19051	0.055907	0.31834	0.46484	0.5535	0.75023	0.85389
ZFP36L1_NEG_CONTROL_CCCF_ZF_domain_LIB-3	8	-1.1967	-7.8859	0	0	3.122e-15	7.0184e-15	0.046015	0.30336	0.66894	0.75203	0.76162	0.90109	-1.0668	-7.0311	0	0	2.0485e-12	4.3304e-12	0.053311	0.35146	0.36922	0.46186	0.72524	0.85362	-0.054274	-0.35775	0.45364	0.55079	0.72053	0.81603	-0.17262	-1.1381	0.13334	0.19791	0.25506	0.41838
ZNF830_NEG_CONTROL_U1_ZF_domain_LIB-3	4	-2.4406	-8.0561	0	0	7.8787e-16	1.8478e-15	-0.93362	-3.0963	0	0	0.0019597	0.010831	-1.7624	-5.8403	0	0	5.2097e-09	7.878e-09	-0.84295	-2.7963	0	0	0.0051692	0.018007	-1.3175	-4.3587	0	0	1.3087e-05	7.8385e-05	-0.93033	-3.0882	5.1476e-05	0.00020492	0.0020136	0.0078003
APBB2_APBB3_phospatase_domain_LIB-2B	16	-1.4176	-11.48	0	0	1.6604e-30	1.0722e-29	-0.1071	-0.86871	0.076682	0.13492	0.385	0.66302	-1.2676	-10.272	0	0	9.4195e-25	6.9314e-24	-0.12151	-0.9856	0.13723	0.20058	0.32433	0.518	-0.40683	-3.2967	0.00041181	0.0012872	0.00097825	0.0038692	-0.32341	-2.6243	0.0017502	0.0045648	0.0086833	0.027654
APBB2_NEG_CONTROL_phospatase_domain_LIB-2B	8	-0.63858	-4.0225	1.7159e-05	1.8957e-05	5.7572e-05	6.5031e-05	0.0022206	0.013989	0.94319	0.95898	0.98884	0.99596	-0.63167	-3.9792	0	0	6.9155e-05	7.5179e-05	-0.12327	-0.77657	0.27267	0.35912	0.43741	0.63061	-0.31105	-1.9589	0.0073439	0.016175	0.05013	0.1106	-0.27556	-1.7361	0.017622	0.034354	0.082544	0.17732
LARP4_NEG_CONTROL_RRM_domain_LIB-1	8	-1.7374	-8.8937	0	0	5.9119e-19	1.7619e-18	0.43421	2.2266	1.7159e-05	6.9662e-05	0.025975	0.10631	-1.6668	-8.5358	0	0	1.3919e-17	4.8358e-17	-0.14725	-0.75495	0.17716	0.24985	0.45028	0.64319	-0.88995	-4.5565	0	0	5.2018e-06	3.3536e-05	-0.5012	-2.5701	5.1476e-05	0.00020492	0.010166	0.031683
TDRKH_NEG_CONTROL_KH_domain_LIB-1	8	-1.4255	-8.9285	0	0	4.3177e-19	1.2984e-18	-0.42318	-2.6526	0	0	0.0079881	0.038207	-1.1944	-7.4845	0	0	7.1803e-14	1.7447e-13	-0.27351	-1.7146	0.0088195	0.018026	0.086413	0.19292	0.0052047	0.032626	0.76138	0.82119	0.97397	0.98408	-0.22208	-1.3926	0.053792	0.090896	0.16375	0.30297
SNRPD2_NEG_CONTROL_LSM_domain_LIB-1	8	-2.8519	-10.953	0	0	6.4184e-28	3.5239e-27	-1.3249	-5.1633	0	0	2.427e-07	2.1997e-06	-2.9792	-11.434	0	0	2.8427e-30	3.4444e-29	-1.4587	-5.6819	0	0	1.3317e-08	1.1645e-07	-1.28	-4.9758	0	0	6.4964e-07	4.9524e-06	-0.86832	-3.397	0	0	0.00068126	0.0029999
EPB41L4A_EPB41L4B_phospatase_domain_LIB-2B	14	-0.6144	-3.163	0	0	0.0015614	0.0016695	0.33738	1.7389	0	0	0.082046	0.25917	-0.58223	-2.9985	0	0	0.002713	0.0027994	-0.081406	-0.41931	0.38454	0.47721	0.67499	0.8228	-0.027688	-0.14245	0.443	0.54088	0.88672	0.92771	-0.17928	-0.92449	0.036222	0.064262	0.35523	0.53111
EPB41L4A_NEG_CONTROL_phospatase_domain_LIB-2B	8	-0.97579	-5.2429	0	0	1.5809e-07	2.0411e-07	0.13868	0.74942	0.13626	0.217	0.4536	0.71964	-1.0974	-5.894	0	0	3.7699e-09	5.7995e-09	0.11614	0.6278	0.08744	0.13588	0.53013	0.71313	0.51209	2.7677	0.0010467	0.0030034	0.0056458	0.017897	0.37309	2.022	0	0	0.043181	0.1053
ZNF441_NEG_CONTROL_KRAB_domain_LIB-3	6	-1.121	-4.0587	0	0	4.9336e-05	5.5897e-05	-0.23049	-0.8409	0.019372	0.042332	0.4004	0.67629	-0.62765	-2.2926	0	0	0.021869	0.022164	-0.46586	-1.6959	0.00013727	0.00043609	0.089914	0.19843	0.22313	0.81495	0.27095	0.36139	0.4151	0.55499	-0.093921	-0.34507	0.49025	0.57739	0.73004	0.83998
TTC14_NEG_CONTROL_S1_domain_LIB-1	2	-0.57256	-1.8258	0.053277	0.05392	0.067887	0.069308	-0.32938	-1.0491	0.065546	0.11852	0.29414	0.57904	-1.7165	-5.403	0	0	6.5533e-08	8.8635e-08	-0.2305	-0.73502	0.2693	0.35525	0.46233	0.65487	-0.66662	-2.1056	0.014242	0.028915	0.035237	0.082923	-0.11254	-0.36004	0.59343	0.67299	0.71882	0.83211
MYBL1_MYBL2_Myb_domain_LIB-3B	9	-4.3153	-18.003	0	0	1.852e-72	6.6016e-71	-2.429	-10.196	0	0	2.0656e-24	6.4377e-23	-3.7483	-15.681	0	0	2.0537e-55	8.9655e-54	-1.6156	-6.798	0	0	1.061e-11	1.2803e-10	-2.6203	-10.975	0	0	5.0587e-28	3.1364e-26	-2.6114	-10.986	0	0	4.487e-28	3.3101e-26
MYBL1_MYB_Myb_domain_LIB-3B	13	-0.65187	-4.4943	0	0	6.9794e-06	8.219e-06	-1.2859	-8.805	0	0	1.308e-18	2.9096e-17	-0.73131	-5.0423	0	0	4.5999e-07	5.7584e-07	0.14297	0.98731	0.010518	0.021109	0.32349	0.51709	-0.64265	-4.4107	0	0	1.0302e-05	6.2932e-05	-0.61411	-4.2421	0	0	2.2149e-05	0.00013993
MYBL1_NEG_CONTROL_Myb_domain_LIB-3B	7	-1.0553	-6.0902	0	0	1.1276e-09	1.673e-09	0.065264	0.37924	0.54849	0.65031	0.70451	0.87443	-0.58375	-3.3883	0	0	0.00070315	0.00073585	0.059864	0.34802	0.36429	0.45678	0.72783	0.85468	-0.53551	-3.0806	0.00063487	0.0019186	0.0020658	0.0075059	-0.5175	-3.0137	0.00039465	0.0012267	0.0025806	0.0096626
DDX53_NEG_CONTROL_KH_domain_LIB-1	8	-0.85699	-4.0068	0	0	6.1549e-05	6.9436e-05	-0.26388	-1.237	0.0025051	0.0070548	0.21607	0.48648	-1.0246	-4.7845	0	0	1.7141e-06	2.0557e-06	0.05796	0.27288	0.34031	0.43218	0.78495	0.88837	-0.053028	-0.24807	0.45916	0.55605	0.80408	0.87412	-0.26519	-1.2529	0.02234	0.04217	0.21026	0.3641
SAMD9_SHANK2_SAM_domain_LIB-1	15	-1.7658	-12.503	0	0	7.2168e-36	6.4203e-35	-0.052606	-0.37427	0.33061	0.44124	0.70821	0.87555	-1.6624	-11.785	0	0	4.6484e-32	6.4966e-31	-0.28547	-2.0305	0.00010295	0.0003338	0.042309	0.10697	-0.31923	-2.268	5.1476e-05	0.00019139	0.02333	0.059322	-0.3111	-2.2147	0.00013727	0.00048222	0.026783	0.071537
SAMD9_NEG_CONTROL_SAM_domain_LIB-1	7	-0.53892	-2.7354	0.0011325	0.0011796	0.0062314	0.0065306	0.28916	1.4683	0.0039979	0.010649	0.14202	0.37621	-0.81185	-4.1194	0	0	3.7993e-05	4.1798e-05	-0.076528	-0.38849	0.57699	0.66117	0.69765	0.83714	0.36402	1.848	0.040391	0.071626	0.064603	0.1356	-0.17043	-0.86568	0.17119	0.24447	0.38667	0.56195
DUSP9_DUSP6_phospatase_domain_LIB-2B	16	-0.8891	-8.3198	0	0	8.8089e-17	2.2224e-16	0.1683	1.5753	0.016935	0.037701	0.11519	0.32731	-0.62091	-5.8113	0	0	6.1999e-09	9.2922e-09	0.013786	0.12903	0.53826	0.62609	0.89733	0.95136	0.21733	2.034	0.10297	0.16037	0.04195	0.095802	0.036948	0.34587	0.4524	0.54162	0.72944	0.83974
DUSP9_NEG_CONTROL_phospatase_domain_LIB-2B	8	-1.0663	-6.6739	0	0	2.4905e-11	4.1979e-11	0.17843	1.1181	0.050601	0.095669	0.26353	0.5461	-0.74127	-4.6431	0	0	3.4314e-06	4.0226e-06	-0.18107	-1.1343	0.08883	0.13781	0.25666	0.43995	-0.36598	-2.2903	0.002059	0.0053836	0.022002	0.056512	-0.30994	-1.9425	0.0079444	0.017075	0.052077	0.1226
MIER2_MIER3_Myb_domain_LIB-3B	16	-1.0263	-7.9832	0	0	1.4261e-15	3.2844e-15	-0.042936	-0.33406	0.41239	0.52373	0.73833	0.88844	-0.95667	-7.442	0	0	9.9147e-14	2.3759e-13	-0.40724	-3.1682	8.5793e-05	0.00028066	0.001534	0.0061318	-0.5103	-3.9684	0	0	7.2356e-05	0.00037517	-0.8083	-6.2892	0	0	3.1911e-10	4.4652e-09
MIER2_NEG_CONTROL_Myb_domain_LIB-3B	8	-1.2029	-7.4068	0	0	1.2942e-13	2.55e-13	0.020293	0.12499	0.89333	0.92458	0.90053	0.9621	-1.025	-6.3123	0	0	2.7487e-10	4.7158e-10	-0.0097574	-0.0601	0.88248	0.90956	0.95208	0.97878	-0.55242	-3.4012	1.7159e-05	6.6711e-05	0.00067088	0.002771	-0.82301	-5.0694	0	0	3.9913e-07	3.6008e-06
CREB3L2_CREB3L1_bZIP_domain_LIB-3	16	-1.6742	-11.869	0	0	1.7078e-32	1.248e-31	-0.072536	-0.51586	0.20525	0.30215	0.60595	0.82099	-1.3144	-9.3349	0	0	1.0112e-20	4.9543e-20	-0.48202	-3.4265	0	0	0.00061144	0.0026904	-0.29751	-2.1139	0.0033974	0.0083193	0.034527	0.08155	-0.47502	-3.3795	0.00010295	0.00036957	0.00072623	0.0031811
CREB3L2_NEG_CONTROL_bZIP_domain_LIB-3	8	-1.1804	-6.0343	0	0	1.597e-09	2.3438e-09	-0.13955	-0.71389	0.097632	0.16431	0.4753	0.73671	-1.3891	-7.0994	0	0	1.2529e-12	2.7039e-12	-0.26891	-1.3756	0.0099691	0.020107	0.16894	0.32361	-0.17705	-0.9054	0.094406	0.14884	0.36525	0.50687	-0.098082	-0.50193	0.41174	0.50133	0.61572	0.75522
MYEF2_ALYREF_RRM_domain_LIB-1	16	-3.4654	-18.144	0	0	1.4384e-73	5.256e-72	-1.3301	-7.1735	0	0	7.3083e-13	1.1135e-11	-2.7117	-14.449	0	0	2.5396e-47	8.1101e-46	-1.9052	-10.214	0	0	1.722e-24	5.018e-23	-1.2832	-6.8975	0	0	5.2934e-12	7.9613e-11	-1.1401	-6.1843	0	0	6.2379e-10	8.4447e-09
MYEF2_NEG_CONTROL_RRM_domain_LIB-1	8	-0.83585	-5.1414	0	0	2.7267e-07	3.4663e-07	0.03662	0.22529	0.74798	0.81641	0.82175	0.92921	-0.93893	-5.7754	0	0	7.6756e-09	1.1397e-08	0.0060366	0.037139	0.73995	0.79911	0.97037	0.98551	-0.27495	-1.691	0.015631	0.0313	0.09083	0.17764	0.098864	0.6083	0.2292	0.31087	0.54299	0.70009
ZNF417_NEG_CONTROL_KRAB_domain_LIB-3	8	-0.80411	-4.7449	0	0	2.0861e-06	2.5279e-06	0.03564	0.21036	0.75645	0.82273	0.83338	0.93497	-1.0381	-6.1249	0	0	9.0715e-10	1.483e-09	-0.14798	-0.8734	0.17469	0.2469	0.38244	0.57803	-0.35444	-2.0908	0.0027111	0.0068636	0.036548	0.08563	-0.36668	-2.1646	0.0016644	0.0043605	0.030416	0.079458
CPSF7_CPSF6_RRM_domain_LIB-1	16	-2.6339	-17.319	0	0	3.3787e-67	1.0176e-65	-1.0252	-6.7685	0	0	1.3014e-11	1.7952e-10	-2.2301	-14.697	0	0	6.7494e-49	2.3071e-47	-0.98448	-6.5008	0	0	7.9897e-11	8.9546e-10	-1.1763	-7.7569	0	0	8.7002e-15	1.8044e-13	-0.99517	-6.5759	0	0	4.8345e-11	7.4243e-10
CPSF7_NEG_CONTROL_RRM_domain_LIB-1	8	-1.2395	-7.9707	0	0	1.5783e-15	3.6236e-15	-0.10185	-0.65505	0.2164	0.31522	0.51243	0.76229	-1.094	-7.0355	0	0	1.9848e-12	4.2033e-12	-0.32742	-2.1059	0.0016129	0.0039679	0.035216	0.092138	-0.40016	-2.5734	0.00092656	0.0026899	0.010071	0.029434	-0.31733	-2.0411	0.0069492	0.015306	0.041238	0.10143
MECOM_PRDM4_SET_domain_LIB-1	16	-1.5359	-10.615	0	0	2.5328e-26	1.2504e-25	-0.63085	-4.3677	0	0	1.2554e-05	9.4348e-05	-1.2197	-8.4426	0	0	3.103e-17	1.0384e-16	-0.42019	-2.911	3.4317e-05	0.00011845	0.0036025	0.013069	-0.39268	-2.7179	0.00058339	0.001775	0.0065707	0.020434	-0.67399	-4.6727	0	0	2.9728e-06	2.2604e-05
MECOM_PRDM2_SET_domain_LIB-1	16	-0.72547	-4.6487	0	0	3.34e-06	4.0085e-06	-0.29763	-1.9072	0.00024022	0.00083908	0.056497	0.19687	-1.2571	-8.0491	0	0	8.338e-16	2.4468e-15	-0.25979	-1.665	0.0032601	0.0073643	0.095921	0.20863	-0.32362	-2.0725	0.002162	0.0056062	0.038222	0.08898	-0.47385	-3.0381	0.00010295	0.00036957	0.0023809	0.009016
MECOM_NEG_CONTROL_SET_domain_LIB-1	8	-1.2592	-7.4568	0	0	8.8623e-14	1.7706e-13	-0.2316	-1.3723	0.0072409	0.017916	0.16996	0.41955	-1.0951	-6.4871	0	0	8.7487e-11	1.5783e-10	-0.16063	-0.9519	0.13636	0.19955	0.34115	0.53526	-0.35339	-2.0931	0.0027625	0.0069697	0.036341	0.085177	-0.3962	-2.3483	0.00080645	0.0023354	0.01886	0.053434
MECOM_PRDM16_SET_domain_LIB-1	16	-0.77372	-5.4472	0	0	5.1178e-08	6.8261e-08	-0.29652	-2.0877	0.00024022	0.00083908	0.036827	0.14093	-1.056	-7.4335	0	0	1.0577e-13	2.5258e-13	-0.41032	-2.8888	8.5793e-05	0.00028066	0.0038671	0.013916	-0.29119	-2.0497	0.0037406	0.0090494	0.040398	0.093146	-0.299	-2.1056	0.0028483	0.0070175	0.035236	0.089416
ZNF470_NEG_CONTROL_KRAB_domain_LIB-3	7	-1.1437	-5.3968	0	0	6.7855e-08	8.9775e-08	0.40866	1.9345	0.00017159	0.00061087	0.053051	0.1871	-0.97887	-4.6244	0	0	3.7565e-06	4.394e-06	-0.019639	-0.092916	0.97467	0.98014	0.92597	0.96557	0.25809	1.2207	0.16772	0.24267	0.2222	0.35241	-0.060699	-0.28744	0.6641	0.7354	0.77377	0.87049
ZDHHC4_NEG_CONTROL_zf_DHHC_domain_LIB-3B	8	-0.83248	-5.5429	0	0	2.9756e-08	4.0297e-08	-0.02986	-0.19887	0.66594	0.74983	0.84237	0.93788	-1.0318	-6.8694	0	0	6.4467e-12	1.2976e-11	-0.16625	-1.1071	0.12207	0.18178	0.26823	0.45404	0.073887	0.49201	0.84279	0.88541	0.62271	0.74035	-0.02887	-0.19231	0.87905	0.91053	0.8475	0.91425
CHEK1_NEG_CONTROL_Kinase_domain_LIB-2A	7	-2.0678	-8.7578	0	0	1.9911e-18	5.7008e-18	-0.54978	-2.3448	0	0	0.019039	0.080843	-1.5216	-6.4781	0	0	9.2895e-11	1.6728e-10	-1.2183	-5.1829	0	0	2.1852e-07	1.655e-06	-0.70795	-3.0132	6.8634e-05	0.00024992	0.0025848	0.0091355	-0.38065	-1.6257	0.0043411	0.01015	0.10401	0.213
SP4_NEG_CONTROL_C2_H2_ZF_domain_LIB-3	8	-0.37965	-2.0923	0.0055251	0.005672	0.036416	0.037391	0.10984	0.60535	0.2493	0.35422	0.54494	0.78417	-1.03	-5.6744	0	0	1.3922e-08	2.0135e-08	0.0018439	0.010162	0.77776	0.83087	0.99189	0.99711	0.26782	1.4759	0.12073	0.18342	0.13998	0.24829	0.1324	0.72979	0.11522	0.17471	0.46552	0.63523
SP4_NEG_CONTROL_H2_C2_ZF_domain_LIB-3	8	-1.0389	-7.0775	0	0	1.4681e-12	2.6868e-12	-0.085315	-0.58131	0.29262	0.40193	0.56103	0.79497	-1.2118	-8.2542	0	0	1.5289e-16	4.8101e-16	0.13557	0.92381	0.049262	0.082334	0.35558	0.5496	-0.11941	-0.81349	0.21404	0.29724	0.41594	0.55579	0.073363	0.49994	0.357	0.44691	0.61712	0.75622
RIMS1_NEG_CONTROL_PHD_domain_LIB-1	8	-1.2225	-6.7139	0	0	1.8943e-11	3.221e-11	0.036658	0.20146	0.74755	0.81617	0.84034	0.93733	-0.86458	-4.7503	0	0	2.0307e-06	2.4205e-06	-0.13034	-0.71627	0.24195	0.32566	0.47382	0.66637	0.21234	1.1669	0.23972	0.32662	0.24326	0.37586	0.2125	1.1681	0.013795	0.027791	0.24277	0.40448
INPP5D_OCRL_phospatase_domain_LIB-2B	12	-1.3557	-9.2334	0	0	2.6216e-20	8.6246e-20	-0.0050441	-0.034764	0.84537	0.89068	0.97227	0.99004	-1.1492	-7.8653	0	0	3.6812e-15	1.0199e-14	-0.25214	-1.7351	0.0047872	0.010397	0.082723	0.18629	-0.36496	-2.4949	0.00089224	0.0025981	0.012598	0.035598	-0.16577	-1.1469	0.083614	0.13292	0.25141	0.41444
INPP5D_INPPL1_phospatase_domain_LIB-2B	15	-1.229	-6.0052	0	0	1.9105e-09	2.792e-09	0.027861	0.13672	0.76623	0.83042	0.89125	0.95861	-1.4912	-7.2759	0	0	3.4399e-13	7.7946e-13	-0.02806	-0.1377	0.94353	0.95725	0.89048	0.94717	0.5131	2.5188	0	0	0.011777	0.033579	0.035866	0.17627	0.45889	0.54792	0.86008	0.92075
INPP5D_NEG_CONTROL_phospatase_domain_LIB-2B	8	-0.81173	-4.1057	0	0	4.0315e-05	4.5854e-05	0.070201	0.35638	0.48315	0.59019	0.72155	0.882	-1.0034	-5.0697	0	0	3.9845e-07	5.0171e-07	0.47397	2.411	0	0	0.015909	0.047768	-0.19979	-1.0088	0.066198	0.10935	0.31308	0.45192	-0.17025	-0.86656	0.13898	0.20516	0.38618	0.56164
PTPN9_NEG_CONTROL_phospatase_domain_LIB-2B	8	-0.11718	-0.59854	0.3481	0.34953	0.54948	0.55184	-0.35718	-1.8222	5.1476e-05	0.00020053	0.068419	0.22805	-0.55365	-2.8266	0	0	0.0047049	0.0048254	-0.16152	-0.82453	0.13389	0.19662	0.40964	0.60378	0.38925	1.9875	0.015734	0.031458	0.046863	0.10484	0.14918	0.76234	0.079015	0.12653	0.44586	0.61677
ZNF318_MATR3_U1_ZF_domain_LIB-3	15	-4.0423	-22.747	0	0	1.531e-114	1.5385e-112	-1.6837	-9.8095	0	0	1.0247e-22	2.9132e-21	-2.752	-15.886	0	0	7.9293e-57	3.6387e-55	-1.2608	-7.3898	0	0	1.4709e-13	2.0934e-12	-1.2994	-7.5736	0	0	3.6296e-14	7.0512e-13	-0.98012	-5.7845	0	0	7.271e-09	8.5177e-08
ZNF318_NEG_CONTROL_U1_ZF_domain_LIB-3	7	-1.2945	-7.1771	0	0	7.1193e-13	1.3339e-12	0.07959	0.44352	0.45475	0.56377	0.65739	0.84828	-1.2138	-6.7383	0	0	1.6028e-11	3.0998e-11	0.11197	0.62412	0.13104	0.19324	0.53255	0.71563	-0.55164	-3.0577	0.00051476	0.0015852	0.0022305	0.0080217	-0.47119	-2.6281	0.0009094	0.0025942	0.0085869	0.027422
ZNF114_NEG_CONTROL_H2_C2_ZF_domain_LIB-3	8	-1.8738	-8.4905	0	0	2.0584e-17	5.4628e-17	0.07639	0.34754	0.43981	0.54975	0.72819	0.88497	-1.3414	-6.0945	0	0	1.0978e-09	1.7802e-09	-0.087779	-0.39932	0.47351	0.56514	0.68966	0.83278	-0.085531	-0.38892	0.32296	0.41831	0.69733	0.79836	-0.12478	-0.56785	0.2862	0.3729	0.57013	0.72198
ZMYM2_NEG_CONTROL_MYM_type_ZF_domain_LIB-3	8	-1.8963	-9.7453	0	0	1.9318e-22	7.3463e-22	-1.1169	-5.7488	0	0	8.9868e-09	9.6101e-08	-1.0916	-5.6258	0	0	1.8463e-08	2.6353e-08	-0.28745	-1.4821	0.0058682	0.012416	0.13832	0.27769	0.46543	2.4003	0.0031057	0.0076923	0.01638	0.044258	-0.001338	-0.0069021	0.89969	0.92605	0.99449	0.99714
ZMYM2_ZMYM4_MYM_type_ZF_domain_LIB-3	16	-1.6486	-11.342	0	0	8.1251e-30	5.0999e-29	-1.6837	-11.544	0	0	7.9308e-31	3.3252e-29	-1.4655	-10.097	0	0	5.6867e-24	3.8381e-23	-0.5585	-3.854	0	0	0.00011622	0.00059758	-0.27772	-1.9157	0.0044955	0.010612	0.055399	0.12007	-0.6726	-4.6464	0	0	3.3783e-06	2.5421e-05
ZMYM2_ZMYM6_MYM_type_ZF_domain_LIB-3	16	-1.5632	-10.179	0	0	2.458e-24	1.0663e-23	-1.4386	-9.3621	0	0	7.8134e-21	1.9885e-19	-1.1831	-7.7087	0	0	1.2714e-14	3.3341e-14	-0.46729	-3.0453	0	0	0.0023242	0.0088534	0.2304	1.5017	0.079839	0.12852	0.13317	0.23885	-0.24826	-1.6184	0.0076527	0.016531	0.10557	0.21505
LHX9_LHX2_Homeodomain_domain_LIB-3	15	-1.0389	-8.2845	0	0	1.1861e-16	2.9559e-16	-0.12789	-1.0222	0.028071	0.058272	0.30671	0.59186	-1.0632	-8.4819	0	0	2.2146e-17	7.5278e-17	-0.25129	-2.0081	0.00054907	0.0015055	0.044632	0.11171	0.1516	1.2114	0.31201	0.4068	0.22576	0.35595	0.01901	0.15226	0.62105	0.69814	0.87898	0.93123
LHX9_NEG_CONTROL_Homeodomain_domain_LIB-3	8	-1.0821	-5.2227	0	0	1.7631e-07	2.2695e-07	0.20191	0.97458	0.025652	0.053971	0.32977	0.61557	-1.0749	-5.1881	0	0	2.1249e-07	2.7413e-07	-0.050843	-0.24541	0.75326	0.81086	0.80614	0.90051	0.6688	3.2282	0	0	0.0012457	0.0047968	0.13223	0.63828	0.11561	0.17517	0.52329	0.68318
LHX9_LHX6_Homeodomain_domain_LIB-3	15	-0.97897	-7.7677	0	0	7.9929e-15	1.7356e-14	0.074737	0.59317	0.28991	0.39873	0.55307	0.79035	-0.93659	-7.4321	0	0	1.0691e-13	2.5505e-13	-0.04616	-0.36635	0.71982	0.78318	0.7141	0.8466	-0.14117	-1.1202	0.044852	0.078357	0.26263	0.39878	-0.039327	-0.31216	0.7298	0.78948	0.75492	0.85664
LHX9_ISL1_Homeodomain_domain_LIB-3	16	-0.9946	-7.1568	0	0	8.2609e-13	1.5428e-12	-1.688	-12.123	0	0	8.0178e-34	4.011e-32	-0.87258	-6.2796	0	0	3.3941e-10	5.7738e-10	-0.1233	-0.88744	0.13102	0.19324	0.37484	0.57009	0.42691	3.0728	0.0019561	0.0051572	0.0021203	0.007671	0.091313	0.65733	0.12304	0.18511	0.51097	0.6729
LHX9_ISL2_Homeodomain_domain_LIB-3	16	-0.94925	-6.7433	0	0	1.5483e-11	2.6455e-11	-0.068486	-0.48699	0.22675	0.32737	0.62627	0.83064	-0.95747	-6.8032	0	0	1.023e-11	2.0133e-11	-0.23229	-1.6515	0.006383	0.013415	0.098627	0.21352	0.3614	2.5701	0.006057	0.013701	0.010166	0.029668	0.031631	0.2251	0.50142	0.58811	0.8219	0.89937
KIF3A_NEG_CONTROL_SART_1_domain_LIB-3	2	-1.2396	-4.2278	0.00068634	0.00071833	2.3595e-05	2.7128e-05	0.0803	0.27396	0.67589	0.75781	0.78412	0.91205	-0.74711	-2.5487	0	0	0.010812	0.011007	0.01029	0.035105	0.90287	0.92582	0.972	0.98604	0.16512	0.5633	0.57474	0.66211	0.57323	0.69935	-0.31977	-1.091	0.17443	0.24838	0.27527	0.44164
ETNK1_CHKA_Kinase_domain_LIB-2A	15	-2.5767	-13.966	0	0	2.5168e-44	3.3954e-43	-2.075	-11.276	0	0	1.7324e-29	6.963e-28	-3.0464	-16.321	0	0	6.9588e-60	3.4663e-58	-0.47401	-2.6537	0	0	0.0079623	0.026121	-0.61767	-3.4373	0	0	0.00058756	0.00246	-0.23081	-1.298	0.0041867	0.0098387	0.1943	0.34361
ETNK1_ETNK2_Kinase_domain_LIB-2A	16	-2.1878	-13.075	0	0	4.5775e-39	4.9403e-38	-0.7241	-4.4084	0	0	1.0414e-05	7.8771e-05	-2.1175	-12.702	0	0	5.7363e-37	1.0979e-35	-0.23946	-1.4648	0.0053535	0.011418	0.14299	0.28469	-0.6654	-4.0355	0	0	5.4493e-05	0.00029003	-0.62674	-3.8423	0	0	0.00012188	0.00064957
ETNK1_NEG_CONTROL_Kinase_domain_LIB-2A	8	-2.2243	-10.096	0	0	5.7419e-24	2.4284e-23	-0.24159	-1.1176	0.0050961	0.013168	0.26372	0.54619	-1.6321	-7.4948	0	0	6.6402e-14	1.6202e-13	-0.073061	-0.33831	0.57605	0.66041	0.73513	0.85953	-0.17951	-0.82907	0.090975	0.14406	0.40706	0.54853	-0.20263	-0.93972	0.077848	0.12495	0.34736	0.52296
EPHA7_EPHB3_SAM_domain_LIB-1	16	-1.1065	-8.4847	0	0	2.162e-17	5.726e-17	0.017781	0.13673	0.89252	0.92398	0.89125	0.95861	-1.0213	-7.8391	0	0	4.5383e-15	1.2441e-14	-0.18771	-1.4429	0.022272	0.041063	0.14905	0.29392	-0.50284	-3.8518	1.7159e-05	6.6711e-05	0.00011724	0.000583	-0.4712	-3.6261	0.00010295	0.00036957	0.00028774	0.0014086
EPHA7_EPHA3_SAM_domain_LIB-1	16	-1.1036	-8.4916	0	0	2.0383e-17	5.4133e-17	0.13541	1.047	0.050961	0.096272	0.29511	0.57998	-0.76068	-5.8713	0	0	4.3231e-09	6.6076e-09	0.064449	0.49829	0.14532	0.21057	0.61828	0.78341	-0.042844	-0.33041	0.34118	0.43778	0.74109	0.83174	-0.11338	-0.87793	0.18538	0.26138	0.37998	0.55537
EPHA7_EPHA4_SAM_domain_LIB-1	16	-1.1165	-6.1169	0	0	9.5405e-10	1.425e-09	0.10342	0.56831	0.13442	0.21481	0.56982	0.80081	-1.1826	-6.4801	0	0	9.1651e-11	1.6514e-10	0.1718	0.94437	0.0029856	0.0068075	0.34498	0.53897	0.50818	2.793	0.00032601	0.0010451	0.0052228	0.016729	0.20958	1.1532	0.0033802	0.0081607	0.24884	0.41136
EPHA7_SAMD5_SAM_domain_LIB-1	16	-1.1725	-7.9688	0	0	1.602e-15	3.6771e-15	0.15706	1.0712	0.025326	0.053343	0.2841	0.56878	-1.2838	-8.7248	0	0	2.6655e-18	9.9836e-18	-0.24965	-1.7012	0.0041524	0.0091841	0.088907	0.19687	0.24744	1.6865	0.056692	0.095782	0.091691	0.1788	-0.20125	-1.3736	0.0221	0.041771	0.16955	0.31118
EPHA7_NEG_CONTROL_SAM_domain_LIB-1	8	-0.67299	-3.8681	0	0	0.00010969	0.00012242	0.082323	0.47395	0.40101	0.51252	0.63553	0.83477	-0.85416	-4.9066	0	0	9.2682e-07	1.1349e-06	0.064037	0.36875	0.30307	0.39295	0.71232	0.84531	0.18015	1.036	0.34327	0.43995	0.30022	0.43902	-0.098727	-0.5694	0.40836	0.49801	0.56908	0.72155
EPHA7_EPHA8_SAM_domain_LIB-1	16	-0.94753	-6.9406	0	0	3.9034e-12	6.9357e-12	-0.15424	-1.1325	0.017845	0.039454	0.25742	0.53937	-1.1442	-8.3743	0	0	5.5544e-17	1.8145e-16	-0.23101	-1.6962	0.0065889	0.013818	0.089856	0.1984	-0.34683	-2.537	0.0014585	0.0040275	0.011182	0.032126	-0.24518	-1.805	0.0082018	0.017561	0.071077	0.15753
EPHA7_EPHB4_SAM_domain_LIB-1	15	-1.6591	-12.612	0	0	1.8086e-36	1.6626e-35	0.16065	1.2312	0.013229	0.030342	0.21824	0.48948	-1.333	-10.171	0	0	2.6793e-24	1.8645e-23	-0.24061	-1.8423	0.0011325	0.0028909	0.065434	0.15321	-0.6504	-4.9555	0	0	7.2148e-07	5.4431e-06	-0.57082	-4.3767	0	0	1.2048e-05	8.0175e-05
EPHA7_EPHA1_SAM_domain_LIB-1	16	-1.7022	-12.798	0	0	1.6725e-37	1.6479e-36	0.10989	0.83587	0.11193	0.18393	0.40323	0.67861	-1.0762	-8.1568	0	0	3.44e-16	1.0475e-15	0.1838	1.3987	0.0019561	0.0046817	0.1619	0.31284	0.39115	2.9746	0.0036891	0.008949	0.0029341	0.010209	0.050007	0.38105	0.34789	0.43805	0.70317	0.81945
EPHA7_EPHA2_SAM_domain_LIB-1	16	-1.2114	-8.1573	0	0	3.4248e-16	8.2139e-16	0.12345	0.83548	0.073747	0.13056	0.40345	0.67878	-0.94518	-6.3815	0	0	1.7541e-10	3.0757e-10	-0.18328	-1.2394	0.025309	0.0459	0.21519	0.38846	0.02932	0.19808	0.82402	0.87126	0.84298	0.90044	-0.24859	-1.6844	0.0076356	0.016512	0.092108	0.19366
EPHA7_EPHB1_SAM_domain_LIB-1	13	-0.69608	-3.9748	0	0	7.0447e-05	7.9206e-05	-0.10133	-0.57902	0.11457	0.18742	0.56257	0.79599	-1.2718	-7.2417	0	0	4.432e-13	9.9768e-13	-0.25457	-1.4542	0.0027968	0.0064161	0.14588	0.28914	-0.042215	-0.24093	0.3888	0.48729	0.80961	0.87831	-0.36823	-2.1073	0.00034317	0.0010834	0.035092	0.089094
EPHA7_EPHB2_SAM_domain_LIB-1	16	-1.0873	-8.2352	0	0	1.7931e-16	4.4139e-16	0.17997	1.3696	0.011565	0.026858	0.1708	0.42063	-1.1088	-8.4027	0	0	4.3645e-17	1.4407e-16	-0.29962	-2.2763	0.0012011	0.0030369	0.022827	0.064736	-0.037618	-0.28553	0.36877	0.46671	0.77524	0.85472	-0.24937	-1.8999	0.0074983	0.016285	0.057444	0.13277
PRMT8_PRMT1_Methyltrans_domain_LIB-1	16	-3.4632	-16.301	0	0	9.6887e-60	2.2814e-58	-1.8319	-8.783	0	0	1.5911e-18	3.5191e-17	-3.0589	-14.529	0	0	7.9175e-48	2.585e-46	-2.3806	-11.349	0	0	7.4677e-30	2.8353e-28	-1.5877	-7.6037	0	0	2.878e-14	5.6665e-13	-1.2142	-5.8626	0	0	4.5573e-09	5.4763e-08
PRMT8_PRMT6_Methyltrans_domain_LIB-1	16	-0.95189	-7.6641	0	0	1.8006e-14	3.7891e-14	-0.039929	-0.32174	0.43888	0.549	0.74765	0.89381	-0.91321	-7.3546	0	0	1.9149e-13	4.4525e-13	-0.11521	-0.92835	0.16364	0.23349	0.35323	0.54729	0.032589	0.2625	0.84969	0.89073	0.79293	0.86708	-0.030841	-0.24864	0.82322	0.86577	0.80364	0.88898
PRMT8_PRMT3_Methyltrans_domain_LIB-1	16	-1.1068	-8.1947	0	0	2.5131e-16	6.0988e-16	0.42074	3.1208	0	0	0.0018033	0.010057	-0.90333	-6.6937	0	0	2.1761e-11	4.1624e-11	-0.46014	-3.4097	0	0	0.00065036	0.0028424	-0.54805	-4.0545	0	0	5.0246e-05	0.00026878	-0.57553	-4.269	1.7159e-05	7.5614e-05	1.9639e-05	0.00012489
PRMT8_NEG_CONTROL_Methyltrans_domain_LIB-1	8	-1.114	-5.4889	0	0	4.0437e-08	5.4269e-08	-0.0066069	-0.032611	0.8623	0.90297	0.97398	0.99056	-1.2309	-6.0638	0	0	1.3293e-09	2.1416e-09	0.24943	1.2316	0.00030885	0.00089109	0.2181	0.39213	0.065742	0.32433	0.88917	0.91921	0.74569	0.83478	0.1528	0.75478	0.072804	0.118	0.45038	0.62133
DDR2_NEG_CONTROL_Kinase_domain_LIB-2A	8	-0.29247	-1.8045	0.027248	0.027649	0.07116	0.072611	0.032558	0.20086	0.78358	0.84412	0.8408	0.93738	-0.58577	-3.6138	0	0	0.00030172	0.0003193	-0.32793	-2.023	0.0016129	0.0039679	0.04307	0.10862	0.11339	0.69949	0.63037	0.71039	0.48425	0.62087	-0.021001	-0.12958	0.94164	0.95642	0.8969	0.94125
DDR2_DDR1_Kinase_domain_LIB-2A	16	-1.2941	-9.4967	0	0	2.1667e-21	7.7352e-21	-0.087546	-0.64487	0.13603	0.21679	0.51901	0.76664	-1.0483	-7.7088	0	0	1.27e-14	3.3309e-14	-0.32696	-2.4072	0.00061771	0.0016733	0.016076	0.048156	-0.33224	-2.4413	0.0018703	0.0049613	0.014635	0.040253	-0.36025	-2.6567	0.00092656	0.0026303	0.0078915	0.025516
DDR2_NTRK3_Kinase_domain_LIB-2A	16	-0.72084	-4.4848	0	0	7.2966e-06	8.5813e-06	0.38742	2.4124	0	0	0.01585	0.069557	-0.79433	-4.9422	0	0	7.7232e-07	9.5039e-07	-0.22632	-1.4084	0.0075326	0.015626	0.159	0.30919	0.18027	1.1218	0.19926	0.28	0.26195	0.39808	0.023196	0.14448	0.58361	0.66367	0.88512	0.93519
KAT2B_NEG_CONTROL_acetyltransf_domain_LIB-1	8	0.30982	1.1935	0.020625	0.020961	0.23268	0.23514	-0.023884	-0.09194	0.71546	0.79121	0.92675	0.97208	-0.83661	-3.2185	0	0	0.0012886	0.0013397	0.15795	0.60822	0.023507	0.043028	0.54304	0.72365	0.27091	1.0428	0.11505	0.17605	0.29705	0.43559	0.10088	0.38868	0.22131	0.3021	0.69752	0.81547
KAT2B_KAT2A_acetyltransf_domain_LIB-1	16	-2.4522	-12.721	0	0	4.5118e-37	4.339e-36	-1.0545	-5.5184	0	0	3.4208e-08	3.4492e-07	-1.9104	-9.9745	0	0	1.971e-23	1.2513e-22	-1.0278	-5.3808	0	0	7.4137e-08	5.9066e-07	-1.5545	-8.0769	0	0	6.6429e-16	1.5424e-14	-1.1192	-5.8729	0	0	4.283e-09	5.1787e-08
CERS3_NEG_CONTROL_Homeodomain_domain_LIB-3	8	-0.93735	-5.7464	0	0	9.1167e-09	1.2757e-08	-0.012227	-0.075001	0.81292	0.8667	0.94021	0.97814	-0.95317	-5.844	0	0	5.0957e-09	7.7137e-09	-0.26236	-1.6091	0.011994	0.023739	0.1076	0.22869	-0.095236	-0.5839	0.28876	0.38126	0.55928	0.68726	0.0015829	0.0097126	0.87562	0.9077	0.99225	0.99601
IPP_KLHL2_BTB_POZ_domain_LIB-1	16	-0.97679	-7.217	0	0	5.3146e-13	1.0043e-12	0.12081	0.8943	0.079942	0.13953	0.37116	0.65076	-1.0312	-7.6205	0	0	2.5267e-14	6.4235e-14	-0.25233	-1.8667	0.003895	0.0086674	0.061941	0.14657	-0.1131	-0.83593	0.097443	0.15285	0.40319	0.54469	-0.1126	-0.83406	0.18862	0.26534	0.40424	0.578
IPP_KLHL5_BTB_POZ_domain_LIB-1	16	-0.66878	-5.4077	1.7159e-05	1.8957e-05	6.3822e-08	8.4593e-08	-0.0179	-0.14478	0.667	0.75063	0.88488	0.95612	-1.0688	-8.6367	0	0	5.7846e-18	2.0894e-17	-0.11247	-0.90973	0.1751	0.24733	0.36297	0.55815	-0.15597	-1.2605	0.040683	0.072111	0.20749	0.33441	0.0064597	0.052279	0.758	0.81318	0.95831	0.9758
IPP_KLHL1_BTB_POZ_domain_LIB-1	12	-0.98495	-7.1403	0	0	9.314e-13	1.7315e-12	0.32896	2.3891	8.5793e-05	0.0003202	0.01689	0.073376	-1.2036	-8.7208	0	0	2.763e-18	1.0313e-17	-0.099286	-0.72074	0.30374	0.39364	0.47107	0.66374	-0.24266	-1.759	0.011307	0.023595	0.078578	0.15871	-0.24654	-1.791	0.011857	0.024314	0.073293	0.1614
IPP_KLHL18_BTB_POZ_domain_LIB-1	16	-0.8352	-6.8614	0	0	6.8211e-12	1.1925e-11	0.17634	1.4505	0.012903	0.029682	0.14693	0.38365	-1.1434	-9.3859	0	0	6.2403e-21	3.1138e-20	-0.26346	-2.1657	0.0029856	0.0068075	0.030336	0.081586	0.025061	0.20594	0.79051	0.84464	0.83684	0.8957	-0.1571	-1.2929	0.064756	0.10646	0.19606	0.34568
IPP_KLHL4_BTB_POZ_domain_LIB-1	16	-1.1379	-8.8421	0	0	9.3899e-19	2.7625e-18	0.12978	1.0123	0.06057	0.11095	0.31141	0.59739	-1.1662	-9.066	0	0	1.2347e-19	5.4023e-19	-0.1553	-1.2106	0.053689	0.08869	0.22605	0.40264	0.064873	0.50529	0.88644	0.91672	0.61335	0.73255	-0.21808	-1.7027	0.015014	0.029874	0.088633	0.1877
IPP_KLHL12_BTB_POZ_domain_LIB-1	16	-1.6633	-11.279	0	0	1.664e-29	1.0155e-28	-0.20496	-1.3976	0.0041352	0.010962	0.16224	0.40842	-1.2148	-8.2685	0	0	1.3563e-16	4.29e-16	-0.74564	-5.0761	0	0	3.8533e-07	2.8301e-06	-0.46162	-3.1402	0.00013727	0.00047393	0.0016881	0.0062684	-0.26493	-1.8086	0.0055937	0.012648	0.07051	0.15661
IPP_KLHL3_BTB_POZ_domain_LIB-1	16	-0.83577	-4.5748	0	0	4.7668e-06	5.6678e-06	-0.084603	-0.46328	0.14784	0.23164	0.64317	0.83956	-1.0597	-5.7995	0	0	6.6527e-09	9.9364e-09	-0.15895	-0.87037	0.048524	0.081276	0.3841	0.57971	0.12867	0.70448	0.43627	0.53427	0.48113	0.61797	-0.1189	-0.65138	0.16438	0.23599	0.5148	0.67559
IPP_NEG_CONTROL_BTB_POZ_domain_LIB-1	8	-1.0671	-5.7485	0	0	9.0014e-09	1.2602e-08	0.05066	0.2735	0.63111	0.72089	0.78447	0.91205	-0.99087	-5.3419	0	0	9.1995e-08	1.229e-07	-0.0088192	-0.047613	0.87373	0.90366	0.96202	0.98268	-0.17936	-0.96675	0.091249	0.14443	0.33367	0.47384	0.1216	0.65709	0.14526	0.21298	0.51112	0.67295
ELMO2_NEG_CONTROL_phospatase_domain_LIB-2B	7	-1.0457	-6.0149	0	0	1.8005e-09	2.6345e-09	0.029596	0.17077	0.8231	0.87457	0.86441	0.94692	-1.1723	-6.7413	0	0	1.5696e-11	3.038e-11	-0.11739	-0.67718	0.33401	0.42558	0.49829	0.68678	-0.12301	-0.70824	0.24456	0.33201	0.47879	0.61558	-0.2379	-1.3744	0.056417	0.09481	0.1693	0.31092
ELMO2_ELMO3_phospatase_domain_LIB-2B	12	-0.82182	-5.0307	0	0	4.888e-07	6.1171e-07	-0.079849	-0.48908	0.22807	0.32897	0.62478	0.82991	-1.2138	-7.4236	0	0	1.1395e-13	2.7096e-13	-0.22194	-1.3592	0.01232	0.024318	0.17407	0.3305	-0.33426	-2.0445	0.0017502	0.0047091	0.040906	0.094007	-0.46721	-2.8633	1.7159e-05	7.5614e-05	0.0041929	0.014752
ZNF273_NEG_CONTROL_C2_H2_ZF_domain_LIB-3	6	-0.26737	-1.4065	0.075909	0.076679	0.15957	0.16176	0.21842	1.1494	0.034369	0.069021	0.2504	0.53203	-0.60341	-3.1706	0	0	0.0015213	0.001579	0.14592	0.76784	0.06836	0.10936	0.44258	0.63597	0.25625	1.3464	0.19413	0.27401	0.17816	0.29806	0.19846	1.0463	0.043926	0.076145	0.29542	0.4664
FOXD4L6_FOXD3_Forkhead_domain_LIB-3	16	-2.0669	-13.466	0	0	2.4699e-41	2.971e-40	-0.66479	-4.4111	0	0	1.0283e-05	7.788e-05	-2.0657	-13.492	0	0	1.7316e-41	4.2581e-40	-1.4445	-9.477	0	0	2.6161e-21	6.5435e-20	-0.54773	-3.624	0	0	0.00029008	0.0013075	-0.26188	-1.749	0.0058854	0.013225	0.08029	0.1734
FOXD4L6_FOXD4_Forkhead_domain_LIB-3	16	-3.5617	-19.365	0	0	1.5365e-83	7.1638e-82	-1.172	-6.6187	0	0	3.6244e-11	4.8062e-10	-2.898	-16.088	0	0	3.0901e-58	1.4822e-56	-2.1785	-12.164	0	0	4.8151e-34	2.201e-32	-1.2506	-7.0354	0	0	1.9872e-12	3.1175e-11	-0.91652	-5.1962	0	0	2.0335e-07	1.9132e-06
FOXD4L6_FOXD4L3_Forkhead_domain_LIB-3	4	-4.2043	-13.154	0	0	1.6074e-39	1.7843e-38	-2.025	-6.457	0	0	1.0678e-10	1.3588e-09	-3.7395	-11.768	0	0	5.7225e-32	7.9124e-31	-1.6228	-5.1927	0	0	2.0722e-07	1.5766e-06	-0.75328	-2.4156	0.00030885	0.00099613	0.01571	0.042704	-0.32084	-1.0314	0.055988	0.094225	0.30235	0.47488
FOXD4L6_NEG_CONTROL_Forkhead_domain_LIB-3	8	-2.2623	-10.07	0	0	7.517e-24	3.1517e-23	-0.20736	-0.93557	0.016078	0.036038	0.3495	0.63414	-2.341	-10.423	0	0	1.9514e-25	1.5307e-24	-1.0565	-4.752	0	0	2.0141e-06	1.3594e-05	-0.11412	-0.51453	0.23071	0.31649	0.60688	0.72723	-0.25478	-1.1506	0.02814	0.051621	0.24988	0.41262
FOXD4L6_FOXD4L5_Forkhead_domain_LIB-3	16	-4.0513	-24.01	0	0	2.2066e-127	3.4294e-125	-1.8226	-11.015	0	0	3.2205e-28	1.2307e-26	-3.0871	-18.528	0	0	1.2334e-76	1.1501e-74	-2.3074	-13.897	0	0	6.5665e-44	4.5023e-42	-1.521	-9.1891	0	0	3.9628e-20	1.3048e-18	-1.1072	-6.7288	0	0	1.7101e-11	2.8234e-10
FOXD4L6_FOXD4L1_Forkhead_domain_LIB-3	15	-3.9937	-25.253	0	0	1.0498e-140	2.4972e-138	-1.1013	-7.1396	0	0	9.3601e-13	1.4169e-11	-3.2877	-21.007	0	0	5.6877e-98	1.3259e-95	-2.0618	-13.292	0	0	2.5683e-40	1.482e-38	-1.4741	-9.5163	0	0	1.7938e-21	6.5752e-20	-0.98989	-6.4313	0	0	1.2651e-10	1.8595e-09
FOXD4L6_FOXD4L4_Forkhead_domain_LIB-3	12	-2.5839	-12.733	0	0	3.9012e-37	3.7674e-36	-0.91709	-4.5916	0	0	4.3982e-06	3.4592e-05	-2.4975	-12.35	0	0	4.8929e-35	8.1825e-34	-1.6284	-8.1058	0	0	5.2403e-16	9.3395e-15	-0.78074	-3.9031	0	0	9.4987e-05	0.00048159	-0.45069	-2.2648	5.1476e-05	0.00020492	0.023525	0.064337
BTBD3_BTBD1_BTB_POZ_domain_LIB-1	16	-1.0023	-9.5264	0	0	1.6284e-21	5.8474e-21	0.05057	0.48086	0.50959	0.61381	0.63062	0.8332	-0.85758	-8.1526	0	0	3.562e-16	1.0826e-15	-0.096255	-0.91523	0.26229	0.34769	0.36007	0.55494	-0.29271	-2.7818	0.0036548	0.0088768	0.0054059	0.017259	-0.26669	-2.5362	0.0053535	0.012185	0.011205	0.034389
BTBD3_NEG_CONTROL_BTB_POZ_domain_LIB-1	8	-1.1164	-6.3856	0	0	1.7067e-10	2.6942e-10	-0.010622	-0.060936	0.826	0.87685	0.95141	0.9826	-0.85949	-4.9251	0	0	8.4338e-07	1.0352e-06	-0.24222	-1.3889	0.02059	0.038431	0.16487	0.31744	0.0021987	0.012599	0.74345	0.80685	0.98995	0.99312	-0.33119	-1.9019	0.0047529	0.011025	0.057188	0.13231
BTBD3_BTBD6_BTB_POZ_domain_LIB-1	16	-1.0968	-8.5949	0	0	8.3319e-18	2.2771e-17	-0.13936	-1.0937	0.028003	0.058161	0.27408	0.55886	-0.75015	-5.8861	0	0	3.9548e-09	6.0702e-09	-0.2069	-1.6237	0.012663	0.024907	0.10443	0.2231	-0.28717	-2.2508	0.0039293	0.0094414	0.024401	0.061496	-0.50137	-3.9373	6.8634e-05	0.0002623	8.239e-05	0.00045752
ZNF528_NEG_CONTROL_H2_C2_ZF_domain_LIB-3	8	-1.1048	-6.8142	0	0	9.4819e-12	1.6415e-11	-0.010861	-0.06701	0.82411	0.87524	0.94657	0.98012	-1.0868	-6.7037	0	0	2.0322e-11	3.8965e-11	-0.06449	-0.3979	0.64133	0.71819	0.6907	0.83325	0.036378	0.22443	0.94163	0.95879	0.82243	0.88671	0.21131	1.304	0.014447	0.02893	0.19225	0.34076
BARHL1_BARHL2_Homeodomain_domain_LIB-3	16	-1.2216	-10.774	0	0	4.5551e-27	2.365e-26	-0.1783	-1.5738	0.008871	0.021408	0.11553	0.32789	-1.0287	-9.0773	0	0	1.1131e-19	4.8885e-19	-0.46172	-4.0747	0	0	4.6075e-05	0.00025513	-0.24372	-2.1503	0.0072237	0.015965	0.031531	0.075686	-0.095294	-0.84146	0.2737	0.3597	0.40009	0.57389
BARHL1_NEG_CONTROL_Homeodomain_domain_LIB-3	8	-1.009	-6.3112	0	0	2.7684e-10	4.3013e-10	-0.14958	-0.93575	0.077111	0.13555	0.3494	0.63407	-1.091	-6.8235	0	0	8.8837e-12	1.7607e-11	-0.24065	-1.5055	0.021414	0.039695	0.13221	0.2687	0.14014	0.87668	0.50427	0.59764	0.38066	0.52203	0.020359	0.12737	0.72581	0.7859	0.89864	0.94164
ARHGEF7_ARHGEF4_phospatase_domain_LIB-2B	16	-1.4648	-11.4	0	0	4.1591e-30	2.6491e-29	-0.11318	-0.88191	0.063143	0.11489	0.37783	0.65642	-1.3007	-10.128	0	0	4.1486e-24	2.8361e-23	-0.17598	-1.3712	0.029976	0.053068	0.17031	0.32517	-0.23678	-1.8442	0.008116	0.017656	0.065147	0.13655	-0.66025	-5.1455	0	0	2.6682e-07	2.4644e-06
ARHGEF7_NEG_CONTROL_phospatase_domain_LIB-2B	8	-1.1604	-6.7373	0	0	1.6137e-11	2.7556e-11	0.027577	0.16049	0.82726	0.87777	0.8725	0.9501	-0.94685	-5.5041	0	0	3.7099e-08	5.1388e-08	0.34977	2.0365	0	0	0.041705	0.1057	-0.81892	-4.743	0	0	2.1056e-06	1.46e-05	-0.83842	-4.8798	0	0	1.0619e-06	8.9107e-06
ARHGEF7_PLEKHN1_phospatase_domain_LIB-2B	16	-1.7695	-13.702	0	0	9.8464e-43	1.2543e-41	-0.42365	-3.285	0	0	0.0010199	0.005956	-1.4891	-11.54	0	0	8.3087e-31	1.0561e-29	-0.22303	-1.7296	0.0082018	0.016899	0.0837	0.18801	-0.47969	-3.718	5.1476e-05	0.00019139	0.00020077	0.00094591	-0.65608	-5.0886	0	0	3.6064e-07	3.2688e-06
ARHGEF7_ARHGEF6_phospatase_domain_LIB-2B	15	-0.90617	-6.3789	0	0	1.7837e-10	2.8112e-10	0.023697	0.16693	0.81685	0.86983	0.86743	0.94776	-0.88464	-6.2286	0	0	4.7072e-10	7.8911e-10	-0.019746	-0.13909	0.94779	0.96089	0.88938	0.94655	-0.3524	-2.4795	3.4317e-05	0.00013136	0.013156	0.036846	-0.79329	-5.5886	0	0	2.2888e-08	2.468e-07
KCND1_KCNA2_BTB_POZ_domain_LIB-1	16	-1.0427	-8.9402	0	0	3.8862e-19	1.1726e-18	0.039634	0.34006	0.62723	0.71733	0.73381	0.88707	-1.1094	-9.5125	0	0	1.8622e-21	9.7952e-21	-0.20259	-1.738	0.014293	0.027702	0.082209	0.18524	-0.056209	-0.48208	0.27627	0.36727	0.62975	0.74619	-0.11717	-1.0056	0.17119	0.24447	0.31462	0.48962
KCND1_KCNA2_BTB_domain_LIB-3B	16	-1.0427	-8.9402	0	0	3.8862e-19	1.1726e-18	0.039634	0.34006	0.62723	0.71733	0.73381	0.88707	-1.1094	-9.5125	0	0	1.8622e-21	9.7952e-21	-0.20259	-1.738	0.014293	0.027702	0.082209	0.18524	-0.056209	-0.48208	0.27627	0.36727	0.62975	0.74619	-0.11717	-1.0056	0.17119	0.24447	0.31462	0.48962
KCND1_NEG_CONTROL_BTB_POZ_domain_LIB-1	8	-1.0782	-6.1835	0	0	6.2697e-10	9.497e-10	0.16246	0.93241	0.077231	0.13572	0.35113	0.63558	-1.1418	-6.5485	0	0	5.8121e-11	1.068e-10	-0.11671	-0.66972	0.30323	0.39302	0.50304	0.69038	0.29445	1.6897	0.081366	0.13054	0.091087	0.17793	0.056768	0.32586	0.4593	0.54836	0.74453	0.85054
KCND1_NEG_CONTROL_BTB_domain_LIB-3B	8	-1.3241	-8.1743	0	0	2.9754e-16	7.1773e-16	0.053877	0.33314	0.60515	0.69845	0.73903	0.88882	-1.1201	-6.92	0	0	4.5158e-12	9.2344e-12	-0.14963	-0.92513	0.16963	0.2408	0.3549	0.54881	-0.3764	-2.3248	0.0017159	0.0046361	0.020082	0.052297	-0.15144	-0.9367	0.18995	0.26684	0.34891	0.52443
KCND1_KCNA5_BTB_POZ_domain_LIB-1	16	-1.0423	-8.6386	0	0	5.6901e-18	1.5743e-17	0.042768	0.35459	0.59206	0.68783	0.72289	0.88217	-0.95032	-7.8775	0	0	3.3388e-15	9.2881e-15	-0.25541	-2.1174	0.0036033	0.0080723	0.034223	0.090046	0.13895	1.1519	0.37883	0.47654	0.24936	0.38309	-0.10244	-0.84947	0.23536	0.31749	0.39562	0.57029
KCND1_KCNA5_BTB_domain_LIB-3B	16	-1.0423	-8.6386	0	0	5.6901e-18	1.5743e-17	0.042768	0.35459	0.59206	0.68783	0.72289	0.88217	-0.95032	-7.8775	0	0	3.3388e-15	9.2881e-15	-0.25541	-2.1174	0.0036033	0.0080723	0.034223	0.090046	0.13895	1.1519	0.37883	0.47654	0.24936	0.38309	-0.10244	-0.84947	0.23536	0.31749	0.39562	0.57029
KCND1_KCNA7_BTB_POZ_domain_LIB-1	16	-0.95671	-8.4545	0	0	2.804e-17	7.3562e-17	0.017229	0.15228	0.89971	0.92909	0.87896	0.95375	-1.2602	-11.135	0	0	8.4422e-29	9.036e-28	-0.34072	-3.0113	0.00039465	0.0011206	0.0026016	0.0097945	-0.17912	-1.5829	0.024966	0.047095	0.11345	0.21165	-0.12696	-1.1222	0.13639	0.20185	0.26176	0.42672
KCND1_KCNA7_BTB_domain_LIB-3B	16	-0.95671	-8.4545	0	0	2.804e-17	7.3562e-17	0.017229	0.15228	0.89971	0.92909	0.87896	0.95375	-1.2602	-11.135	0	0	8.4422e-29	9.036e-28	-0.34072	-3.0113	0.00039465	0.0011206	0.0026016	0.0097945	-0.17912	-1.5829	0.024966	0.047095	0.11345	0.21165	-0.12696	-1.1222	0.13639	0.20185	0.26176	0.42672
KCND1_KCND2_BTB_POZ_domain_LIB-1	16	-1.2891	-11.066	0	0	1.8284e-28	1.0473e-27	0.081662	0.70123	0.24888	0.35378	0.48316	0.74305	-1.1542	-9.9093	0	0	3.7932e-23	2.3493e-22	-0.29803	-2.5591	0.0012354	0.0031135	0.010495	0.033287	-0.006592	-0.056602	0.55791	0.64651	0.95486	0.97204	-0.3618	-3.1069	0.00089224	0.0025496	0.0018909	0.0073787
KCND1_KCND2_BTB_domain_LIB-3B	16	-1.2891	-11.066	0	0	1.8284e-28	1.0473e-27	0.081662	0.70123	0.24888	0.35378	0.48316	0.74305	-1.1542	-9.9093	0	0	3.7932e-23	2.3493e-22	-0.29803	-2.5591	0.0012354	0.0031135	0.010495	0.033287	-0.006592	-0.056602	0.55791	0.64651	0.95486	0.97204	-0.3618	-3.1069	0.00089224	0.0025496	0.0018909	0.0073787
KCND1_KCND3_BTB_POZ_domain_LIB-1	15	-0.67419	-5.5814	0	0	2.3857e-08	3.2531e-08	0.013839	0.11457	0.94188	0.95816	0.90878	0.96483	-1.0392	-8.6024	0	0	7.806e-18	2.7816e-17	-0.34303	-2.8398	0	0	0.0045143	0.015955	0.19829	1.6416	0.13881	0.20651	0.10067	0.19221	0.098909	0.81898	0.089756	0.14111	0.4128	0.58678
KCND1_KCND3_BTB_domain_LIB-3B	15	-0.67419	-5.5814	0	0	2.3857e-08	3.2531e-08	0.013839	0.11457	0.94188	0.95816	0.90878	0.96483	-1.0392	-8.6024	0	0	7.806e-18	2.7816e-17	-0.34303	-2.8398	0	0	0.0045143	0.015955	0.19829	1.6416	0.13881	0.20651	0.10067	0.19221	0.098909	0.81898	0.089756	0.14111	0.4128	0.58678
RABGAP1L_NEG_CONTROL_phospatase_domain_LIB-2B	8	-0.28666	-1.8238	0.030422	0.030862	0.068184	0.069605	0.46831	2.98	0	0	0.0028821	0.015208	-0.658	-4.1852	0	0	2.8496e-05	3.1546e-05	-0.018597	-0.11831	0.96114	0.97071	0.90582	0.95619	-0.17163	-1.0909	0.10251	0.15978	0.2753	0.41252	0.042996	0.27364	0.55304	0.63641	0.78436	0.87714
ZNF615_NEG_CONTROL_H2_C2_ZF_domain_LIB-3	6	-0.95807	-5.0303	0	0	4.8972e-07	6.1279e-07	0.19707	1.0354	0.058305	0.10734	0.30051	0.58598	-1.0543	-5.5356	0	0	3.1013e-08	4.3308e-08	0.026576	0.13961	0.6209	0.7005	0.88896	0.94645	0.36377	1.9109	0.051596	0.088298	0.056013	0.12093	0.080578	0.42341	0.38754	0.4774	0.67199	0.79735
ZNF846_NEG_CONTROL_H2_C2_ZF_domain_LIB-3	8	-1.0002	-3.5546	0	0	0.00037853	0.00041371	0.047926	0.17049	0.65365	0.73978	0.86462	0.94692	-1.0111	-3.594	0	0	0.0003257	0.00034437	0.24522	0.87253	0.00042896	0.0012104	0.38292	0.5786	0.68841	2.4494	0	0	0.014308	0.039492	0.062129	0.22112	0.42582	0.51584	0.825	0.90132
ZFP69B_NEG_CONTROL_H2_C2_ZF_domain_LIB-3	8	-0.57708	-2.9924	5.1476e-05	5.6012e-05	0.002768	0.0029336	-0.49808	-2.5817	0	0	0.0098326	0.045862	-0.97968	-5.0781	0	0	3.8119e-07	4.8096e-07	0.03783	0.19621	0.47706	0.56882	0.84445	0.92041	-0.5294	-2.7418	1.7159e-05	6.6711e-05	0.0061103	0.019192	-0.42057	-2.1818	0.00041181	0.0012732	0.029127	0.076828
ZNF3_NEG_CONTROL_C2_H2_ZF_domain_LIB-3	8	-2.6587	-12.874	0	0	6.2692e-38	6.3323e-37	-0.031743	-0.15798	0.65043	0.73699	0.87447	0.95097	-1.4109	-6.9756	0	0	3.0463e-12	6.3358e-12	-0.029352	-0.14613	0.94043	0.95476	0.88382	0.94325	-0.4127	-2.0435	0.00072066	0.0021533	0.041007	0.094142	-0.8168	-4.0679	0	0	4.7447e-05	0.00027819
ZNF16_NEG_CONTROL_H2_C2_ZF_domain_LIB-3	8	-1.1355	-5.5627	0	0	2.6557e-08	3.6098e-08	-0.084727	-0.41522	0.29537	0.40494	0.67798	0.86025	-0.95746	-4.6915	0	0	2.712e-06	3.2063e-06	-0.20575	-1.0083	0.050806	0.084576	0.31331	0.50574	-0.032674	-0.16011	0.5563	0.64523	0.8728	0.92008	-0.33729	-1.6531	0.0039808	0.0094156	0.098301	0.20366
ZSCAN9_NEG_CONTROL_H2_C2_ZF_domain_LIB-3	8	-1.0821	-6.477	0	0	9.3554e-11	1.5064e-10	-0.11221	-0.67175	0.17615	0.26724	0.50174	0.75551	-1.0731	-6.4231	0	0	1.335e-10	2.3674e-10	-0.32872	-1.9678	0.0015786	0.0038958	0.049095	0.12089	-0.3701	-2.2153	0.0018874	0.0049943	0.026742	0.066235	-0.14743	-0.88258	0.20192	0.28032	0.37746	0.55273
ZNF879_NEG_CONTROL_H2_C2_ZF_domain_LIB-3	7	-1.1735	-4.8835	0	0	1.0423e-06	1.2809e-06	0.14734	0.61818	0.14262	0.22489	0.53645	0.77863	-0.87213	-3.6464	0	0	0.00026593	0.00028205	0.11153	0.46798	0.13228	0.19472	0.6398	0.79948	0.3279	1.3744	0.067982	0.11186	0.16931	0.28646	0.12315	0.51789	0.17411	0.248	0.60453	0.74716
PTPRR_NEG_CONTROL_phospatase_domain_LIB-2B	8	-1.1346	-5.7859	0	0	7.214e-09	1.0168e-08	0.15888	0.81123	0.08442	0.14584	0.41723	0.69144	-0.78535	-4.0083	0	0	6.117e-05	6.6673e-05	-0.12372	-0.6316	0.27059	0.35683	0.52765	0.71134	0.41906	2.1396	0.0089224	0.019163	0.03239	0.077412	-0.044363	-0.22658	0.75875	0.81384	0.82075	0.89882
PTPRR_PTPN7_phospatase_domain_LIB-2B	16	-1.2608	-10.203	0	0	1.9165e-24	8.379e-24	0.036163	0.29318	0.66695	0.75063	0.76939	0.90503	-1.296	-10.491	0	0	9.5275e-26	7.6906e-25	-0.36379	-2.948	0.00018874	0.00056237	0.0031979	0.011777	-0.49297	-3.9896	1.7159e-05	6.6711e-05	6.619e-05	0.00034628	-0.25419	-2.0616	0.0068291	0.015093	0.039248	0.097315
ZNF24_NEG_CONTROL_H2_C2_ZF_domain_LIB-3	8	-1.0937	-4.2312	0	0	2.3244e-05	2.6738e-05	0.43853	1.7042	0	0	0.088346	0.27416	-0.70292	-2.727	0	0	0.0063912	0.0065341	0.16625	0.64582	0.01745	0.033138	0.5184	0.70324	0.74032	2.8768	0	0	0.0040178	0.013415	0.26823	1.0431	0.0018188	0.0047206	0.29689	0.46821
ZNF485_NEG_CONTROL_H2_C2_ZF_domain_LIB-3	8	-0.46612	-2.3024	0.00085793	0.00089582	0.021313	0.022033	0.30886	1.5273	0.00036033	0.0012192	0.12668	0.34957	-0.70423	-3.4763	0	0	0.00050844	0.00053414	0.1256	0.62091	0.066472	0.10669	0.53466	0.71691	-0.12206	-0.60153	0.20697	0.28888	0.54749	0.67786	-0.4225	-2.0902	0.00039465	0.0012267	0.036604	0.091951
ZNF850_NEG_CONTROL_H2_C2_ZF_domain_LIB-3	8	-0.52638	-2.7878	0.00024022	0.00025611	0.0053065	0.0055723	0.29938	1.5862	0.00061771	0.0020078	0.11269	0.32242	-1.1387	-6.0242	0	0	1.6996e-09	2.7119e-09	0.035776	0.18952	0.49207	0.58283	0.84968	0.92392	0.032815	0.17374	0.91989	0.94164	0.86207	0.91309	0.068537	0.36324	0.38612	0.47604	0.71643	0.83012
ITSN2_NEG_CONTROL_Kinase_domain_LIB-2A	8	-0.80393	-5.1257	0	0	2.965e-07	3.7603e-07	0.25046	1.5971	0.0045642	0.01196	0.11024	0.31767	-0.86681	-5.5266	0	0	3.2648e-08	4.5476e-08	-0.069155	-0.44097	0.6051	0.68656	0.65923	0.81151	0.015425	0.098348	0.81978	0.86788	0.92166	0.9491	0.084506	0.53891	0.29602	0.38316	0.58995	0.73656
RNF169_NEG_CONTROL_C3_H_ZF_domain_LIB-3	6	-0.92181	-4.4672	0	0	7.926e-06	9.3074e-06	-0.050632	-0.24541	0.56896	0.66873	0.80614	0.92252	-1.2137	-5.881	0	0	4.078e-09	6.247e-09	-0.28289	-1.3711	0.017776	0.033702	0.17035	0.32517	0.086009	0.41685	0.79211	0.84572	0.67679	0.7826	-0.33105	-1.6047	0.014139	0.028399	0.10856	0.21975
RNF169_RNF168_C3_H_ZF_domain_LIB-3	12	-2.6605	-15.354	0	0	3.3347e-53	6.239e-52	-0.90317	-5.2325	0	0	1.6721e-07	1.5346e-06	-1.8144	-10.506	0	0	8.1263e-26	6.6145e-25	-1.2744	-7.3802	0	0	1.5805e-13	2.2358e-12	-1.4676	-8.4862	0	0	2.1349e-17	5.6299e-16	-1.1744	-6.8068	0	0	9.9826e-12	1.6888e-10
DLX6_NEG_CONTROL_Homeodomain_domain_LIB-3	8	-0.73921	-5.2562	0	0	1.4708e-07	1.904e-07	0.27621	1.9651	0.0015271	0.0045629	0.049403	0.17691	-0.65031	-4.6251	0	0	3.7438e-06	4.3795e-06	-0.29049	-2.0659	0.0053535	0.011418	0.038841	0.10002	-0.25753	-1.8303	0.022718	0.043424	0.067211	0.13985	0.064103	0.45617	0.41374	0.50319	0.64827	0.78085
CAMK2G_NEG_CONTROL_Kinase_domain_LIB-2A	8	-1.4718	-9.6782	0	0	3.7334e-22	1.3974e-21	0.063063	0.41473	0.53406	0.63755	0.67834	0.86025	-1.0324	-6.7896	0	0	1.1244e-11	2.206e-11	-0.339	-2.2294	0.0011668	0.0029675	0.02579	0.071556	-0.02981	-0.19604	0.5708	0.65854	0.84458	0.90125	-0.040497	-0.26633	0.78864	0.8388	0.78999	0.88116
CAMK2G_CAMK2A_Kinase_domain_LIB-2A	16	-0.84751	-7.7716	0	0	7.7521e-15	1.6877e-14	-0.057382	-0.52635	0.29899	0.40885	0.59864	0.81742	-0.85919	-7.8794	0	0	3.2909e-15	9.1613e-15	-0.64979	-5.9575	0	0	2.562e-09	2.4659e-08	-0.19324	-1.7717	0.018857	0.036824	0.076443	0.15504	-0.20352	-1.8674	0.020968	0.039902	0.061847	0.14072
CAMK2G_CAMK2D_Kinase_domain_LIB-2A	16	-0.76799	-5.4757	0	0	4.3569e-08	5.8366e-08	-0.19268	-1.374	0.0057653	0.014669	0.16945	0.41908	-0.88043	-6.2773	0	0	3.4449e-10	5.8576e-10	-0.2633	-1.8776	0.0030027	0.0068373	0.060438	0.14353	0.16453	1.1732	0.25899	0.34767	0.2407	0.37303	-0.3813	-2.72	0.00048044	0.0014606	0.0065289	0.021638
CAMK2G_CAMK2B_Kinase_domain_LIB-2A	16	-1.133	-8.1749	0	0	2.961e-16	7.1471e-16	-0.26731	-1.935	0.00061771	0.0020078	0.052993	0.18703	-0.89185	-6.4514	0	0	1.1085e-10	1.9796e-10	-0.52035	-3.7625	0	0	0.00016821	0.00083185	-0.12422	-0.89802	0.077831	0.12583	0.36918	0.51057	-0.44087	-3.1999	0.00015443	0.00053651	0.001375	0.0055979
ESCO2_NEG_CONTROL_acetyltransf_domain_LIB-1	8	-0.69166	-3.8615	0	0	0.0001127	0.00012569	-0.66408	-3.7053	0	0	0.00021117	0.0013616	-1.0222	-5.705	0	0	1.1637e-08	1.6967e-08	-1.1544	-6.4335	0	0	1.2471e-10	1.3726e-09	-0.59799	-3.334	0	0	0.00085597	0.0034321	-0.56098	-3.1333	0	0	0.0017283	0.0068328
SAMD4A_SAMD4B_SAM_domain_LIB-1	14	-1.1113	-7.0684	0	0	1.5674e-12	2.8649e-12	-1.5029	-9.5387	0	0	1.4469e-21	3.8242e-20	-0.99093	-6.3045	0	0	2.8907e-10	4.9498e-10	-0.10968	-0.69801	0.2007	0.27794	0.48517	0.67613	-0.43186	-2.7465	0	0	0.0060233	0.018939	-0.62459	-3.9756	0	0	7.021e-05	0.00039727
SAMD4A_NEG_CONTROL_SAM_domain_LIB-1	8	-0.90747	-5.0456	0	0	4.5219e-07	5.6693e-07	-0.066277	-0.36862	0.39825	0.51011	0.71241	0.87723	-0.73183	-4.0699	0	0	4.7028e-05	5.1543e-05	-0.17654	-0.98188	0.098027	0.15011	0.32616	0.51978	0.49998	2.781	0.0014242	0.0039439	0.0054186	0.01728	-0.014535	-0.080859	0.99245	0.9945	0.93555	0.96324
MESP2_NEG_CONTROL_HLH_or_HLH_or_HMG_SOX_domain_domain_LIB-3	8	-0.91375	-5.425	0	0	5.7966e-08	7.7111e-08	0.1065	0.63267	0.26503	0.37148	0.52695	0.77124	-1.0202	-6.0569	0	0	1.3873e-09	2.2308e-09	-0.096821	-0.5751	0.41476	0.50782	0.56522	0.74075	-0.010034	-0.059581	0.67593	0.75134	0.95249	0.97056	-0.073927	-0.43926	0.55341	0.63659	0.66047	0.78929
MESP1_MESP2_HLH_or_HLH_or_HMG_SOX_domain_domain_LIB-3	14	-1.2221	-9.1482	0	0	5.7902e-20	1.8613e-19	-0.11453	-0.85991	0.065237	0.11806	0.38984	0.66673	-1.028	-7.7064	0	0	1.2942e-14	3.3868e-14	-0.12096	-0.90831	0.14983	0.21619	0.36371	0.55864	-0.046179	-0.34637	0.34262	0.43939	0.72906	0.82342	0.012223	0.091922	0.70633	0.77052	0.92676	0.9585
MESP1_NEG_CONTROL_HLH_or_HLH_or_HMG_SOX_domain_domain_LIB-3	8	-0.79387	-5.1164	0	0	3.1139e-07	3.9413e-07	0.17428	1.1233	0.056623	0.1047	0.26132	0.5436	-0.86513	-5.5757	0	0	2.4654e-08	3.4739e-08	-0.32726	-2.1092	0.0016472	0.004043	0.03493	0.091542	-0.030845	-0.19879	0.56527	0.65365	0.84243	0.90003	0.02491	0.16056	0.69007	0.75646	0.87244	0.92759
CSNK2A3_CSNK2A2_Kinase_domain_LIB-2A	16	-0.89121	-7.4069	0	0	1.2932e-13	2.5483e-13	-0.38324	-3.186	0	0	0.0014428	0.0082274	-0.86269	-7.1721	0	0	7.3846e-13	1.6265e-12	-0.13586	-1.1301	0.093737	0.14437	0.25842	0.44243	-0.40716	-3.3805	0.00041181	0.0012872	0.00072346	0.0029599	-0.14866	-1.2376	0.079684	0.12742	0.21585	0.37142
CSNK2A3_CSNK2A1_Kinase_domain_LIB-2A	14	-1.1147	-6.0568	0	0	1.3884e-09	2.0474e-09	-0.47635	-2.5895	0	0	0.0096126	0.045016	-0.77409	-4.2094	0	0	2.5606e-05	2.839e-05	-1.1402	-6.1876	0	0	6.1076e-10	6.2121e-09	-0.80065	-4.3436	0	0	1.4017e-05	8.3573e-05	-0.80216	-4.3638	0	0	1.2785e-05	8.4337e-05
CSNK2A3_NEG_CONTROL_Kinase_domain_LIB-2A	8	-0.77011	-4.7967	0	0	1.6133e-06	1.9656e-06	0.14916	0.92948	0.10685	0.17693	0.35264	0.63658	-0.59942	-3.7345	0	0	0.00018806	0.00020085	-0.1393	-0.86786	0.20628	0.28407	0.38547	0.58078	-0.083923	-0.52266	0.32944	0.42501	0.60121	0.72227	-0.13832	-0.86213	0.23279	0.31478	0.38862	0.5636
POGK_POGZ_CENPB_domain_LIB-3	16	-1.2329	-10.111	0	0	4.9263e-24	2.0911e-23	0.033704	0.27699	0.69593	0.77432	0.78179	0.91107	-0.90921	-7.4667	0	0	8.2218e-14	1.9851e-13	-0.34951	-2.871	0.00025738	0.00074981	0.0040914	0.014638	-0.35022	-2.8736	0.0013555	0.0037754	0.0040578	0.013525	-0.24922	-2.0491	0.0074983	0.016285	0.04045	0.099828
POGK_NEG_CONTROL_CENPB_domain_LIB-3	8	-1.211	-7.8659	0	0	3.6646e-15	8.1898e-15	0.052172	0.33918	0.61939	0.71052	0.73448	0.88707	-0.95542	-6.209	0	0	5.3339e-10	8.8982e-10	-0.086896	-0.5649	0.47975	0.57163	0.57214	0.74679	-0.024135	-0.15686	0.60017	0.68318	0.87536	0.92194	0.067913	0.44162	0.39	0.47941	0.65877	0.78811
DCC_PRTG_phospatase_domain_LIB-2B	16	-0.99146	-8.397	0	0	4.5794e-17	1.183e-16	0.16236	1.3763	0.020779	0.045027	0.16874	0.41811	-0.96321	-8.1595	0	0	3.3653e-16	1.0271e-15	-0.29815	-2.5264	0.0012354	0.0031135	0.011523	0.036067	-0.10209	-0.86478	0.12008	0.1826	0.38716	0.52787	-0.048313	-0.40963	0.64031	0.71412	0.68208	0.80488
DCC_NEG_CONTROL_phospatase_domain_LIB-2B	8	-0.9169	-6.5038	0	0	7.8305e-11	1.2677e-10	0.062863	0.44619	0.53562	0.63908	0.65546	0.84701	-0.77845	-5.5236	0	0	3.3214e-08	4.6216e-08	0.027084	0.19224	0.5616	0.64743	0.84755	0.92239	0.12218	0.86699	0.58783	0.673	0.38595	0.52665	0.11241	0.79817	0.17594	0.25022	0.42477	0.59707
TRIM64C_TRIM49D2_C3_H_ZF_domain_LIB-3	16	-3.6688	-23.474	0	0	7.568e-122	9.4852e-120	-0.28936	-1.8786	0.0002917	0.0010003	0.060301	0.20721	-3.1434	-20.215	0	0	7.159e-91	1.1431e-88	-1.1479	-7.4441	0	0	9.7614e-14	1.4169e-12	-0.88282	-5.7224	0	0	1.0501e-08	1.0615e-07	-0.5987	-3.8881	0	0	0.00010102	0.0005492
TRIM64C_TRIM43B_C3_H_ZF_domain_LIB-3	16	-1.3287	-9.1445	0	0	5.9893e-20	1.9237e-19	-0.30618	-2.1113	0.00017159	0.00061087	0.034748	0.13429	-1.3769	-9.478	0	0	2.5912e-21	1.3483e-20	-0.3073	-2.1193	0.0010467	0.0026949	0.034068	0.089761	-0.4287	-2.9521	0.00027454	0.0008941	0.0031557	0.010883	-0.46224	-3.1904	0.00010295	0.00036957	0.0014205	0.0057591
TRIM64C_TRIM49_C3_H_ZF_domain_LIB-3	16	-1.9061	-11.294	0	0	1.4036e-29	8.6333e-29	-0.15002	-0.89168	0.020264	0.044051	0.37257	0.65224	-2.0658	-12.236	0	0	1.9983e-34	3.2261e-33	-0.67763	-4.0257	0	0	5.6808e-05	0.00030884	-0.40516	-2.4064	0.00042896	0.0013369	0.016113	0.043666	-0.47883	-2.847	0.00010295	0.00036957	0.0044138	0.015408
TRIM64C_TRIML1_C3_H_ZF_domain_LIB-3	13	-0.64662	-4.936	0	0	7.9751e-07	9.8587e-07	0.11405	0.87119	0.12745	0.20528	0.38365	0.66197	-0.92339	-7.045	0	0	1.8553e-12	3.944e-12	-0.19686	-1.5031	0.020367	0.038051	0.1328	0.26949	-0.35262	-2.6872	0.00041181	0.0012872	0.0072057	0.022114	-0.19196	-1.4673	0.035226	0.062802	0.14229	0.2722
TRIM64C_TRIM49C_C3_H_ZF_domain_LIB-3	16	-1.3653	-9.8172	0	0	9.4939e-23	3.6973e-22	-0.28278	-2.0458	0.00036033	0.0012192	0.040772	0.15242	-1.4442	-10.387	0	0	2.8547e-25	2.2051e-24	-0.50272	-3.6335	0	0	0.0002796	0.0013229	-0.29094	-2.0992	0.0037406	0.0090494	0.035803	0.084069	-0.53245	-3.862	5.1476e-05	0.00020492	0.00011244	0.00060453
TRIM64C_TRIM51_C3_H_ZF_domain_LIB-3	8	-2.1909	-10.346	0	0	4.3463e-25	1.9797e-24	-0.33683	-1.5946	8.5793e-05	0.0003202	0.1108	0.31856	-2.0552	-9.713	0	0	2.6543e-22	1.5263e-21	-0.76544	-3.6228	0	0	0.00029141	0.0013724	-0.25917	-1.2267	0.02186	0.041977	0.21992	0.34948	-0.42844	-2.0287	0.00032601	0.0010391	0.042484	0.10399
TRIM64C_TRIM49B_C3_H_ZF_domain_LIB-3	16	-1.9076	-13.554	0	0	7.5135e-42	9.209e-41	-0.13987	-0.99897	0.027694	0.057653	0.31781	0.60283	-1.5704	-11.189	0	0	4.6373e-29	5.0754e-28	-0.50718	-3.6206	0	0	0.00029388	0.0013824	-0.26777	-1.9108	0.0050446	0.011683	0.056033	0.12093	-0.4393	-3.1391	0.00015443	0.00053651	0.001695	0.0067222
TRIM64C_NEG_CONTROL_C3_H_ZF_domain_LIB-3	8	-0.58528	-3.6195	3.4317e-05	3.7566e-05	0.00029517	0.00032388	0.14132	0.8743	0.12835	0.20654	0.38195	0.65994	-0.81981	-5.0686	0	0	4.0066e-07	5.0411e-07	0.0089558	0.055403	0.71457	0.77848	0.95582	0.98047	0.07065	0.43683	0.8606	0.89887	0.66223	0.77205	-0.025614	-0.15854	0.90501	0.92998	0.87403	0.92856
ZNF720_NEG_CONTROL_KRAB_domain_LIB-3	8	-1.4985	-6.9287	0	0	4.2465e-12	7.527e-12	-0.28841	-1.3378	0.00080645	0.002546	0.18097	0.43663	-1.4613	-6.7614	0	0	1.3663e-11	2.6618e-11	-0.61151	-2.8345	0	0	0.0045899	0.016193	-0.54629	-2.5285	1.7159e-05	6.6711e-05	0.011457	0.032827	-0.44629	-2.0724	0.00018874	0.00063972	0.038231	0.095298
ZNF846_NEG_CONTROL_C2_H2_ZF_domain_LIB-3	8	-0.77062	-4.1183	0	0	3.8169e-05	4.3452e-05	-0.093576	-0.50086	0.25285	0.3578	0.61647	0.82498	-1.3223	-7.0354	0	0	1.9866e-12	4.2064e-12	-0.15297	-0.8188	0.15896	0.22781	0.4129	0.60737	-0.49983	-2.6583	5.1476e-05	0.00019139	0.0078546	0.023793	-0.65834	-3.5289	0	0	0.00041732	0.0019559
TEAD1_NEG_CONTROL_TEA_domain_LIB-3	8	-1.0077	-5.7586	0	0	8.4792e-09	1.1895e-08	-0.27313	-1.5615	0.0018016	0.005291	0.1184	0.33335	-0.83109	-4.7513	0	0	2.0214e-06	2.4096e-06	0.20765	1.1876	0.0030542	0.0069504	0.23498	0.41437	-0.54401	-3.1071	1.7159e-05	6.6711e-05	0.0018896	0.0069228	-0.44585	-2.5502	0.00018874	0.00063972	0.010767	0.033208
KDM1B_NEG_CONTROL_CW_domain_LIB-1	4	-1.5977	-6.9518	0	0	3.6061e-12	6.4196e-12	-0.05902	-0.2575	0.60305	0.69702	0.79679	0.91728	-0.84818	-3.6993	0	0	0.00021622	0.00023012	-0.47683	-2.0794	0.0019904	0.0047522	0.037577	0.097397	-0.74218	-3.2306	0.00032601	0.0010451	0.0012352	0.0047641	-0.52098	-2.2737	0.003792	0.0090094	0.022982	0.06309
ZNF439_NEG_CONTROL_KRAB_domain_LIB-3	8	-0.86803	-5.1673	0	0	2.3754e-07	3.0349e-07	0.1156	0.68928	0.22249	0.32232	0.49065	0.74804	-0.78624	-4.6834	0	0	2.8222e-06	3.3302e-06	-0.0045556	-0.02716	0.83634	0.87571	0.97833	0.99025	0.34817	2.0755	0.033493	0.060857	0.037942	0.088415	0.15282	0.91207	0.072787	0.118	0.36173	0.53807
ZNF439_NEG_CONTROL_H2_C2_ZF_domain_LIB-3	8	-0.81814	-5.0319	0	0	4.8565e-07	6.079e-07	0.14471	0.89023	0.1181	0.1925	0.37334	0.65255	-0.93526	-5.7521	0	0	8.8124e-09	1.302e-08	0.25342	1.559	0.00027454	0.00079721	0.11899	0.24735	0.24799	1.5254	0.15601	0.22821	0.12715	0.23061	0.17814	1.096	0.037646	0.066455	0.27306	0.43934
SPIN1_SPIN3_SPIN_domain_LIB-1	9	-1.8011	-10.281	0	0	8.5503e-25	3.8273e-24	0.09295	0.53339	0.30848	0.41829	0.59377	0.81499	-1.3725	-7.8585	0	0	3.8884e-15	1.0737e-14	-0.3982	-2.2836	0.00010295	0.0003338	0.022393	0.063725	-0.084327	-0.48349	0.30206	0.39582	0.62875	0.74524	-0.11535	-0.66223	0.29937	0.38672	0.50782	0.67012
SPIN1_SPIN2B_SPIN_domain_LIB-1	12	-1.1644	-7.434	0	0	1.0533e-13	2.0912e-13	0.086106	0.55038	0.28511	0.3936	0.58206	0.80709	-1.0364	-6.6195	0	0	3.6048e-11	6.7563e-11	-0.38809	-2.4796	0.00010295	0.0003338	0.013151	0.040521	-0.42044	-2.6841	0.00032601	0.0010451	0.0072727	0.022296	0.014197	0.090774	0.72184	0.78268	0.92767	0.95902
SPIN1_NEG_CONTROL_SPIN_domain_LIB-1	6	-1.8658	-8.4073	0	0	4.1955e-17	1.0865e-16	0.056811	0.25686	0.63157	0.72116	0.79729	0.91754	-0.82693	-3.7374	0	0	0.00018592	0.0001986	-0.68719	-3.1044	0	0	0.0019068	0.0074034	0.41047	1.8559	0.025463	0.047917	0.063475	0.13379	-0.02324	-0.10511	0.92984	0.94856	0.91629	0.95155
SPIN1_SPIN2A_SPIN_domain_LIB-1	12	-1.8248	-13.04	0	0	7.2413e-39	7.7081e-38	0.19934	1.4287	0.00942	0.022505	0.15309	0.39434	-1.4667	-10.498	0	0	8.8536e-26	7.1715e-25	-0.16011	-1.1474	0.071706	0.11409	0.25123	0.43332	-0.4324	-3.0961	0.0002059	0.00068182	0.0019611	0.0071567	-0.14731	-1.056	0.12253	0.1845	0.29099	0.46128
SPIN1_SPIN4_SPIN_domain_LIB-1	12	-1.3988	-9.7528	0	0	1.7954e-22	6.8412e-22	0.15731	1.0977	0.04046	0.079221	0.27232	0.55688	-1.2095	-8.4358	0	0	3.289e-17	1.0963e-16	-0.25264	-1.7627	0.0047529	0.010336	0.077946	0.177	-0.049044	-0.34214	0.37956	0.47726	0.73224	0.8257	-0.098133	-0.68485	0.32032	0.40959	0.49344	0.65837
POS_CONTROL_NEG_CONTROL_CONTROLS_CONTROLS	48	-1.6536	-15.482	0	0	4.5562e-54	8.7348e-53	-1.5644	-14.637	0	0	1.63e-48	1.6666e-46	-1.5301	-14.33	0	0	1.4208e-46	4.4046e-45	-1.798	-16.813	0	0	1.9576e-63	3.1257e-61	-1.4581	-13.631	0	0	2.6306e-42	4.1436e-40	-1.3996	-13.114	0	0	2.7322e-39	3.9317e-37
PLEK_NEG_CONTROL_phospatase_domain_LIB-2B	8	-1.1276	-6.3848	0	0	1.7162e-10	2.7088e-10	0.18772	1.0649	0.038572	0.076113	0.28692	0.57257	-1.2895	-7.2995	0	0	2.8894e-13	6.5869e-13	-0.0195	-0.1106	0.96961	0.97638	0.91193	0.95897	-0.23955	-1.3569	0.032481	0.05924	0.1748	0.29401	0.16841	0.95579	0.049073	0.083896	0.33918	0.51504
SOX18_NEG_CONTROL_HLH_or_HMG_SOX_domain_LIB-3	8	-1.2211	-7.406	0	0	1.3017e-13	2.5643e-13	-0.086298	-0.52353	0.28795	0.39648	0.6006	0.8184	-1.2043	-7.3044	0	0	2.7857e-13	6.3642e-13	-0.043126	-0.26163	0.81858	0.86197	0.7936	0.89321	-0.14039	-0.85158	0.1629	0.2367	0.39445	0.53513	-0.19562	-1.1868	0.088435	0.13928	0.23529	0.39553
TBC1D8B_NEG_CONTROL_phospatase_domain_LIB-2B	8	-0.60306	-3.7166	3.4317e-05	3.7566e-05	0.00020195	0.00022277	0.25959	1.6	0.0029684	0.0082029	0.1096	0.3169	-0.88836	-5.4744	0	0	4.39e-08	6.032e-08	0.0075549	0.046564	0.72685	0.7884	0.96286	0.98282	-0.23887	-1.4718	0.032979	0.060025	0.14108	0.2496	-0.14427	-0.8893	0.21251	0.29223	0.37384	0.54977
ZNF433_NEG_CONTROL_KRAB_domain_LIB-3	8	-1.1756	-5.1295	0	0	2.9057e-07	3.6882e-07	0.037858	0.16559	0.73717	0.80801	0.86848	0.94806	-0.72189	-3.1559	0	0	0.0016	0.0016596	0.081393	0.35607	0.211	0.28958	0.72179	0.85145	0.67161	2.9387	0	0	0.0032957	0.011335	0.22149	0.96968	0.010226	0.021351	0.33221	0.50876
ZNF529_NEG_CONTROL_H2_C2_ZF_domain_LIB-3	8	-0.71145	-3.477	0	0	0.00050703	0.00055166	0.26404	1.2941	0.0024365	0.0068865	0.19564	0.45681	-1.0884	-5.3058	0	0	1.1221e-07	1.4861e-07	0.0058492	0.028647	0.74163	0.80048	0.97715	0.98988	0.34966	1.7119	0.032739	0.059644	0.086918	0.17137	-0.14734	-0.72294	0.2022	0.2806	0.46972	0.63841
ZNF713_NEG_CONTROL_H2_C2_ZF_domain_LIB-3	8	-1.1952	-7.7059	0	0	1.2993e-14	2.7631e-14	-0.058993	-0.38114	0.44574	0.55514	0.7031	0.87373	-1.0487	-6.7677	0	0	1.3084e-11	2.5533e-11	-0.06354	-0.41056	0.64866	0.7238	0.6814	0.82793	-0.1203	-0.77649	0.21156	0.29417	0.43746	0.57676	0.02237	0.14465	0.70951	0.77297	0.88499	0.93518
IRF2_NEG_CONTROL_IRF_domain_LIB-3	8	-0.62574	-3.5852	1.7159e-05	1.8957e-05	0.00033676	0.0003686	0.17455	1.0003	0.056229	0.10415	0.31719	0.60267	-0.71784	-4.1129	0	0	3.9069e-05	4.2949e-05	-0.53214	-3.0484	0	0	0.0023004	0.0087768	0.27359	1.5677	0.11067	0.17048	0.11696	0.21626	-0.075182	-0.43087	0.5455	0.62902	0.66656	0.79418
PPARGC1A_PPRC1_RRM_domain_LIB-1	16	-2.7959	-15.422	0	0	1.1733e-53	2.2384e-52	-0.50547	-2.8375	0	0	0.0045471	0.023054	-2.2113	-12.312	0	0	7.8205e-35	1.2948e-33	-1.6169	-9.0177	0	0	1.92e-19	4.3968e-18	-1.2877	-7.1749	0	0	7.2343e-13	1.2012e-11	-0.99635	-5.599	0	0	2.1561e-08	2.3422e-07
PPARGC1A_PPARGC1B_RRM_domain_LIB-1	16	-1.3035	-11.095	0	0	1.3221e-28	7.6217e-28	-0.077264	-0.65814	0.18119	0.27333	0.51045	0.76103	-1.2062	-10.27	0	0	9.6453e-25	7.0842e-24	-0.13838	-1.1788	0.086891	0.13509	0.2385	0.41869	0.15363	1.3085	0.30776	0.40224	0.19069	0.31427	-0.039374	-0.33546	0.73114	0.79056	0.73728	0.84468
PPARGC1A_NEG_CONTROL_RRM_domain_LIB-1	8	-1.1684	-6.9275	0	0	4.284e-12	7.5865e-12	0.18661	1.1073	0.039722	0.077946	0.26818	0.55131	-1.1148	-6.6108	0	0	3.8213e-11	7.1449e-11	-0.053746	-0.31888	0.72884	0.79011	0.74981	0.86807	-0.36166	-2.1445	0.0022821	0.0058915	0.031996	0.076667	-0.1149	-0.68184	0.3286	0.4186	0.49534	0.65991
KDM5C_KDM5B_C5HC2_ZF_domain_LIB-3	15	-1.7373	-12.296	0	0	9.5286e-35	7.9106e-34	-1.0207	-7.2398	0	0	4.4926e-13	6.9821e-12	-1.4547	-10.323	0	0	5.5645e-25	4.1872e-24	0.050555	0.35995	0.21313	0.29229	0.71888	0.84931	-0.63995	-4.54	0	0	5.6253e-06	3.6027e-05	-0.14847	-1.0577	0.069818	0.11377	0.29017	0.46024
KDM5C_NEG_CONTROL_C5HC2_ZF_domain_LIB-3	8	-1.6959	-8.6734	0	0	4.1924e-18	1.1716e-17	-0.84598	-4.3301	0	0	1.4902e-05	0.00011077	-1.7107	-8.7508	0	0	2.1179e-18	8.0413e-18	0.33591	1.7206	0	0	0.08532	0.19106	-0.4149	-2.1238	0.00066918	0.002015	0.033683	0.07988	-0.33241	-1.7027	0.0045299	0.010554	0.088622	0.1877
KDM5C_KDM5D_C5HC2_ZF_domain_LIB-3	14	-2.2613	-13.548	0	0	8.1619e-42	9.9932e-41	-1.1294	-6.8257	0	0	8.7495e-12	1.2243e-10	-1.76	-10.625	0	0	2.2807e-26	1.9565e-25	-0.32874	-1.995	1.7159e-05	6.0957e-05	0.046038	0.11463	-0.6605	-3.9952	0	0	6.4651e-05	0.00033884	-0.36177	-2.198	3.4317e-05	0.00014498	0.027951	0.074282
KDM5D_KDM5B_C5HC2_ZF_domain_LIB-3	16	-1.2901	-8.8595	0	0	8.036e-19	2.3768e-18	-0.48263	-3.3187	0	0	0.0009044	0.0053268	-1.3796	-9.4743	0	0	2.6847e-21	1.3939e-20	-0.14285	-0.98301	0.076647	0.12088	0.3256	0.51918	-0.53074	-3.6447	0	0	0.00026775	0.0012215	-0.29873	-2.0569	0.0028655	0.0070568	0.039696	0.098266
KDM5D_JARID2_C5HC2_ZF_domain_LIB-3	16	-1.7211	-11.757	0	0	6.4933e-32	4.5954e-31	-0.63794	-4.3805	0	0	1.1843e-05	8.9231e-05	-1.2752	-8.7497	0	0	2.1396e-18	8.1129e-18	-0.14221	-0.97846	0.077951	0.12258	0.32785	0.52133	-0.30758	-2.1117	0.0028826	0.0072041	0.03471	0.081915	-0.24391	-1.68	0.0084592	0.018055	0.092964	0.19514
KDM5D_NEG_CONTROL_C5HC2_ZF_domain_LIB-3	8	-1.7903	-9.5578	0	0	1.2023e-21	4.359e-21	-0.36538	-1.9567	3.4317e-05	0.00013689	0.050387	0.17972	-1.479	-7.9094	0	0	2.5871e-15	7.2699e-15	-0.19256	-1.0315	0.068806	0.10995	0.30232	0.49305	-0.66256	-3.5428	0	0	0.00039595	0.0017279	-0.28128	-1.5073	0.015374	0.030471	0.13173	0.25616
BPTF_KAT2B_BROMO_domain_LIB-1	16	-2.3245	-15.19	0	0	4.1273e-52	7.4818e-51	-0.96422	-6.3588	0	0	2.034e-10	2.5275e-09	-1.687	-11.109	0	0	1.1296e-28	1.1981e-27	-1.0432	-6.8791	0	0	6.0237e-12	7.4694e-11	-0.57505	-3.793	0	0	0.00014883	0.00072131	-0.578	-3.8257	1.7159e-05	7.5614e-05	0.00013039	0.00069175
BPTF_KAT2A_BROMO_domain_LIB-1	16	-2.7592	-17.521	0	0	9.8456e-69	3.11e-67	-0.93206	-5.9625	0	0	2.4843e-09	2.8223e-08	-2.0523	-13.105	0	0	3.0689e-39	6.6614e-38	-1.348	-8.616	0	0	6.932e-18	1.4126e-16	-1.3016	-8.3073	0	0	9.7903e-17	2.438e-15	-1.1048	-7.0735	0	0	1.511e-12	2.8545e-11
BPTF_NEG_CONTROL_BROMO_domain_LIB-1	8	-2.0815	-9.9882	0	0	1.7168e-23	7.0435e-23	-0.83202	-4.0234	0	0	5.7357e-05	0.00039914	-1.5166	-7.3263	0	0	2.3654e-13	5.4478e-13	-0.75982	-3.6767	0	0	0.00023626	0.0011352	-0.23513	-1.1382	0.035621	0.064233	0.25503	0.38981	-0.37016	-1.7954	0.0015614	0.0041317	0.072588	0.16021
ZNF189_NEG_CONTROL_H2_C2_ZF_domain_LIB-3	8	-0.70612	-4.388	0	0	1.144e-05	1.3345e-05	0.14704	0.91379	0.11223	0.18431	0.36083	0.6425	-0.85968	-5.3422	0	0	9.1847e-08	1.2273e-07	-0.12086	-0.7511	0.28368	0.37153	0.45259	0.64579	-0.13966	-0.86786	0.1647	0.23901	0.38547	0.52643	-0.0029345	-0.018238	0.91313	0.93618	0.98545	0.99157
ZNF540_NEG_CONTROL_H2_C2_ZF_domain_LIB-3	8	-1.5749	-7.4903	0	0	6.8733e-14	1.3854e-13	0.1311	0.625	0.16059	0.24822	0.53197	0.77459	-1.0952	-5.2167	0	0	1.8216e-07	2.3636e-07	0.029191	0.13916	0.54401	0.63109	0.88932	0.94655	-0.030489	-0.14528	0.56731	0.65545	0.88449	0.92691	-0.11793	-0.56241	0.31551	0.40453	0.57384	0.72513
NR2F2_NR2C1_Nuclear_receptor_domain_LIB-3	16	-0.78427	-6.5054	0	0	7.747e-11	1.255e-10	0.49509	4.1097	0	0	3.9621e-05	0.00027921	-0.86531	-7.1777	0	0	7.0889e-13	1.5652e-12	-0.0093715	-0.077773	0.81697	0.86099	0.93801	0.97144	-0.38079	-3.1563	0.00078929	0.0023398	0.0015981	0.0059702	-0.048458	-0.40229	0.63845	0.71302	0.68747	0.80867
NR2F2_NR2F1_Nuclear_receptor_domain_LIB-3	15	-0.55801	-3.9421	0	0	8.0786e-05	9.0568e-05	0.4384	3.0976	0	0	0.0019508	0.010792	-0.8034	-5.6752	0	0	1.3856e-08	2.0045e-08	0.031847	0.22501	0.35614	0.44844	0.82197	0.90988	0.27572	1.9479	0.023679	0.045047	0.051431	0.11294	0.70347	4.971	0	0	6.662e-07	5.7734e-06
NR2F2_NEG_CONTROL_Nuclear_receptor_domain_LIB-3	8	-0.9289	-5.8815	0	0	4.0657e-09	5.814e-09	0.49112	3.1158	0	0	0.0018346	0.010222	-0.67873	-4.302	0	0	1.6926e-05	1.8974e-05	0.26378	1.6733	0.00015443	0.00047071	0.094275	0.20593	0.0037333	0.023651	0.75307	0.8151	0.98113	0.98808	0.11799	0.74881	0.15638	0.22672	0.45397	0.62444
NR2F2_NR2F6_Nuclear_receptor_domain_LIB-3	16	-1.125	-10.259	0	0	1.0835e-24	4.8075e-24	0.31595	2.8822	0.00012011	0.00044011	0.0039488	0.020249	-1.0009	-9.1286	0	0	6.9407e-20	3.1272e-19	0.038067	0.34725	0.31047	0.4008	0.72841	0.85493	-0.28406	-2.5904	0.0041524	0.0099059	0.0095862	0.028238	0.016934	0.15449	0.64684	0.71998	0.87723	0.93039
UNK_NEG_CONTROL_CCCF_ZF_domain_LIB-3	8	-0.71491	-3.8136	0	0	0.00013693	0.00015209	0.0477	0.25458	0.65553	0.74134	0.79905	0.9186	-1.1593	-6.1787	0	0	6.465e-10	1.0699e-09	-0.38674	-2.063	0.00018874	0.00056237	0.039114	0.10049	-0.54036	-2.8775	1.7159e-05	6.6711e-05	0.0040081	0.013386	-0.74089	-3.9548	0	0	7.6596e-05	0.00042861
UNK_NEG_CONTROL_C3_H_ZF_domain_LIB-3	8	-1.54	-8.1687	0	0	3.1171e-16	7.5022e-16	0.16876	0.90009	0.065975	0.11907	0.36807	0.64876	-1.3097	-6.9626	0	0	3.3408e-12	6.9191e-12	-0.23091	-1.2307	0.027437	0.049253	0.21843	0.39266	-0.60746	-3.2262	0	0	0.0012544	0.0048271	-0.34401	-1.8357	0.0032944	0.0079867	0.066405	0.14919
UNK_UNKL_C3_H_ZF_domain_LIB-3	14	-1.566	-10.719	0	0	8.3328e-27	4.2525e-26	-0.44038	-3.0166	0	0	0.0025566	0.013676	-1.348	-9.2304	0	0	2.697e-20	1.2661e-19	-0.50062	-3.4292	0	0	0.00060542	0.002668	-0.35669	-2.4428	0.00015443	0.00052755	0.014575	0.040124	-0.34132	-2.3387	0.00015443	0.00053651	0.019353	0.054593
UNK_UNKL_CCCF_ZF_domain_LIB-3	14	-1.566	-10.719	0	0	8.3328e-27	4.2525e-26	-0.44038	-3.0166	0	0	0.0025566	0.013676	-1.348	-9.2304	0	0	2.697e-20	1.2661e-19	-0.50062	-3.4292	0	0	0.00060542	0.002668	-0.35669	-2.4428	0.00015443	0.00052755	0.014575	0.040124	-0.34132	-2.3387	0.00015443	0.00053651	0.019353	0.054593
SRM_SMS_Methyltrans_domain_LIB-1	16	-3.6295	-20.515	0	0	1.5891e-93	9.5478e-92	-2.5192	-14.484	0	0	1.5321e-47	1.4882e-45	-2.3024	-13.376	0	0	8.3287e-41	1.9812e-39	-1.9331	-11.223	0	0	3.1418e-29	1.1663e-27	-1.5176	-8.8102	0	0	1.2489e-18	3.6032e-17	-1.4552	-8.5066	0	0	1.7907e-17	5.9127e-16
SRM_NEG_CONTROL_Methyltrans_domain_LIB-1	8	-1.6617	-9.3214	0	0	1.1485e-20	3.8859e-20	-1.1744	-6.5883	0	0	4.4499e-11	5.8476e-10	-1.0104	-5.6709	0	0	1.4205e-08	2.0507e-08	-0.65467	-3.6744	0	0	0.0002384	0.001144	-0.45318	-2.5432	0.00018874	0.00063164	0.010985	0.031709	-0.39584	-2.2222	0.00082361	0.0023815	0.02627	0.070311
TRIM65_NEG_CONTROL_C3_H_ZF_domain_LIB-3	8	-0.88205	-4.6074	0	0	4.077e-06	4.8675e-06	-0.12863	-0.67202	0.12541	0.20244	0.50157	0.75551	-1.0578	-5.5252	0	0	3.292e-08	4.5839e-08	-0.38703	-2.0218	0.00018874	0.00056237	0.043195	0.10875	0.077049	0.40251	0.82418	0.87135	0.68731	0.79061	-0.23924	-1.25	0.03907	0.068688	0.21128	0.36566
ZDHHC21_NEG_CONTROL_zf_DHHC_domain_LIB-3B	8	-0.59162	-2.9437	3.4317e-05	3.7566e-05	0.0032433	0.0034262	-0.011651	-0.057975	0.8173	0.87023	0.95377	0.98384	-0.74946	-3.7289	0	0	0.00019231	0.00020523	-0.074714	-0.37177	0.56393	0.64953	0.71006	0.84385	-0.046033	-0.22901	0.49075	0.58591	0.81886	0.88417	0.096989	0.48269	0.23681	0.31899	0.62931	0.76541
ZNF225_NEG_CONTROL_H2_C2_ZF_domain_LIB-3	8	-1.2665	-6.4048	0	0	1.5057e-10	2.3882e-10	0.21494	1.0894	0.017073	0.037955	0.276	0.55988	-1.0865	-5.4994	0	0	3.811e-08	5.2713e-08	0.11953	0.60576	0.079393	0.12457	0.54467	0.72495	0.49738	2.5206	0.0014756	0.004072	0.011715	0.033447	0.13696	0.69438	0.10386	0.16003	0.48744	0.65302
ZNF621_NEG_CONTROL_C2_H2_ZF_domain_LIB-3	8	-0.90382	-5.0893	0	0	3.5937e-07	4.5324e-07	-0.0099213	-0.055925	0.83188	0.88119	0.9554	0.98402	-1.1991	-6.7473	0	0	1.5061e-11	2.9201e-11	0.12228	0.68944	0.073936	0.11719	0.49054	0.68045	0.40131	2.2623	0.012714	0.026174	0.023678	0.059945	0.060843	0.34324	0.43351	0.5233	0.73142	0.84099
ZNF621_NEG_CONTROL_H2_C2_ZF_domain_LIB-3	8	-0.86452	-5.2164	0	0	1.8246e-07	2.3464e-07	0.30059	1.8143	0.00051476	0.0016988	0.069635	0.23059	-0.86353	-5.2107	0	0	1.881e-07	2.4372e-07	0.10005	0.60388	0.13518	0.19811	0.54593	0.72585	0.24476	1.4771	0.16211	0.23567	0.13965	0.24791	0.37668	2.2737	0	0	0.022982	0.06309
KIAA2026_NEG_CONTROL_Pumilio_domain_LIB-1	4	-0.66494	-3.0723	0.0024365	0.0025218	0.002124	0.0022603	0.0027281	0.012611	0.97112	0.97859	0.98994	0.99596	-0.56553	-2.6141	3.4317e-05	3.4617e-05	0.008947	0.0091208	0.039289	0.18165	0.62325	0.70237	0.85585	0.92717	-0.46938	-2.1639	0.010261	0.021667	0.03047	0.073616	-0.23904	-1.1058	0.14435	0.21186	0.26881	0.4348
PADI6_NEG_CONTROL_PAD_domain_LIB-1	8	-0.81265	-4.715	0	0	2.4167e-06	2.9193e-06	0.025233	0.14643	0.84852	0.89312	0.88358	0.95564	-1.09	-6.3235	0	0	2.5563e-10	4.4064e-10	0.044212	0.25658	0.43111	0.52362	0.7975	0.89554	-0.029063	-0.16863	0.57467	0.66211	0.86609	0.9158	-0.25892	-1.5027	0.025377	0.047154	0.1329	0.2578
PRR3_NEG_CONTROL_C3_H_ZF_domain_LIB-3	6	-0.93215	-5.2351	0	0	1.6492e-07	2.1273e-07	0.19844	1.1154	0.056434	0.10445	0.26467	0.54767	-0.83442	-4.6878	0	0	2.7618e-06	3.2616e-06	0.20248	1.1382	0.011599	0.023076	0.25505	0.43789	-0.16194	-0.9095	0.17931	0.25647	0.36308	0.5046	-0.11267	-0.63349	0.4007	0.4907	0.52641	0.68565
PRR3_NEG_CONTROL_CCCF_ZF_domain_LIB-3	5	-0.58401	-3.1768	0.0013727	0.0014273	0.0014892	0.0015937	0.13415	0.72987	0.25388	0.359	0.46547	0.72963	-0.76867	-4.181	0	0	2.9029e-05	3.2118e-05	0.24336	1.3242	0.0052848	0.011315	0.18545	0.34702	0.33339	1.8137	0.10813	0.16703	0.069719	0.14403	0.037127	0.20204	0.68164	0.7499	0.83989	0.90982
KDR_CSF1R_Kinase_domain_LIB-2A	16	-0.77395	-5.9139	0	0	3.3412e-09	4.8045e-09	0.12424	0.9504	0.071723	0.12758	0.34191	0.62809	-0.82281	-6.2881	0	0	3.2139e-10	5.476e-10	-0.18723	-1.4316	0.022684	0.041763	0.15226	0.29888	0.10765	0.82288	0.56805	0.65602	0.41058	0.55134	-0.1058	-0.80992	0.21865	0.29924	0.41798	0.59168
KDR_KIT_Kinase_domain_LIB-2A	16	-1.099	-8.7649	0	0	1.8702e-18	5.3679e-18	0.053163	0.42523	0.48334	0.59019	0.67067	0.85688	-1.1713	-9.3429	0	0	9.3768e-21	4.6077e-20	-0.10067	-0.80507	0.2366	0.31982	0.42078	0.61515	-0.35317	-2.8163	0.0012697	0.0035526	0.0048577	0.01575	-0.25595	-2.0491	0.0065889	0.014634	0.040449	0.099828
KDR_FGFR4_Kinase_domain_LIB-2A	16	-1.3008	-9.8542	0	0	6.5723e-23	2.5942e-22	-0.14493	-1.1026	0.024159	0.051219	0.27019	0.55407	-1.2527	-9.5007	0	0	2.0851e-21	1.0923e-20	-0.48418	-3.6797	0	0	0.00023349	0.0011242	-0.37422	-2.8385	0.00085793	0.0025069	0.0045321	0.01486	-0.32673	-2.4896	0.0016301	0.0042802	0.012789	0.03841
KDR_PDGFRA_Kinase_domain_LIB-2A	16	-0.87905	-7.4501	0	0	9.3246e-14	1.8592e-13	0.13982	1.1867	0.044063	0.085104	0.23534	0.51182	-1.2036	-10.191	0	0	2.1741e-24	1.5302e-23	-0.15442	-1.3101	0.054925	0.090577	0.19016	0.35391	-0.30392	-2.5737	0.0030714	0.0076154	0.01006	0.029411	-0.42477	-3.6067	0.00024022	0.00079365	0.00031008	0.0015059
KDR_NEG_CONTROL_Kinase_domain_LIB-2A	8	-0.97268	-5.3336	0	0	9.6282e-08	1.2617e-07	0.068134	0.37409	0.49799	0.60358	0.70834	0.87555	-1.0648	-5.8387	0	0	5.2625e-09	7.9527e-09	-0.19735	-1.0832	0.061616	0.099847	0.27871	0.46669	0.18856	1.0349	0.31338	0.4082	0.3007	0.43955	0.087855	0.48264	0.27934	0.36588	0.62935	0.76541
KDR_FGFR2_Kinase_domain_LIB-2A	16	-0.69754	-4.9969	0	0	5.8249e-07	7.2534e-07	0.087671	0.62858	0.21218	0.31051	0.52962	0.77265	-0.67753	-4.8551	0	0	1.2032e-06	1.4595e-06	-1.1783	-8.4024	0	0	4.3747e-17	8.4704e-16	-0.43796	-3.1305	0.0002059	0.00068182	0.0017454	0.0064563	-0.097044	-0.69633	0.26368	0.34893	0.48622	0.65199
KDR_FGFR1_Kinase_domain_LIB-2A	16	-0.70215	-4.9727	0	0	6.6029e-07	8.1989e-07	0.11206	0.79452	0.10496	0.17437	0.42689	0.69808	-1.0744	-7.5995	0	0	2.9723e-14	7.5103e-14	-0.1106	-0.78391	0.18406	0.25789	0.43309	0.6264	-0.051333	-0.36337	0.29914	0.39279	0.71633	0.81284	-0.21939	-1.5568	0.014242	0.028571	0.11952	0.23724
HELZ_NEG_CONTROL_RRM_domain_LIB-1	4	-1.2809	-5.6	1.7159e-05	1.8957e-05	2.1429e-08	2.9292e-08	-0.15677	-0.68666	0.20063	0.29663	0.4923	0.74912	-0.66345	-2.9058	0	0	0.0036628	0.0037665	0.22594	0.99006	0.024228	0.044187	0.32215	0.51536	-0.31097	-1.3605	0.065408	0.10823	0.17368	0.2926	-0.26013	-1.1401	0.11455	0.1739	0.25424	0.41751
VEZF1_NEG_CONTROL_H2_C2_ZF_domain_LIB-3	7	-0.71123	-3.6061	0.00018874	0.00020232	0.00031084	0.00034085	-0.5716	-2.8953	0	0	0.0037878	0.019518	-1.0139	-5.1369	0	0	2.7927e-07	3.5681e-07	-0.44577	-2.2596	0.00056623	0.0015493	0.023848	0.066997	-0.61857	-3.1262	0.0002059	0.00068182	0.0017708	0.0065401	-1.0035	-5.091	0	0	3.5611e-07	3.2302e-06
COL26A1_NEG_CONTROL_Methyltrans_domain_LIB-1	8	-0.99506	-6.3766	0	0	1.8101e-10	2.8511e-10	0.033173	0.21267	0.77853	0.83996	0.83158	0.93379	-0.82946	-5.3166	0	0	1.0573e-07	1.4044e-07	-0.19401	-1.2437	0.066489	0.10671	0.2136	0.38625	-0.0014117	-0.0090485	0.72291	0.78964	0.99278	0.99543	0.074722	0.47913	0.34916	0.43927	0.63184	0.76752
ZNF546_NEG_CONTROL_KRAB_domain_LIB-3	8	-1.1757	-6.5948	0	0	4.2586e-11	7.0399e-11	-0.086864	-0.48728	0.28528	0.39375	0.62606	0.83057	-1.3048	-7.319	0	0	2.499e-13	5.7453e-13	-0.17709	-0.99341	0.096826	0.14846	0.32051	0.51338	-0.023342	-0.13093	0.60444	0.68715	0.89583	0.9333	-0.2759	-1.5478	0.017467	0.034115	0.12168	0.24035
MIS18BP1_NEG_CONTROL_Myb_domain_LIB-3B	4	-1.7016	-5.6672	0	0	1.4518e-08	2.0055e-08	-0.35438	-1.1809	0.0052677	0.013563	0.23764	0.51535	-1.2995	-4.3296	0	0	1.4941e-05	1.6801e-05	-1.9353	-6.4406	0	0	1.1898e-10	1.3108e-09	-0.045208	-0.15065	0.65621	0.73433	0.88026	0.92406	0.020969	0.069887	0.81675	0.8606	0.94428	0.96736
EEF2K_NEG_CONTROL_Kinase_domain_LIB-2A	8	-1.1064	-6.4388	0	0	1.2038e-10	1.9229e-10	0.39027	2.2741	1.7159e-05	6.9662e-05	0.022963	0.095522	-1.1113	-6.4688	0	0	9.878e-11	1.7741e-10	0.04424	0.25775	0.43094	0.52361	0.7966	0.89522	-0.11791	-0.68654	0.21889	0.30305	0.49237	0.62908	-0.071619	-0.41737	0.56841	0.6498	0.6764	0.80042
ETV2_NEG_CONTROL_Ets_domain_LIB-3	8	-1.1166	-7.0343	0	0	2.0025e-12	3.6249e-12	-0.026796	-0.1689	0.69118	0.77041	0.86587	0.94738	-1.0949	-6.8985	0	0	5.2538e-12	1.068e-11	-0.0009141	-0.0057622	0.80283	0.85032	0.9954	0.99861	0.099711	0.62843	0.69983	0.7712	0.52972	0.66292	-0.051548	-0.325	0.70681	0.77097	0.74518	0.85097
ARHGAP9_NEG_CONTROL_phospatase_domain_LIB-2B	8	-0.82997	-5.584	0	0	2.3506e-08	3.2067e-08	-0.036305	-0.2443	0.6129	0.70523	0.807	0.92284	-0.87602	-5.894	0	0	3.77e-09	5.7995e-09	-0.22704	-1.5277	0.030371	0.053661	0.12659	0.26	-0.067734	-0.45571	0.39327	0.49174	0.6486	0.76095	-0.18748	-1.2618	0.10259	0.15832	0.20703	0.36022
MAGI1_NEG_CONTROL_RRM_domain_LIB-1	4	-1.0969	-3.9622	3.4317e-05	3.7566e-05	7.425e-05	8.3378e-05	0.069915	0.25308	0.62008	0.71117	0.80021	0.91936	-1.1617	-4.1969	0	0	2.7065e-05	2.9987e-05	-0.62755	-2.2681	0.00012011	0.00038578	0.023324	0.065834	-0.5128	-1.8507	0.0057138	0.013033	0.064212	0.13508	-0.67544	-2.4457	0.00054907	0.0016452	0.014459	0.042613
HSF2_NEG_CONTROL_HSF_domain_LIB-3	8	-1.467	-7.5727	0	0	3.6548e-14	7.4975e-14	-0.26049	-1.3474	0.0027968	0.0077879	0.17784	0.43139	-1.159	-5.9909	0	0	2.0864e-09	3.2967e-09	0.048349	0.2502	0.40276	0.49525	0.80243	0.89819	-0.24123	-1.2471	0.031434	0.057592	0.21238	0.34092	-0.13	-0.67295	0.26501	0.35043	0.50098	0.6644
HSF2_HSF1_HSF_domain_LIB-3	16	-2.3161	-16.33	0	0	6.0604e-60	1.4358e-58	-1.1117	-7.9156	0	0	2.4608e-15	4.4128e-14	-1.3247	-9.4496	0	0	3.4e-21	1.745e-20	-0.70054	-5.0013	0	0	5.6935e-07	4.1219e-06	-0.64577	-4.6017	0	0	4.1904e-06	2.7425e-05	-0.29624	-2.1195	0.0029856	0.0073125	0.034051	0.08704
PLEKHG3_NEG_CONTROL_phospatase_domain_LIB-2B	8	-1.0234	-6.0684	0	0	1.2923e-09	1.9106e-09	0.11762	0.69826	0.21416	0.31277	0.48501	0.74395	-1.1661	-6.9136	0	0	4.7255e-12	9.6463e-12	0.12303	0.7304	0.07198	0.11445	0.46514	0.65744	0.055242	0.32778	0.9488	0.9641	0.74308	0.83266	0.18415	1.0937	0.031932	0.057661	0.2741	0.44031
PLEKHG3_PLEKHG2_phospatase_domain_LIB-2B	16	-1.3048	-10.362	0	0	3.6901e-25	1.696e-24	-0.16976	-1.3513	0.01105	0.025827	0.17658	0.42953	-1.3014	-10.34	0	0	4.6485e-25	3.5184e-24	-0.25883	-2.0603	0.0033459	0.0075421	0.039368	0.10092	-0.08499	-0.67613	0.1657	0.24031	0.49896	0.63485	-0.25609	-2.0405	0.0065374	0.014531	0.041297	0.10153
PHF20L1_NEG_CONTROL_MBT_domain_LIB-1	8	-1.2764	-7.7577	0	0	8.6474e-15	1.8714e-14	0.17368	1.0582	0.057636	0.10633	0.28996	0.57532	-1.0275	-6.2528	0	0	4.0315e-10	6.8035e-10	-0.11292	-0.68782	0.32308	0.41387	0.49156	0.68105	-0.16648	-1.0131	0.11108	0.17104	0.31103	0.4498	-0.14825	-0.90367	0.19918	0.27724	0.36617	0.54234
ATF3_JDP2_bZIP_CREB_ZF_domain_LIB-3	14	-0.61587	-3.5993	0	0	0.00031912	0.00034949	-0.43802	-2.5553	0	0	0.010609	0.048875	-0.98808	-5.762	0	0	8.3139e-09	1.2312e-08	0.045379	0.26567	0.2716	0.35792	0.7905	0.8918	-0.04973	-0.29019	0.32474	0.4202	0.77167	0.8524	-0.36281	-2.1274	1.7159e-05	7.5614e-05	0.033388	0.085693
ATF3_JDP2_bZIP_domain_LIB-3	14	-0.61587	-3.5993	0	0	0.00031912	0.00034949	-0.43802	-2.5553	0	0	0.010609	0.048875	-0.98808	-5.762	0	0	8.3139e-09	1.2312e-08	0.045379	0.26567	0.2716	0.35792	0.7905	0.8918	-0.04973	-0.29019	0.32474	0.4202	0.77167	0.8524	-0.36281	-2.1274	1.7159e-05	7.5614e-05	0.033388	0.085693
ATF3_NEG_CONTROL_bZIP_CREB_ZF_domain_LIB-3	7	-0.93286	-4.6574	1.7159e-05	1.8957e-05	3.2021e-06	3.847e-06	-0.21676	-1.0832	0.021603	0.046561	0.2787	0.5632	-0.83015	-4.1473	0	0	3.3635e-05	3.7101e-05	0.19015	0.9511	0.014139	0.027448	0.34156	0.53575	-0.29179	-1.4561	0.022375	0.042845	0.14538	0.25501	-0.10926	-0.54678	0.3914	0.48099	0.58453	0.73253
ATF3_NEG_CONTROL_bZIP_domain_LIB-3	6	-0.64503	-3.3534	0.0002059	0.00022016	0.00079815	0.00086329	-0.46822	-2.4279	0	0	0.015186	0.066959	-0.7665	-3.9838	0	0	6.7827e-05	7.3757e-05	0.13297	0.69366	0.095127	0.1462	0.48789	0.67798	-0.092106	-0.47773	0.37658	0.47438	0.63284	0.74811	-0.097426	-0.50958	0.47251	0.5611	0.61035	0.7514
CDK19_NEG_CONTROL_Kinase_domain_LIB-2A	8	-1.4128	-8.702	0	0	3.2622e-18	9.1913e-18	0.059279	0.36519	0.56271	0.66366	0.71497	0.8784	-0.82566	-5.0863	0	0	3.6508e-07	4.6123e-07	0.14662	0.90326	0.034454	0.059985	0.36639	0.5617	-0.33865	-2.086	0.0040323	0.0096628	0.036976	0.086511	-0.18008	-1.1094	0.11675	0.17666	0.26726	0.43293
CDK19_CDK8_Kinase_domain_LIB-2A	12	-1.4493	-9.1124	0	0	8.0591e-20	2.5603e-19	-0.34646	-2.1844	5.1476e-05	0.00020053	0.028933	0.11593	-1.2328	-7.7628	0	0	8.3048e-15	2.2182e-14	-0.97503	-6.1348	0	0	8.5269e-10	8.5754e-09	-0.46622	-2.9346	0.00012011	0.0004208	0.0033396	0.011459	-0.20054	-1.266	0.037217	0.065747	0.2055	0.35816
DUSP4_DUSP9_phospatase_domain_LIB-2B	16	-1.1398	-9.8246	0	0	8.8228e-23	3.4429e-22	0.055952	0.48282	0.45577	0.56473	0.62922	0.83249	-0.79437	-6.8524	0	0	7.2622e-12	1.4552e-11	-0.33	-2.8468	0.00054907	0.0015055	0.0044164	0.015647	-0.062785	-0.54149	0.24782	0.33577	0.58817	0.71095	-0.21852	-1.8862	0.014705	0.029354	0.059271	0.136
DUSP4_DUSP7_phospatase_domain_LIB-2B	16	-0.73371	-6.3991	0	0	1.5627e-10	2.4748e-10	0.35857	3.1305	0	0	0.001745	0.0097656	-0.59843	-5.2217	0	0	1.7732e-07	2.3045e-07	-0.13621	-1.1886	0.092639	0.14298	0.23459	0.41399	0.058241	0.50798	0.94125	0.95869	0.61146	0.73121	-0.081032	-0.70769	0.36333	0.45343	0.47914	0.64602
DUSP4_NEG_CONTROL_phospatase_domain_LIB-2B	8	-1.1781	-8.5159	0	0	1.6532e-17	4.4216e-17	0.13474	0.9761	0.1482	0.23212	0.32902	0.61459	-0.66426	-4.8101	0	0	1.5089e-06	1.8173e-06	-0.21154	-1.5319	0.044046	0.074796	0.12556	0.25847	-0.13558	-0.98104	0.17366	0.24972	0.32657	0.46626	0.012005	0.08701	0.79278	0.8422	0.93066	0.96058
DUSP4_DUSP2_phospatase_domain_LIB-2B	16	-0.57139	-5.1838	6.8634e-05	7.4377e-05	2.174e-07	2.7834e-07	0.17466	1.5847	0.013727	0.031323	0.11302	0.32313	-0.81406	-7.3849	0	0	1.5259e-13	3.5765e-13	-0.31378	-2.8466	0.00085793	0.0022523	0.0044193	0.015647	-0.15328	-1.3903	0.042931	0.075384	0.16444	0.28028	-0.058527	-0.5311	0.54284	0.62654	0.59535	0.74044
DUSP4_DUSP1_phospatase_domain_LIB-2B	13	-0.584	-4.6083	3.4317e-05	3.7566e-05	4.0599e-06	4.848e-06	-0.062622	-0.49436	0.30527	0.41466	0.62105	0.82731	-0.71537	-5.6439	0	0	1.6625e-08	2.3841e-08	-0.37971	-2.9943	1.7159e-05	6.0957e-05	0.0027508	0.01029	0.070767	0.55812	0.85055	0.89122	0.57677	0.70226	-0.03854	-0.30487	0.75921	0.81424	0.76046	0.86066
NR5A2_NR5A1_C4_ZF_domain_LIB-3	15	-1.7558	-12.708	0	0	5.3555e-37	5.1042e-36	-0.0034309	-0.025142	0.83989	0.88684	0.97994	0.99294	-1.1655	-8.5083	0	0	1.7654e-17	6.0576e-17	-0.44568	-3.2601	0	0	0.0011138	0.004597	-0.23649	-1.7273	0.002385	0.0061355	0.084107	0.1671	-0.22155	-1.6262	0.0058339	0.013122	0.1039	0.21284
NR5A2_NEG_CONTROL_C4_ZF_domain_LIB-3	8	-1.1711	-7.738	0	0	1.0101e-14	2.168e-14	0.23414	1.5514	0.0090082	0.02169	0.12081	0.33809	-0.9848	-6.515	0	0	7.2674e-11	1.3223e-10	-0.030284	-0.2006	0.93229	0.94865	0.84101	0.91881	-0.012589	-0.083316	0.66199	0.73945	0.9336	0.95826	-0.14531	-0.96322	0.20885	0.28787	0.33544	0.51196
ZNF596_NEG_CONTROL_H2_C2_ZF_domain_LIB-3	8	-1.1357	-6.9859	0	0	2.8296e-12	5.0725e-12	0.010683	0.065916	0.97946	0.98463	0.94744	0.98033	-0.85311	-5.2578	0	0	1.4581e-07	1.9098e-07	0.10018	0.6183	0.13469	0.19761	0.53638	0.71829	0.082299	0.50736	0.79461	0.8477	0.6119	0.73145	-0.13724	-0.84771	0.23675	0.31896	0.3966	0.57099
SOX2_SOX1_HLH_or_HLH_or_HMG_SOX_domain_domain_LIB-3	15	-0.78773	-4.576	0	0	4.7388e-06	5.6368e-06	-2.4522	-13.99	0	0	1.7907e-44	1.5235e-42	-0.93849	-5.4511	0	0	5.0063e-08	6.8426e-08	-0.26405	-1.5345	0.00025738	0.00074981	0.12492	0.25761	-2.5353	-14.356	0	0	9.7907e-47	2.2824e-44	-2.5603	-14.772	0	0	2.2048e-49	5.2448e-47
SOX2_SOX3_HLH_or_HLH_or_HMG_SOX_domain_domain_LIB-3	16	-1.2107	-8.7614	0	0	1.9292e-18	5.5333e-18	-0.33279	-2.4113	1.7159e-05	6.9662e-05	0.015898	0.069715	-0.93403	-6.7662	0	0	1.3222e-11	2.5793e-11	-0.24786	-1.7964	0.004221	0.0093076	0.07243	0.16678	-1.1423	-8.234	0	0	1.8101e-16	4.3503e-15	-0.8773	-6.3604	0	0	2.0121e-10	2.8848e-09
SOX2_NEG_CONTROL_HLH_or_HMG_SOX_domain_LIB-3	8	-1.701	-7.7918	0	0	6.6053e-15	1.4461e-14	-0.32619	-1.4975	0.00015443	0.00055538	0.13427	0.36396	-0.7275	-3.3402	0	0	0.00083719	0.00087424	0.13927	0.63965	0.04384	0.074479	0.5224	0.70655	-0.74246	-3.4033	0	0	0.00066583	0.0027511	-0.82243	-3.7771	0	0	0.00015869	0.00082539
ZNF566_NEG_CONTROL_H2_C2_ZF_domain_LIB-3	6	-1.2063	-5.694	0	0	1.2412e-08	1.7221e-08	0.2392	1.1338	0.019715	0.04301	0.25689	0.53875	-1.1406	-5.3898	0	0	7.0534e-08	9.5144e-08	0.22572	1.07	0.0050275	0.010836	0.28463	0.47335	0.048207	0.22816	0.97668	0.9836	0.81952	0.88456	-0.027259	-0.1293	0.90129	0.92689	0.89712	0.94125
ZNF564_NEG_CONTROL_H2_C2_ZF_domain_LIB-3	8	-0.94329	-4.9254	0	0	8.417e-07	1.0392e-06	0.13709	0.71695	0.14127	0.22318	0.4734	0.73573	-0.77654	-4.058	0	0	4.9491e-05	5.4176e-05	0.028493	0.14901	0.55043	0.63718	0.88155	0.94235	-0.26631	-1.39	0.0186	0.03637	0.16451	0.28035	-0.061812	-0.32346	0.63564	0.71097	0.74635	0.85164
MAP3K2_MAP3K19_Kinase_domain_LIB-2A	16	-0.79842	-5.4467	0	0	5.1323e-08	6.8447e-08	-0.36316	-2.4775	0	0	0.013231	0.059383	-1.0431	-7.1138	0	0	1.1291e-12	2.4458e-12	-0.17117	-1.1681	0.033837	0.059015	0.24277	0.4231	0.36219	2.4719	0.0059883	0.013577	0.013441	0.037444	-0.20893	-1.4264	0.018342	0.035544	0.15375	0.28957
MAP3K2_MAP3K3_Kinase_domain_LIB-2A	16	-1.3931	-9.8356	0	0	7.9083e-23	3.0995e-22	-0.3237	-2.2917	6.8634e-05	0.00026101	0.021926	0.091732	-1.3027	-9.2064	0	0	3.3714e-20	1.57e-19	-0.44797	-3.1709	0	0	0.0015195	0.0060781	-0.078138	-0.55301	0.18842	0.26734	0.58026	0.70512	-0.31918	-2.2629	0.0018874	0.0048726	0.023642	0.064567
MAP3K2_NEG_CONTROL_Kinase_domain_LIB-2A	8	-1.1414	-3.9631	0	0	7.3984e-05	8.3095e-05	0.12341	0.42893	0.18988	0.28349	0.66797	0.85514	-1.028	-3.5708	0	0	0.00035583	0.00037568	-0.047342	-0.16454	0.78356	0.83523	0.86931	0.93446	0.9479	3.2953	0	0	0.00098307	0.0038869	0.10397	0.36148	0.20776	0.28677	0.71774	0.8312
ZNF619_NEG_CONTROL_H2_C2_ZF_domain_LIB-3	8	-0.7116	-4.1386	0	0	3.495e-05	3.9861e-05	0.15736	0.91535	0.087097	0.14956	0.36001	0.64192	-0.97383	-5.6629	0	0	1.488e-08	2.1428e-08	0.16824	0.97869	0.016198	0.031042	0.32773	0.52123	0.21739	1.2644	0.22644	0.31162	0.20608	0.33262	0.070706	0.41136	0.37322	0.46291	0.68081	0.80377
LSM1_LSM8_LSM_domain_LIB-1	16	-3.2916	-16.875	0	0	6.8892e-64	1.8718e-62	-2.7284	-14.01	0	0	1.3631e-44	1.1857e-42	-3.6126	-18.476	0	0	3.2422e-76	2.863e-74	-1.9833	-10.256	0	0	1.111e-24	3.3119e-23	-2.1947	-11.289	0	0	1.4806e-29	1.0334e-27	-2.2423	-11.632	0	0	2.8442e-31	2.6311e-29
LSM1_NEG_CONTROL_LSM_domain_LIB-1	8	-0.99198	-5.8117	0	0	6.1847e-09	8.7604e-09	-0.49032	-2.8727	0	0	0.0040695	0.020824	-0.95278	-5.5822	0	0	2.3747e-08	3.351e-08	0.19896	1.1658	0.0046671	0.010174	0.24368	0.42419	-0.36332	-2.1285	0.002162	0.0056062	0.033299	0.079134	-0.22547	-1.3212	0.050326	0.085748	0.18644	0.33284
PLPP5_NEG_CONTROL_phospatase_domain_LIB-2B	8	-1.1955	-7.5964	0	0	3.0441e-14	6.2912e-14	-0.0099203	-0.063064	0.8319	0.88119	0.94972	0.98138	-1.0691	-6.7942	0	0	1.0893e-11	2.1385e-11	-0.059172	-0.37617	0.68416	0.7536	0.70679	0.84208	-0.02486	-0.15801	0.59621	0.68013	0.87445	0.92115	0.00099687	0.0063381	0.88042	0.91147	0.99494	0.99725
ZZZ3_NEG_CONTROL_Myb_domain_LIB-3B	8	-2.5797	-10.792	0	0	3.7457e-27	1.9587e-26	-0.72919	-3.0968	0	0	0.0019564	0.010817	-2.2102	-9.3105	0	0	1.2728e-20	6.1764e-20	-1.392	-5.8882	0	0	3.9039e-09	3.6845e-08	-0.87551	-3.7064	0	0	0.00021023	0.00098808	-0.7151	-3.0445	0	0	0.0023307	0.0088518
ARID5B_ARID5A_ARID_BRIGHT_domain_LIB-3	16	-1.0878	-8.0853	0	0	6.1999e-16	1.4629e-15	-0.027305	-0.20311	0.56409	0.66461	0.83905	0.93687	-1.0071	-7.488	0	0	6.9932e-14	1.7016e-13	-1.329	-9.8634	0	0	6.0003e-23	1.6152e-21	-0.29664	-2.205	0.0034489	0.0084312	0.027453	0.067609	-0.53058	-3.9475	5.1476e-05	0.00020492	7.8971e-05	0.00044084
ARID5B_NEG_CONTROL_ARID_BRIGHT_domain_LIB-3	8	-1.1231	-5.9533	0	0	2.6278e-09	3.8068e-09	0.015183	0.080823	0.93886	0.95642	0.93558	0.97645	-1.0078	-5.3506	0	0	8.7652e-08	1.1727e-07	-0.97658	-5.1664	0	0	2.3863e-07	1.7968e-06	-0.26587	-1.4103	0.018771	0.036681	0.15844	0.27247	-0.39916	-2.1276	0.00075498	0.0021967	0.033366	0.085693
KBTBD12_KLHL20_BTB_domain_LIB-3B	15	-1.1051	-7.6646	0	0	1.7941e-14	3.7761e-14	0.0033881	0.02365	0.92349	0.94564	0.98113	0.99332	-1.0694	-7.428	0	0	1.1022e-13	2.6251e-13	-0.13035	-0.90954	0.098216	0.15033	0.36307	0.55822	-0.090002	-0.62598	0.1418	0.21049	0.53133	0.66408	-0.43237	-3.0252	0	0	0.0024846	0.0093603
KBTBD12_NEG_CONTROL_BTB_domain_LIB-3B	8	-0.93467	-4.9616	0	0	6.9902e-07	8.6687e-07	0.19669	1.0471	0.029616	0.061	0.29503	0.57992	-0.65723	-3.4953	0	0	0.00047361	0.00049809	0.0025929	0.0138	0.77083	0.82535	0.98899	0.99643	-0.051614	-0.27417	0.46532	0.56205	0.78395	0.86092	-0.25963	-1.3834	0.024846	0.046218	0.16653	0.30684
ROCK1_CDC42BPG_phospatase_domain_LIB-2B	16	-1.1145	-7.6893	0	0	1.4791e-14	3.1392e-14	0.37467	2.5899	0	0	0.0095996	0.044973	-1.0365	-7.155	0	0	8.3683e-13	1.8362e-12	-0.23549	-1.6269	0.0057996	0.012286	0.10377	0.22197	0.13362	0.92299	0.40818	0.50653	0.35601	0.49757	-0.080976	-0.55988	0.36386	0.45388	0.57556	0.72598
ROCK1_NEG_CONTROL_phospatase_domain_LIB-2B	8	-0.99447	-4.7541	0	0	1.9938e-06	2.4182e-06	0.64445	3.0844	0	0	0.0020398	0.011194	-0.99131	-4.7399	0	0	2.1384e-06	2.5447e-06	0.26566	1.2713	0.00012011	0.00038578	0.20362	0.37247	0.66631	3.1886	0	0	0.0014296	0.0054209	0.25147	1.2037	0.0035861	0.0086079	0.22872	0.38763
TBK1_IKBKB_Kinase_domain_LIB-2A	13	-1.0245	-6.3763	0	0	1.8145e-10	2.8569e-10	-0.4902	-3.0542	0	0	0.0022566	0.012263	-1.1759	-7.314	0	0	2.5932e-13	5.9524e-13	-0.35153	-2.1936	0.00013727	0.00043609	0.028263	0.07703	-0.57948	-3.5933	0	0	0.00032651	0.0014526	-0.7578	-4.7401	0	0	2.1359e-06	1.6765e-05
TBK1_NEG_CONTROL_Kinase_domain_LIB-2A	8	-1.3643	-7.2337	0	0	4.7007e-13	8.9295e-13	-0.1502	-0.80924	0.075824	0.13367	0.41838	0.69203	-1.0749	-5.7502	0	0	8.9116e-09	1.3157e-08	-0.22347	-1.204	0.032859	0.057508	0.2286	0.40575	-0.53268	-2.8291	1.7159e-05	6.6711e-05	0.0046685	0.015239	-0.052288	-0.28415	0.70175	0.76696	0.77629	0.87227
RCOR1_NEG_CONTROL_Myb_domain_LIB-3B	8	-0.80408	-4.1436	0	0	3.4194e-05	3.9025e-05	-0.00080112	-0.0041303	0.91596	0.9404	0.9967	0.99848	-0.86959	-4.4813	0	0	7.4187e-06	8.4852e-06	-0.060906	-0.31401	0.66992	0.74135	0.75351	0.87046	-0.37535	-1.9329	0.0017502	0.0047091	0.053243	0.11615	-0.97464	-5.0247	0	0	5.0411e-07	4.4717e-06
PPP6C_NEG_CONTROL_phospatase_domain_LIB-2B	8	-1.5177	-9.2417	0	0	2.4265e-20	8.0078e-20	0.065177	0.39846	0.51843	0.62183	0.69029	0.86554	-1.1196	-6.8333	0	0	8.3009e-12	1.6514e-11	-0.15993	-0.97748	0.13821	0.20178	0.32833	0.52196	-0.22823	-1.3932	0.040426	0.071676	0.16357	0.27915	-0.25909	-1.5849	0.025292	0.04701	0.11299	0.22718
BRCA1_TRIM31_C3_H_ZF_domain_LIB-3	12	-2.6084	-12.906	0	0	4.1776e-38	4.2602e-37	-1.4857	-7.4862	0	0	7.0878e-14	1.1554e-12	-2.1627	-10.858	0	0	1.8343e-27	1.7511e-26	-1.6201	-8.1528	0	0	3.5567e-16	6.4274e-15	-1.282	-6.4393	0	0	1.2e-10	1.5611e-09	-1.209	-6.1793	0	0	6.4395e-10	8.6974e-09
BRCA1_NEG_CONTROL_C3_H_ZF_domain_LIB-3	6	-0.82538	-3.0514	0	0	0.0022778	0.002422	-1.5924	-5.8314	0	0	5.4972e-09	6.0109e-08	-1.7918	-6.5856	0	0	4.5313e-11	8.4143e-11	-1.4197	-5.2144	0	0	1.8446e-07	1.4117e-06	-0.88125	-3.2406	0	0	0.001193	0.0046228	-0.88559	-3.2783	0	0	0.0010445	0.0043909
ACAA1_NEG_CONTROL_acetyltransf_domain_LIB-1	8	-0.56465	-3.2425	8.5793e-05	9.2661e-05	0.001185	0.0012738	-0.088965	-0.5109	0.27459	0.38193	0.60942	0.82284	-0.97299	-5.5856	0	0	2.3294e-08	3.2899e-08	0.18623	1.0697	0.0080817	0.016664	0.28476	0.47339	0.081657	0.46886	0.79801	0.85045	0.63917	0.7533	-0.069862	-0.40133	0.5801	0.66038	0.68818	0.80885
ACAA1_ACAT2_acetyltransf_domain_LIB-1	16	-1.4226	-10.983	0	0	4.6287e-28	2.5716e-27	-0.39223	-3.0362	0	0	0.0023959	0.012928	-0.91732	-7.1005	0	0	1.2433e-12	2.6841e-12	-0.10128	-0.78468	0.23298	0.3161	0.43264	0.62606	-0.27607	-2.1353	0.0046156	0.010842	0.032735	0.078121	-0.08564	-0.66405	0.33293	0.42268	0.50666	0.66927
ATRX_NEG_CONTROL_RRM_domain_LIB-1	4	-2.754	-6.3462	0	0	2.2075e-10	3.4556e-10	-1.3187	-3.0778	0	0	0.0020855	0.011423	-2.4262	-5.6265	0	0	1.8385e-08	2.6249e-08	-2.2284	-5.1501	0	0	2.6029e-07	1.9524e-06	-0.75003	-1.753	0.00030885	0.00099613	0.079597	0.16038	-1.501	-3.5166	0	0	0.00043711	0.0020363
OTX2_NEG_CONTROL_Homeodomain_domain_LIB-3	8	-1.302	-6.2281	0	0	4.7214e-10	7.2107e-10	-0.064934	-0.31105	0.40709	0.51875	0.75576	0.89771	-1.2729	-6.0907	0	0	1.1242e-09	1.8208e-09	-1.0004	-4.7848	0	0	1.7113e-06	1.1645e-05	0.59043	2.829	0.00012011	0.0004208	0.00467	0.015239	0.0281	0.13467	0.66555	0.73657	0.89287	0.93918
OTX2_OTX1_Homeodomain_domain_LIB-3	16	-1.0779	-9.1764	0	0	4.4584e-20	1.4443e-19	-0.082401	-0.70218	0.15738	0.24387	0.48257	0.74305	-1.0427	-8.8793	0	0	6.7276e-19	2.6975e-18	-1.2465	-10.593	0	0	3.2052e-26	1.0378e-24	-0.02621	-0.22326	0.43303	0.53127	0.82333	0.88719	0.092776	0.79101	0.11809	0.17859	0.42894	0.60085
RNFT1_NEG_CONTROL_C3_H_ZF_domain_LIB-3	8	-1.45	-6.9927	0	0	2.6962e-12	4.8416e-12	-0.0421	-0.20437	0.56716	0.66715	0.83806	0.93671	-1.2051	-5.8295	0	0	5.5588e-09	8.3712e-09	-0.17261	-0.83774	0.10683	0.16169	0.40218	0.59625	-0.30142	-1.4586	0.0088023	0.018951	0.14468	0.2541	-0.5135	-2.4958	1.7159e-05	7.5614e-05	0.012569	0.037904
TSC22D2_NEG_CONTROL_RRM_domain_LIB-1	2	-0.21284	-0.55051	0.39873	0.40007	0.58197	0.58443	-0.32393	-0.83697	0.070779	0.12619	0.40261	0.6782	-0.56307	-1.4558	0.001733	0.0017411	0.14546	0.14617	-0.28534	-0.73748	0.17334	0.24525	0.46083	0.65338	0.27777	0.71812	0.34133	0.43793	0.47268	0.60988	-0.69801	-1.8055	0.0071551	0.015668	0.070996	0.15742
ZNF681_NEG_CONTROL_H2_C2_ZF_domain_LIB-3	8	-0.76686	-4.8099	0	0	1.5102e-06	1.8432e-06	0.19386	1.2165	0.031863	0.064772	0.22381	0.49747	-0.58966	-3.6994	0	0	0.00021608	0.00022999	0.30839	1.9353	0	0	0.052956	0.12865	-0.37475	-2.349	0.0017502	0.0047091	0.018824	0.049582	-0.13488	-0.84655	0.24576	0.32862	0.39725	0.57143
ERBB4_ERBB3_Kinase_domain_LIB-2A	16	-1.3935	-11.359	0	0	6.7257e-30	4.2449e-29	-0.36394	-2.9737	0	0	0.0029426	0.015499	-0.98504	-8.046	0	0	8.5529e-16	2.5074e-15	-0.33294	-2.721	0.00051476	0.0014205	0.0065092	0.022023	-0.059324	-0.48466	0.26215	0.35138	0.62792	0.74448	-0.15603	-1.2766	0.066386	0.10882	0.20176	0.35273
ERBB4_EPHA2_Kinase_domain_LIB-2A	12	-1.1783	-7.1555	0	0	8.3352e-13	1.556e-12	-0.15106	-0.92192	0.032378	0.065578	0.35657	0.63991	-1.0944	-6.6584	0	0	2.768e-11	5.2385e-11	-0.077998	-0.47637	0.4571	0.5495	0.63381	0.79525	0.0047526	0.02897	0.68792	0.76177	0.97689	0.98534	-0.33607	-2.0564	0.0012354	0.0033906	0.039748	0.098344
ERBB4_ERBB2_Kinase_domain_LIB-2A	16	-1.7106	-13.72	0	0	7.7529e-43	9.9306e-42	-0.1752	-1.4209	0.0097461	0.023174	0.15536	0.39807	-1.2131	-9.8025	0	0	1.0987e-22	6.5039e-22	-0.33728	-2.734	0.00046328	0.0012987	0.0062575	0.021258	-0.11315	-0.91605	0.097392	0.15283	0.35964	0.50138	-0.15994	-1.3004	0.060055	0.1	0.19347	0.34241
ERBB4_NEG_CONTROL_Kinase_domain_LIB-2A	8	-1.0366	-5.805	0	0	6.4376e-09	9.1108e-09	-0.18416	-1.0324	0.031555	0.064301	0.30189	0.58756	-1.0315	-5.7782	0	0	7.5507e-09	1.1217e-08	-0.10126	-0.56778	0.38799	0.48075	0.57018	0.74532	0.27103	1.5196	0.11491	0.17589	0.12861	0.23238	-0.017173	-0.096361	0.97169	0.98	0.92323	0.95587
SALL3_NEG_CONTROL_RRM_domain_LIB-1	4	-0.79785	-3.4048	0.00063487	0.00066529	0.00066205	0.00071778	-0.10151	-0.43324	0.39484	0.50707	0.66484	0.85303	-0.78825	-3.364	0	0	0.00076827	0.00080285	0.0058555	0.024991	0.83308	0.87316	0.98006	0.99146	0.057154	0.24391	0.91947	0.94136	0.8073	0.87659	-0.30134	-1.2862	0.070865	0.11519	0.19837	0.34853
DUSP23_NEG_CONTROL_phospatase_domain_LIB-2B	8	-0.84442	-5.5581	0	0	2.7278e-08	3.7049e-08	0.078061	0.51405	0.42872	0.5393	0.60722	0.82192	-0.63465	-4.1787	0	0	2.9318e-05	3.2425e-05	-0.039666	-0.2612	0.8487	0.88594	0.79394	0.89334	0.0029127	0.019173	0.7478	0.81034	0.9847	0.98968	0.025564	0.16839	0.68459	0.75194	0.86628	0.92434
PKN2_PKN3_Kinase_domain_LIB-2A	16	-1.5071	-12.058	0	0	1.7571e-33	1.3618e-32	-0.12991	-1.0424	0.037388	0.074179	0.29723	0.58206	-1.1615	-9.3095	0	0	1.2841e-20	6.226e-20	-0.21617	-1.7345	0.0097975	0.019816	0.082821	0.18644	0.18961	1.5214	0.16999	0.24525	0.12817	0.23178	-0.10894	-0.87475	0.20504	0.28404	0.38171	0.55698
PKN2_NEG_CONTROL_Kinase_domain_LIB-2A	8	-0.69473	-2.9935	0	0	0.0027576	0.0029229	0.14578	0.62855	0.11537	0.18864	0.52964	0.77265	-1.0719	-4.6153	0	0	3.9258e-06	4.585e-06	-0.10272	-0.4428	0.3795	0.47188	0.65791	0.81046	0.4478	1.9306	0.0047186	0.011042	0.05353	0.11669	0.065091	0.28077	0.40772	0.49748	0.77889	0.87362
PKN2_PKN1_Kinase_domain_LIB-2A	16	-1.1713	-8.9789	0	0	2.7343e-19	8.3498e-19	0.26566	2.0386	0.00078929	0.0025061	0.041492	0.15442	-1.1236	-8.6156	0	0	6.959e-18	2.4935e-17	-0.3332	-2.556	0.00051476	0.0014205	0.010589	0.033549	0.22845	1.7527	0.083065	0.13285	0.079655	0.16047	0.024574	0.18861	0.57032	0.65146	0.8504	0.91551
ZNF350_NEG_CONTROL_C2_H2_ZF_domain_LIB-3	8	-1.4383	-7.521	0	0	5.4363e-14	1.103e-13	0.076344	0.40134	0.44008	0.54997	0.68817	0.86455	-0.93903	-4.929	0	0	8.266e-07	1.0153e-06	0.17023	0.89518	0.015031	0.028987	0.37069	0.56584	0.19334	1.0158	0.29765	0.39132	0.30973	0.44875	0.0063754	0.033547	0.83783	0.87759	0.97324	0.98464
ZNF354A_NEG_CONTROL_H2_C2_ZF_domain_LIB-3	8	-1.0054	-5.5244	0	0	3.3066e-08	4.4629e-08	-0.2226	-1.2294	0.009849	0.023381	0.21891	0.49022	-0.81143	-4.477	0	0	7.5701e-06	8.6498e-06	0.017223	0.095407	0.64374	0.71961	0.92399	0.96467	0.037394	0.20629	0.94739	0.96326	0.83657	0.89554	-0.15592	-0.86697	0.17629	0.25068	0.38596	0.56164
PCBP3_PCBP1_KH_domain_LIB-1	16	-3.9344	-21.442	0	0	5.4779e-102	4.1732e-100	-3.4577	-18.859	0	0	2.4875e-79	9.998e-77	-3.4068	-18.713	0	0	3.8784e-78	3.7673e-76	-2.3061	-12.768	0	0	2.4894e-37	1.2896e-35	-2.9388	-16.061	0	0	4.7556e-58	3.6954e-55	-3.2846	-18.166	0	0	9.6043e-74	9.329e-71
PCBP3_PCBP4_KH_domain_LIB-1	16	-0.88369	-7.4112	0	0	1.2512e-13	2.4677e-13	-0.031532	-0.2645	0.51941	0.62267	0.7914	0.91529	-0.98153	-8.2317	0	0	1.8456e-16	5.7657e-16	-0.39514	-3.3142	0.00013727	0.00043609	0.00091916	0.0038608	-0.34989	-2.934	0.0013727	0.0038168	0.0033466	0.01147	-0.49962	-4.1912	6.8634e-05	0.0002623	2.7743e-05	0.00017101
PCBP3_NEG_CONTROL_KH_domain_LIB-1	8	-1.4239	-8.7215	0	0	2.7462e-18	7.7844e-18	0.13288	0.81545	0.15438	0.23995	0.41481	0.68954	-1.0455	-6.4115	0	0	1.441e-10	2.5477e-10	-0.14088	-0.86444	0.20022	0.27739	0.38735	0.58215	-0.18957	-1.1625	0.078123	0.12623	0.24505	0.37806	-0.053376	-0.32765	0.69425	0.76019	0.74318	0.84949
CHKA_NEG_CONTROL_Kinase_domain_LIB-2A	8	-3.0167	-13.054	0	0	6.0302e-39	6.4425e-38	-1.0277	-4.4869	0	0	7.2279e-06	5.572e-05	-2.2018	-9.5893	0	0	8.8651e-22	4.8286e-21	-0.26476	-1.1573	0.01117	0.022287	0.24715	0.42811	-0.73093	-3.1907	0	0	0.0014191	0.0053862	-0.085191	-0.37253	0.48408	0.57196	0.7095	0.82419
CHKA_CHKB_Kinase_domain_LIB-2A	15	-4.078	-22.879	0	0	7.4846e-116	7.6527e-114	-1.4639	-8.2901	0	0	1.132e-16	2.2554e-15	-3.4962	-19.691	0	0	2.5919e-86	3.513e-84	-1.2745	-7.2201	0	0	5.1966e-13	6.9944e-12	-0.97869	-5.5432	0	0	2.9695e-08	2.8325e-07	-0.43642	-2.474	0	0	0.013362	0.039894
METTL14_NEG_CONTROL_Methyltrans_domain_LIB-1	4	-2.3333	-8.2185	0	0	2.0609e-16	5.0444e-16	-0.67457	-2.3786	0	0	0.017379	0.075163	-1.4657	-5.1675	0	0	2.3725e-07	3.0503e-07	-0.80308	-2.8317	0	0	0.0046303	0.016325	-0.96574	-3.4041	5.1476e-05	0.00019139	0.00066389	0.0027441	-0.60344	-2.1282	0.0012526	0.0034313	0.033325	0.085671
GUCY2C_GUCY2D_Kinase_domain_LIB-2A	16	-1.0532	-7.6487	0	0	2.0299e-14	4.2563e-14	0.039177	0.28494	0.63236	0.72192	0.77569	0.90791	-1.1086	-8.0519	0	0	8.152e-16	2.3947e-15	-0.41327	-3.0037	6.8634e-05	0.00023041	0.0026672	0.010009	-0.14724	-1.0697	0.048696	0.084076	0.28475	0.4227	-0.42164	-3.068	0.00024022	0.00079365	0.0021551	0.0082766
GUCY2C_GUCY2F_Kinase_domain_LIB-2A	16	-0.85892	-7.3245	0	0	2.3987e-13	4.6475e-13	-0.065639	-0.5601	0.24374	0.34825	0.57541	0.80395	-1.0852	-9.2508	0	0	2.2274e-20	1.0574e-19	-0.27712	-2.3642	0.0022306	0.005277	0.018068	0.053317	-0.058594	-0.49969	0.26551	0.35507	0.61729	0.73577	-0.3345	-2.8558	0.0014413	0.003863	0.004293	0.015045
GUCY2C_NPR2_Kinase_domain_LIB-2A	16	-1.2046	-9.0896	0	0	9.9433e-20	3.1315e-19	-0.11032	-0.83339	0.069183	0.12376	0.40462	0.67959	-1.0559	-7.9717	0	0	1.5654e-15	4.4888e-15	-0.40196	-3.0357	8.5793e-05	0.00028066	0.0024	0.0091091	0.15155	1.1447	0.31676	0.41173	0.25234	0.38675	-0.10865	-0.82111	0.20642	0.28531	0.41158	0.58591
GUCY2C_NEG_CONTROL_Kinase_domain_LIB-2A	7	-0.71863	-3.7203	0.00018874	0.00020232	0.00019902	0.00021961	0.20767	1.0755	0.036393	0.072525	0.28214	0.56671	-0.85126	-4.4067	0	0	1.0496e-05	1.1902e-05	-0.13857	-0.71751	0.24087	0.32454	0.47306	0.66574	0.26167	1.3549	0.16091	0.23439	0.17545	0.29489	0.17613	0.91241	0.059163	0.098811	0.36155	0.53788
ZNF880_NEG_CONTROL_H2_C2_ZF_domain_LIB-3	8	-1.668	-9.7091	0	0	2.7567e-22	1.0399e-21	-0.16415	-0.95628	0.054204	0.10125	0.33893	0.62489	-1.1813	-6.8804	0	0	5.969e-12	1.2052e-11	-0.00081591	-0.0047535	0.80197	0.84979	0.99621	0.99861	-0.28378	-1.6529	0.013195	0.027001	0.098357	0.18893	-0.20236	-1.179	0.078294	0.12553	0.23838	0.39922
ZNF717_NEG_CONTROL_H2_C2_ZF_domain_LIB-3	8	-1.3586	-8.0011	0	0	1.2327e-15	2.8509e-15	0.38377	2.2658	1.7159e-05	6.9662e-05	0.023462	0.097287	-1.1047	-6.5132	0	0	7.3557e-11	1.3369e-10	-0.038921	-0.22973	0.85515	0.89092	0.8183	0.90761	0.14629	0.8632	0.47766	0.57345	0.38803	0.5287	-0.011382	-0.067215	0.98233	0.98741	0.94641	0.96868
TRIM77_TRIM64C_C3_H_ZF_domain_LIB-3	16	-1.849	-9.0901	0	0	9.8929e-20	3.1165e-19	0.03268	0.16246	0.70769	0.78418	0.87095	0.94882	-1.4293	-7.0672	0	0	1.5807e-12	3.3807e-12	-0.39884	-1.98	8.5793e-05	0.00028066	0.047708	0.11814	0.2037	1.012	0.13186	0.19738	0.31155	0.45029	-0.34849	-1.7344	0.0011668	0.0032312	0.082843	0.17793
TRIM77_TRIM64B_C3_H_ZF_domain_LIB-3	16	-2.7295	-18.982	0	0	2.3927e-80	1.0216e-78	-0.32966	-2.39	3.4317e-05	0.00013689	0.016849	0.073224	-2.2546	-15.948	0	0	2.9325e-57	1.3564e-55	-0.78118	-5.6412	0	0	1.6889e-08	1.4669e-07	-0.48898	-3.5248	1.7159e-05	6.6711e-05	0.00042374	0.0018368	-0.56395	-4.1043	3.4317e-05	0.00014498	4.0547e-05	0.00024101
TRIM77_TRIM49D2_C3_H_ZF_domain_LIB-3	16	-2.3267	-12.218	0	0	2.5013e-34	2.026e-33	-0.089429	-0.47545	0.12802	0.20608	0.63447	0.83418	-2.4084	-12.648	0	0	1.1437e-36	2.1363e-35	-0.7232	-3.8383	0	0	0.00012391	0.00063208	-0.50325	-2.6683	1.7159e-05	6.6711e-05	0.0076239	0.02319	-0.59902	-3.1868	0	0	0.0014384	0.0058177
TRIM77_TRIM43B_C3_H_ZF_domain_LIB-3	16	-1.7778	-12.748	0	0	3.187e-37	3.0957e-36	-0.21474	-1.5523	0.0032258	0.0088263	0.12059	0.33763	-1.5328	-11.03	0	0	2.7373e-28	2.8062e-27	-0.31152	-2.2518	0.00096088	0.0024983	0.024338	0.068111	-0.30407	-2.1938	0.0030371	0.0075383	0.02825	0.069219	-0.48426	-3.5055	0.00010295	0.00036957	0.0004558	0.002115
TRIM77_TRIM49_C3_H_ZF_domain_LIB-3	16	-1.9871	-12.634	0	0	1.3769e-36	1.2757e-35	0.072405	0.4674	0.31397	0.42396	0.64021	0.83771	-1.9008	-12.121	0	0	8.1493e-34	1.2631e-32	-0.77513	-4.9829	0	0	6.2629e-07	4.5146e-06	-0.062706	-0.40392	0.24801	0.33598	0.68627	0.79007	-0.027734	-0.17931	0.85704	0.89249	0.8577	0.91921
TRIM77_TRIM49C_C3_H_ZF_domain_LIB-3	16	-2.0345	-13.61	0	0	3.5008e-42	4.3689e-41	-0.085167	-0.58177	0.14533	0.22827	0.56072	0.79485	-1.5489	-10.479	0	0	1.0753e-25	8.6198e-25	-0.33406	-2.2793	0.00051476	0.0014205	0.022651	0.064333	-0.64491	-4.3661	0	0	1.2651e-05	7.6008e-05	-0.75609	-5.1718	0	0	2.3182e-07	2.1617e-06
TRIM77_TRIM51_C3_H_ZF_domain_LIB-3	8	-3.3026	-15.446	0	0	7.9988e-54	1.5284e-52	-0.054651	-0.25973	0.47505	0.58317	0.79507	0.91693	-2.391	-11.299	0	0	1.3345e-29	1.522e-28	-1.1836	-5.6152	0	0	1.963e-08	1.6949e-07	-0.45388	-2.155	0.00018874	0.00063164	0.031159	0.074947	-0.13406	-0.63736	0.24858	0.33197	0.52389	0.68369
TRIM77_NEG_CONTROL_C3_H_ZF_domain_LIB-3	8	-0.80453	-4.4207	0	0	9.8374e-06	1.1503e-05	0.20694	1.1403	0.022289	0.047792	0.25416	0.53562	-1.2578	-6.8913	0	0	5.5269e-12	1.1208e-11	0.010853	0.059776	0.69779	0.76442	0.95233	0.97893	-0.19812	-1.0874	0.068342	0.1124	0.27687	0.41411	-0.16796	-0.92665	0.14418	0.21164	0.35411	0.53005
TRIM77_TRIM49B_C3_H_ZF_domain_LIB-3	16	-1.9583	-14.482	0	0	1.5853e-47	2.4572e-46	-0.10316	-0.7718	0.086376	0.14861	0.44023	0.70787	-1.9183	-14.211	0	0	7.865e-46	2.3689e-44	-0.52027	-3.8866	0	0	0.00010167	0.00052902	-0.35393	-2.6398	0.0012526	0.0035172	0.0082946	0.024937	-0.40219	-3.0133	0.00034317	0.0010834	0.002584	0.0096692
SRCAP_NEG_CONTROL_RRM_domain_LIB-1	4	-2.0942	-5.9537	0	0	2.6211e-09	3.7981e-09	-0.50767	-1.4793	0.00017159	0.00061087	0.13905	0.3714	-2.1027	-5.9931	0	0	2.0586e-09	3.2553e-09	-1.8588	-5.2662	0	0	1.3926e-07	1.0814e-06	-0.60066	-1.7387	0.0019046	0.0050295	0.082088	0.16432	-0.29053	-0.85251	0.080817	0.12906	0.39393	0.56877
ZNF782_NEG_CONTROL_H2_C2_ZF_domain_LIB-3	6	-1.2	-4.898	0	0	9.6809e-07	1.1911e-06	0.19173	0.78343	0.065923	0.11902	0.43338	0.70345	-0.8927	-3.646	0	0	0.00026633	0.00028245	0.09151	0.37392	0.23252	0.31568	0.70847	0.8427	0.5425	2.2167	0.0022478	0.0058132	0.026643	0.066104	0.12196	0.49846	0.20335	0.28197	0.61816	0.75702
UNC80_NEG_CONTROL_Methyltrans_domain_LIB-1	4	-0.86456	-2.5341	0.00041181	0.00043522	0.011275	0.011735	0.056017	0.16432	0.69973	0.77735	0.86948	0.94841	-1.2568	-3.6805	0	0	0.00023274	0.00024756	-0.93414	-2.7345	0	0	0.0062477	0.021231	0.49012	1.4378	0.029393	0.054329	0.15049	0.26162	0.091888	0.26967	0.43457	0.52442	0.78741	0.8787
ZNF551_NEG_CONTROL_H2_C2_ZF_domain_LIB-3	8	-1.2075	-7.084	0	0	1.4e-12	2.5651e-12	-0.077364	-0.45543	0.33286	0.44336	0.6488	0.84251	-0.93349	-5.4881	0	0	4.0618e-08	5.6002e-08	0.0081615	0.048065	0.72148	0.78477	0.96166	0.98267	-0.56824	-3.3303	1.7159e-05	6.6711e-05	0.00086749	0.0034759	-0.22919	-1.3511	0.046826	0.080513	0.17666	0.32
SART3_U2AF2_RRM_domain_LIB-1	16	-4.46	-21.225	0	0	5.564e-100	3.9305e-98	-2.3506	-11.67	0	0	1.8133e-31	7.9162e-30	-4.1731	-20.064	0	0	1.5119e-89	2.2594e-87	-2.9145	-14.322	0	0	1.5835e-46	1.1908e-44	-2.0477	-10.157	0	0	3.0895e-24	1.4521e-22	-1.9551	-9.833	0	0	8.1184e-23	4.1871e-21
SART3_NEG_CONTROL_RRM_domain_LIB-1	8	-4.0054	-14.219	0	0	6.9863e-46	1.0029e-44	-1.2727	-4.936	0	0	7.9741e-07	6.8494e-06	-3.6517	-13.337	0	0	1.4052e-40	3.2889e-39	-1.7795	-6.8628	0	0	6.7505e-12	8.3088e-11	-0.79338	-3.0804	0	0	0.0020673	0.007509	-1.4113	-5.4976	0	0	3.8494e-08	3.9989e-07
OSBP_NEG_CONTROL_phospatase_domain_LIB-2B	8	-2.8585	-9.4125	0	0	4.8451e-21	1.6919e-20	-2.0851	-6.9297	0	0	4.2181e-12	6.0726e-11	-2.9455	-9.7005	0	0	3.0012e-22	1.7131e-21	-2.4566	-8.1022	0	0	5.3988e-16	9.5927e-15	-1.5757	-5.2542	0	0	1.4863e-07	1.2455e-06	-1.9353	-6.5374	0	0	6.2595e-11	9.4754e-10
HSFX3_NEG_CONTROL_HSF_domain_LIB-3	8	-1.5331	-8.5739	0	0	1.0002e-17	2.7163e-17	-0.14214	-0.79739	0.09185	0.15629	0.42522	0.69701	-1.4714	-8.2356	0	0	1.7867e-16	5.5878e-16	-0.10486	-0.58834	0.36688	0.45948	0.5563	0.73376	-0.17287	-0.96908	0.1007	0.15739	0.33251	0.47282	-0.089201	-0.50076	0.46107	0.5499	0.61654	0.75575
HSFX3_HSF5_HSF_domain_LIB-3	16	-1.0484	-7.9747	0	0	1.5278e-15	3.511e-15	-0.03839	-0.29265	0.45345	0.5627	0.76979	0.90514	-1.2754	-9.6936	0	0	3.2101e-22	1.8252e-21	-0.4483	-3.4138	0	0	0.00064054	0.00281	-0.3194	-2.4289	0.0024194	0.0062183	0.015143	0.041423	-0.42597	-3.2503	0.00022306	0.00074691	0.0011527	0.0047966
HSFX3_LOC101927685_HSF_domain_LIB-3	3	-1.5187	-4.7905	0	0	1.6641e-06	2.0257e-06	-0.22728	-0.72025	0.11378	0.18645	0.47137	0.73398	-1.5109	-4.7699	0	0	1.843e-06	2.2055e-06	-0.32684	-1.0357	0.058013	0.094825	0.30035	0.49087	-0.25886	-0.8192	0.16978	0.24505	0.41267	0.55308	-0.19177	-0.60855	0.29878	0.3861	0.54282	0.69998
PEAK1_C19orf35_Kinase_domain_LIB-2A	13	-1.2345	-8.217	0	0	2.0871e-16	5.1054e-16	-0.13125	-0.87563	0.047032	0.090031	0.38123	0.65949	-0.88643	-5.9103	0	0	3.4155e-09	5.2792e-09	-0.39926	-2.6624	0	0	0.0077582	0.025567	-0.08151	-0.54338	0.21905	0.30316	0.58687	0.70982	-0.44311	-2.9583	6.8634e-05	0.0002623	0.0030933	0.01131
PEAK1_NEG_CONTROL_Kinase_domain_LIB-2A	7	-0.74595	-4.4685	0.00012011	0.00012914	7.8762e-06	9.2508e-06	0.34697	2.0799	0.00080645	0.002546	0.037539	0.1428	-0.71111	-4.2606	0	0	2.039e-05	2.2764e-05	0.18261	1.0945	0.018308	0.034615	0.27372	0.46032	-0.14057	-0.8418	0.199	0.27967	0.3999	0.54127	0.14979	0.89811	0.10389	0.16006	0.36913	0.54532
WNK3_WNK1_Kinase_domain_LIB-2A	15	-3.173	-17.581	0	0	3.4562e-69	1.1007e-67	-0.74765	-4.2308	0	0	2.3285e-05	0.00016931	-2.2623	-12.687	0	0	6.9727e-37	1.328e-35	-2.0699	-11.575	0	0	5.5401e-31	2.2344e-29	-1.9021	-10.603	0	0	2.888e-26	1.6262e-24	-1.8086	-10.227	0	0	1.4981e-24	8.6755e-23
WNK3_NRBP1_Kinase_domain_LIB-2A	12	-3.48	-17.987	0	0	2.4614e-72	8.694e-71	-1.5217	-7.9993	0	0	1.2511e-15	2.2929e-14	-2.4831	-12.988	0	0	1.4243e-38	3.0022e-37	-1.2705	-6.6989	0	0	2.0993e-11	2.4642e-10	-1.4889	-7.8	0	0	6.1896e-15	1.3023e-13	-1.2918	-6.8475	0	0	7.5171e-12	1.3019e-10
WNK3_NEG_CONTROL_Kinase_domain_LIB-2A	8	-1.013	-5.2505	0	0	1.5169e-07	1.9615e-07	0.079406	0.4136	0.42038	0.53105	0.67917	0.86036	-1.3887	-7.1739	0	0	7.2895e-13	1.6074e-12	0.10475	0.54584	0.12009	0.17909	0.58517	0.75728	0.14978	0.77888	0.46349	0.56024	0.43605	0.57515	-0.23073	-1.2043	0.045487	0.07842	0.22847	0.38756
WNK3_WNK4_Kinase_domain_LIB-2A	16	-1.2949	-8.4948	0	0	1.9822e-17	5.2679e-17	-0.13702	-0.90691	0.029633	0.061025	0.36445	0.64557	-1.131	-7.4473	0	0	9.5291e-14	2.2887e-13	-0.40018	-2.6442	8.5793e-05	0.00028066	0.0081894	0.026738	-0.89212	-5.8133	0	0	6.1268e-09	6.3934e-08	-0.45782	-3.0411	0.00010295	0.00036957	0.0023573	0.0089384
WNK3_WNK2_Kinase_domain_LIB-2A	16	-0.73053	-4.9488	0	0	7.4656e-07	9.2426e-07	0.1676	1.1383	0.017485	0.038723	0.25498	0.53622	-0.97762	-6.615	0	0	3.7149e-11	6.9515e-11	-0.12215	-0.82882	0.13488	0.19786	0.4072	0.60141	-0.16231	-1.0979	0.035604	0.064212	0.27226	0.40927	0.057307	0.39004	0.29624	0.38333	0.6965	0.8147
ZNF112_NEG_CONTROL_H2_C2_ZF_domain_LIB-3	8	-1.1736	-5.8444	0	0	5.0843e-09	7.2421e-09	0.15839	0.79095	0.085226	0.14702	0.42897	0.69962	-1.2668	-6.3085	0	0	2.8175e-10	4.8281e-10	0.053992	0.26961	0.36519	0.4576	0.78746	0.89001	0.48455	2.4196	0.0020419	0.0053531	0.015536	0.042282	0.058694	0.29333	0.44725	0.53678	0.76927	0.86735
ZNF558_NEG_CONTROL_C2_H2_ZF_domain_LIB-3	8	-0.76066	-4.2282	0	0	2.3552e-05	2.7082e-05	-0.0036333	-0.020206	0.88955	0.92195	0.98388	0.99475	-1.0289	-5.7171	0	0	1.0838e-08	1.5864e-08	0.083749	0.46584	0.19959	0.27669	0.64133	0.80044	-0.21851	-1.214	0.047958	0.082987	0.22475	0.35505	-0.23998	-1.3353	0.038246	0.067362	0.18179	0.32685
RNF165_RNF111_C3_H_ZF_domain_LIB-3	12	-0.42947	-3.2764	0.00068634	0.00071833	0.0010512	0.001132	-0.90874	-6.9235	0	0	4.4072e-12	6.3109e-11	-0.39483	-3.0124	1.7159e-05	1.7324e-05	0.0025916	0.0026757	-0.51721	-3.9441	0	0	8.0101e-05	0.00042362	-0.090233	-0.68809	0.21124	0.29385	0.49139	0.62817	-0.22627	-1.7267	0.019526	0.037508	0.084215	0.18021
RNF165_NEG_CONTROL_C3_H_ZF_domain_LIB-3	6	-0.12416	-0.53011	0.39029	0.39173	0.59604	0.5984	0.083355	0.35589	0.45842	0.56712	0.72193	0.88206	-0.74408	-3.1768	0	0	0.0014889	0.0015455	0.11108	0.47424	0.15865	0.22743	0.63533	0.79653	0.5141	2.195	0.0039979	0.0095944	0.028165	0.06904	0.16836	0.7188	0.084025	0.13343	0.47226	0.6406
MAOB_NEG_CONTROL_amino_oxidase_domain_LIB-1	7	-0.75151	-4.1088	0.00012011	0.00012914	3.9771e-05	4.5244e-05	0.18747	1.0255	0.059712	0.10954	0.30515	0.59098	-0.98572	-5.3882	0	0	7.1164e-08	9.5928e-08	-0.06069	-0.33193	0.69264	0.76042	0.73994	0.86239	0.12508	0.68394	0.59623	0.68013	0.49401	0.63062	0.038763	0.21209	0.61446	0.69187	0.83204	0.90603
MAOB_KDM1B_amino_oxidase_domain_LIB-1	16	-1.3946	-11.312	0	0	1.151e-29	7.1323e-29	0.059686	0.48434	0.42071	0.53135	0.62814	0.83185	-1.3529	-10.975	0	0	5.0445e-28	5.0601e-27	-0.14104	-1.1445	0.080474	0.12601	0.25243	0.43461	0.059077	0.47936	0.93497	0.95379	0.63168	0.7475	0.11587	0.94037	0.058957	0.098481	0.34703	0.52263
MUM1L1_MUM1_PWWP_domain_LIB-1	16	-1.2702	-9.5641	0	0	1.1321e-21	4.1134e-21	-0.24929	-1.8794	0.0010467	0.0032378	0.060187	0.20696	-1.1819	-8.9034	0	0	5.4166e-19	2.2099e-18	-0.46867	-3.5326	0	0	0.00041146	0.0018852	-0.43849	-3.3024	0.0002059	0.00068182	0.00095868	0.0038034	-0.78859	-5.9476	0	0	2.7207e-09	3.3558e-08
MUM1L1_NEG_CONTROL_PWWP_domain_LIB-1	8	-1.2009	-7.3381	0	0	2.166e-13	4.2086e-13	0.1627	0.99689	0.076699	0.13492	0.31882	0.60397	-0.91514	-5.6005	0	0	2.137e-08	3.0328e-08	-0.042816	-0.26229	0.82133	0.86356	0.7931	0.89301	-0.056424	-0.3453	0.44401	0.54183	0.72987	0.82379	-0.27643	-1.6946	0.017296	0.033814	0.090157	0.19037
CARHSP1_NEG_CONTROL_CSD_domain_LIB-1	8	-0.5687	-3.0687	8.5793e-05	9.2661e-05	0.0021498	0.0022873	-0.057861	-0.31222	0.45293	0.56218	0.75487	0.89701	-0.81235	-4.3833	0	0	1.1687e-05	1.3218e-05	0.056981	0.30748	0.34617	0.43816	0.75848	0.87308	0.22418	1.2097	0.20949	0.29184	0.22641	0.35659	-0.024764	-0.13364	0.91163	0.93506	0.89369	0.93938
LYST_NBEAL1_phospatase_domain_LIB-2B	16	-1.09	-7.8762	0	0	3.3754e-15	7.5573e-15	0.21366	1.5465	0.0045299	0.011881	0.12198	0.34039	-1.2309	-8.8929	0	0	5.9558e-19	2.4063e-18	-0.1528	-1.1056	0.057584	0.094217	0.26889	0.45502	0.014277	0.10325	0.70973	0.77876	0.91776	0.9474	0.099937	0.72366	0.095247	0.14842	0.46927	0.63796
LYST_NEG_CONTROL_phospatase_domain_LIB-2B	8	-1.0645	-6.4321	0	0	1.2587e-10	2.0085e-10	0.23478	1.4201	0.008768	0.021186	0.15558	0.39847	-0.86136	-5.2071	0	0	1.9182e-07	2.4823e-07	0.073781	0.44624	0.24904	0.33327	0.65542	0.80868	0.22984	1.3898	0.19556	0.27569	0.16458	0.28042	0.11054	0.66876	0.18284	0.25842	0.50365	0.66638
LYST_WDFY4_phospatase_domain_LIB-2B	16	-0.93426	-6.0551	0	0	1.403e-09	2.0676e-09	-0.12213	-0.79246	0.047255	0.090384	0.42809	0.69895	-1.1427	-7.4028	0	0	1.3337e-13	3.1469e-13	-0.14311	-0.92869	0.075909	0.11988	0.35305	0.54722	0.14842	0.96287	0.33155	0.42736	0.33561	0.47573	-0.21714	-1.4103	0.015237	0.030235	0.15844	0.29596
SOGA3_NEG_CONTROL_Methyltrans_domain_LIB-1	4	-0.68425	-2.5691	0.0019389	0.0020107	0.010195	0.010622	0.35296	1.3253	0.0047186	0.01231	0.18507	0.44243	-0.83124	-3.121	0	0	0.0018025	0.0018669	-0.34307	-1.2881	0.022752	0.041856	0.1977	0.36416	0.24859	0.93338	0.29595	0.38957	0.35062	0.49214	0.10725	0.40272	0.36587	0.45557	0.68715	0.80838
ZNF214_NEG_CONTROL_C2_H2_ZF_domain_LIB-3	8	-0.80507	-3.73	0	0	0.00019149	0.00021143	0.10665	0.49597	0.26434	0.3706	0.61992	0.82675	-1.5716	-7.2059	0	0	5.7647e-13	1.2816e-12	-0.22181	-1.0298	0.034231	0.059659	0.30308	0.49409	-0.28406	-1.3122	0.013143	0.02691	0.18945	0.31257	-0.12705	-0.59225	0.27747	0.36401	0.55368	0.70842
REL_RELA_Rel_domain_LIB-3	16	-1.3627	-10.606	0	0	2.7799e-26	1.3678e-25	-0.18782	-1.4646	0.0065717	0.01648	0.14304	0.37746	-1.4954	-11.637	0	0	2.6778e-31	3.5149e-30	-0.41892	-3.2658	3.4317e-05	0.00011845	0.0010914	0.0045144	-0.40333	-3.1413	0.0004976	0.0015376	0.0016819	0.0062493	-0.32401	-2.5281	0.0017502	0.0045648	0.011467	0.035081
REL_NEG_CONTROL_Rel_domain_LIB-3	8	-1.1214	-5.3685	0	0	7.9398e-08	1.0454e-07	0.070672	0.33923	0.47956	0.5871	0.73443	0.88707	-0.73772	-3.5386	0	0	0.00040225	0.00042381	-0.071745	-0.34433	0.58591	0.66942	0.7306	0.85655	0.25759	1.236	0.1379	0.20544	0.21644	0.34564	0.15106	0.72579	0.075618	0.12189	0.46797	0.63693
KDM4A_NEG_CONTROL_PHD_domain_LIB-1	8	-0.71373	-4.2079	0	0	2.5781e-05	2.9589e-05	0.0056789	0.033507	0.97471	0.98085	0.97327	0.99046	-0.89713	-5.2875	0	0	1.2402e-07	1.6351e-07	-0.060243	-0.35545	0.67512	0.74568	0.72225	0.85159	-0.33049	-1.9453	0.0048216	0.011238	0.05174	0.11348	-0.42389	-2.5028	0.00037749	0.0011762	0.012321	0.037272
CERS2_CERS3_Homeodomain_domain_LIB-3	16	-1.0896	-9.3856	0	0	6.2538e-21	2.165e-20	0.13255	1.1432	0.0558	0.10362	0.25297	0.53426	-0.93953	-8.0972	0	0	5.6249e-16	1.6777e-15	-0.25554	-2.2032	0.0036033	0.0080723	0.027579	0.075584	-0.15469	-1.333	0.041747	0.073605	0.18255	0.30383	-0.16324	-1.4083	0.055731	0.093846	0.15904	0.2967
CERS2_CERS6_Homeodomain_domain_LIB-3	16	-1.3411	-10.652	0	0	1.7097e-26	8.5457e-26	-0.46414	-3.6929	0	0	0.00022169	0.0014229	-1.0796	-8.5868	0	0	8.9394e-18	3.1661e-17	-0.32354	-2.5755	0.00065202	0.0017532	0.01001	0.031967	-0.68348	-5.4252	0	0	5.7876e-08	5.2093e-07	-0.26768	-2.1329	0.0052848	0.012055	0.032937	0.084864
CERS2_CERS5_Homeodomain_domain_LIB-3	16	-1.2116	-9.3417	0	0	9.481e-21	3.2285e-20	0.029176	0.22532	0.7489	0.81713	0.82173	0.92921	-0.98219	-7.5793	0	0	3.4731e-14	8.7209e-14	-0.35051	-2.7058	0.00025738	0.00074981	0.0068144	0.02291	-0.46272	-3.5673	0.00012011	0.0004208	0.00036069	0.0015841	-0.34358	-2.6543	0.0012697	0.0034588	0.0079468	0.025659
CERS2_CERS4_Homeodomain_domain_LIB-3	16	-1.285	-11.189	0	0	4.6043e-29	2.727e-28	-0.33487	-2.9209	1.7159e-05	6.9662e-05	0.0034904	0.018106	-1.0151	-8.8504	0	0	8.719e-19	3.4532e-18	-0.36147	-3.1532	0.00018874	0.00056237	0.0016151	0.0064054	-0.13961	-1.2173	0.056829	0.095917	0.2235	0.35365	-0.5387	-4.703	5.1476e-05	0.00020492	2.5632e-06	1.9862e-05
CERS2_NEG_CONTROL_Homeodomain_domain_LIB-3	8	-0.82184	-5.157	0	0	2.5094e-07	3.1995e-07	-0.31403	-1.9707	0.00027454	0.00094591	0.048756	0.17529	-0.99377	-6.2354	0	0	4.5074e-10	7.5672e-10	0.014732	0.092474	0.66479	0.73755	0.92632	0.96585	-0.26942	-1.6902	0.01745	0.034469	0.090986	0.17785	-0.3876	-2.4333	0.001081	0.0030303	0.014961	0.043882
ITSN1_ARHGEF3_phospatase_domain_LIB-2B	16	-1.2713	-10.382	0	0	2.9911e-25	1.3863e-24	0.19821	1.6251	0.007035	0.017477	0.10413	0.30651	-1.1712	-9.5755	0	0	1.0139e-21	5.4891e-21	-0.32356	-2.65	0.00065202	0.0017532	0.0080482	0.026366	-0.20923	-1.7116	0.013847	0.028187	0.086979	0.17145	-0.34579	-2.8367	0.0012354	0.0033906	0.0045582	0.015851
ITSN1_NEG_CONTROL_phospatase_domain_LIB-2B	8	-1.1519	-5.8642	0	0	4.5119e-09	6.4434e-09	0.01343	0.068491	0.95439	0.96616	0.94539	0.97986	-1.2891	-6.5611	0	0	5.3417e-11	9.8501e-11	-0.39887	-2.033	0.00013727	0.00043609	0.042056	0.10644	0.34626	1.7658	0.034557	0.062498	0.077431	0.15677	0.14011	0.71502	0.09662	0.1504	0.4746	0.64265
ITSN1_ITSN2_phospatase_domain_LIB-2B	13	-1.1329	-7.2751	0	0	3.461e-13	6.6351e-13	0.22913	1.4811	0.0017845	0.0052459	0.13858	0.37071	-1.2589	-8.0811	0	0	6.421e-16	1.9039e-15	-0.3947	-2.5439	0	0	0.010961	0.034587	0.025231	0.16262	0.81551	0.86434	0.87082	0.91881	-0.14609	-0.9456	0.11081	0.16935	0.34435	0.51985
ITSN1_NET1_phospatase_domain_LIB-2B	16	-0.77352	-6.9904	0	0	2.7406e-12	4.9176e-12	0.14129	1.2772	0.042073	0.081952	0.20154	0.46537	-0.88234	-7.9738	0	0	1.5392e-15	4.4157e-15	-0.033777	-0.30532	0.87208	0.90251	0.76012	0.87411	-0.28377	-2.5638	0.0041524	0.0099059	0.010352	0.030084	-0.31193	-2.82	0.0022649	0.0057441	0.0048021	0.016584
DUSP11_NEG_CONTROL_phospatase_domain_LIB-2B	8	-1.0475	-6.4657	0	0	1.0086e-10	1.6205e-10	0.2409	1.4879	0.0067776	0.01692	0.13678	0.3674	-1.1673	-7.2044	0	0	5.8279e-13	1.2947e-12	0.16074	0.99276	0.021465	0.039784	0.32083	0.51354	-0.27646	-1.7064	0.015117	0.030385	0.087934	0.17305	-0.12167	-0.75158	0.29885	0.38614	0.4523	0.62288
ZEB1_NEG_CONTROL_C2_H2_ZF_domain_LIB-3	8	-0.77888	-4.2868	0	0	1.813e-05	2.0943e-05	-0.075126	-0.41358	0.34556	0.4563	0.67918	0.86036	-0.97466	-5.3637	0	0	8.1555e-08	1.0934e-07	0.069192	0.38095	0.27407	0.36081	0.70324	0.84043	0.30695	1.6898	0.067244	0.1108	0.091068	0.17792	0.20174	1.111	0.019269	0.03713	0.26658	0.43245
NBEAL1_NSMAF_phospatase_domain_LIB-2B	16	-1.0081	-8.2906	0	0	1.1272e-16	2.8153e-16	-0.10698	-0.88021	0.076887	0.13521	0.37874	0.65744	-1.0138	-8.3383	0	0	7.5335e-17	2.4331e-16	-0.25662	-2.1114	0.003569	0.0080123	0.034741	0.091163	-0.07384	-0.60739	0.20408	0.28557	0.54359	0.67462	-0.29482	-2.4265	0.0030714	0.0074911	0.015243	0.044554
NBEAL1_NBEAL2_phospatase_domain_LIB-2B	16	-1.0543	-8.6185	0	0	6.7833e-18	1.8665e-17	-0.082613	-0.67589	0.15649	0.24268	0.49911	0.75338	-0.87227	-7.134	0	0	9.7485e-13	2.1247e-12	-0.1663	-1.3606	0.038916	0.067021	0.17366	0.33018	0.17161	1.4039	0.23078	0.31655	0.16035	0.27491	-0.091914	-0.75235	0.29346	0.38049	0.45184	0.62246
NBEAL1_LRBA_phospatase_domain_LIB-2B	15	-0.83895	-5.0853	0	0	3.6708e-07	4.6271e-07	0.48977	2.9855	0	0	0.0028313	0.014974	-0.82283	-4.9928	0	0	5.9497e-07	7.3831e-07	-0.42615	-2.5849	0	0	0.0097418	0.031186	-0.091157	-0.55243	0.13854	0.20615	0.58065	0.70545	-0.18019	-1.0992	0.025858	0.047948	0.27169	0.43807
NBEAL1_NEG_CONTROL_phospatase_domain_LIB-2B	8	-0.99843	-5.6508	0	0	1.5974e-08	2.2011e-08	0.13569	0.76875	0.14556	0.2285	0.44204	0.70941	-0.92417	-5.2322	0	0	1.6748e-07	2.1837e-07	-0.087615	-0.4963	0.47449	0.56614	0.61968	0.78426	0.049331	0.27934	0.98289	0.98839	0.77998	0.858	0.0053574	0.030362	0.84595	0.88347	0.97578	0.9864
NBEAL1_NBEA_phospatase_domain_LIB-2B	16	-1.2504	-9.276	0	0	1.7595e-20	5.8631e-20	-0.22814	-1.6961	0.0022649	0.006469	0.089862	0.27755	-1.0347	-7.6856	0	0	1.5231e-14	3.9558e-14	0.10281	0.76496	0.039121	0.067276	0.44429	0.63769	-0.0036601	-0.027203	0.57855	0.66577	0.9783	0.98634	-0.16274	-1.2115	0.056349	0.094722	0.2257	0.38429
CREB3_NEG_CONTROL_bZIP_domain_LIB-3	8	-0.70135	-4.1522	0	0	3.2927e-05	3.7616e-05	0.18175	1.0779	0.045968	0.088198	0.28109	0.56545	-0.70859	-4.1967	0	0	2.708e-05	3.0002e-05	-0.073721	-0.43696	0.571	0.65618	0.66214	0.81361	-0.16987	-1.0043	0.10551	0.16369	0.31523	0.45434	-0.18172	-1.0787	0.1133	0.17256	0.2807	0.44857
CREB3_NEG_CONTROL_bZIP_CREB_ZF_domain_LIB-3	8	-1.0954	-6.0324	0	0	1.615e-09	2.3693e-09	-0.040351	-0.22296	0.58102	0.67841	0.82357	0.9299	-0.91673	-5.0575	0	0	4.249e-07	5.3346e-07	0.10386	0.57421	0.1232	0.18323	0.56582	0.74129	0.23562	1.3016	0.18209	0.25984	0.19306	0.31708	0.13011	0.72014	0.12078	0.18222	0.47144	0.63993
ZDHHC9_ZDHHC5_zf_DHHC_domain_LIB-3B	15	-0.49764	-3.9988	0	0	6.3652e-05	7.1774e-05	0.35458	2.8551	0	0	0.0043019	0.021896	-0.77679	-6.2342	0	0	4.5411e-10	7.6203e-10	0.052154	0.41955	0.20348	0.28102	0.67481	0.8228	-0.080168	-0.64254	0.17234	0.24809	0.52052	0.65485	-0.074384	-0.59973	0.40837	0.49801	0.54869	0.70435
ZDHHC9_ZDHHC8_zf_DHHC_domain_LIB-3B	16	-1.1849	-10.472	0	0	1.1641e-25	5.5358e-25	-0.16053	-1.4197	0.01455	0.032951	0.15569	0.39847	-0.93161	-8.2373	0	0	1.7616e-16	5.5124e-16	-0.32235	-2.8507	0.00066918	0.0017976	0.0043624	0.015479	-0.38044	-3.3624	0.00078929	0.0023398	0.00077272	0.0031317	-0.28634	-2.5332	0.0036205	0.0086796	0.011301	0.034639
ZDHHC9_ZDHHC18_zf_DHHC_domain_LIB-3B	16	-1.2586	-10.238	0	0	1.3404e-24	5.9138e-24	0.2634	2.1443	0.00094372	0.0029459	0.03201	0.12597	-0.851	-6.9258	0	0	4.334e-12	8.8767e-12	-0.21746	-1.77	0.0093857	0.019049	0.076727	0.17485	-0.14093	-1.1468	0.055371	0.093972	0.25147	0.38572	-0.019454	-0.15839	0.94801	0.96171	0.87415	0.92856
ZDHHC9_ZDHHC14_zf_DHHC_domain_LIB-3B	16	-0.11976	-0.99667	0.18648	0.18769	0.31892	0.32149	0.19843	1.6513	0.0070178	0.017441	0.09868	0.29504	-0.66018	-5.493	0	0	3.9517e-08	5.4543e-08	0.095973	0.79867	0.05036	0.083953	0.42448	0.61854	-0.0048644	-0.040468	0.57006	0.65795	0.96772	0.98051	0.18359	1.5281	0.0070693	0.015527	0.12649	0.24796
ZDHHC9_NEG_CONTROL_zf_DHHC_domain_LIB-3B	8	-0.54659	-3.7803	0.00013727	0.00014748	0.00015662	0.00017345	0.25197	1.7428	0.004324	0.011385	0.081365	0.2573	-0.59775	-4.1343	0	0	3.561e-05	3.9239e-05	0.10851	0.75055	0.10865	0.16415	0.45292	0.64591	0.042954	0.29707	0.97967	0.98601	0.76642	0.8498	0.02288	0.15827	0.70592	0.77029	0.87425	0.92858
ZC3H18_NEG_CONTROL_Pumilio_domain_LIB-1	4	-2.3803	-8.685	0	0	3.7859e-18	1.0618e-17	-0.62727	-2.2907	0	0	0.021981	0.091863	-1.9824	-7.2366	0	0	4.6009e-13	1.0335e-12	-1.0855	-3.9636	0	0	7.3824e-05	0.00039292	-0.5364	-1.9587	0.0042382	0.010088	0.050147	0.11062	-0.71876	-2.6251	0.00030885	0.00098901	0.0086629	0.027612
ZC3H18_NEG_CONTROL_Kinase_domain_LIB-2A	4	-1.1976	-3.7929	1.7159e-05	1.8957e-05	0.0001489	0.00016508	-0.83367	-2.6397	0	0	0.0082984	0.039544	-2.4724	-7.7491	0	0	9.2565e-15	2.4594e-14	-1.4267	-4.5016	0	0	6.7435e-06	4.2626e-05	-1.1645	-3.6689	0	0	0.0002436	0.0011232	-0.94266	-2.9923	5.1476e-05	0.00020492	0.0027685	0.010254
TRIM31_NEG_CONTROL_C3_H_ZF_domain_LIB-3	8	-1.4704	-9.4472	0	0	3.48e-21	1.2251e-20	0.10685	0.68708	0.26354	0.36974	0.49204	0.74897	-0.97904	-6.2941	0	0	3.0926e-10	5.2769e-10	-0.062825	-0.40397	0.65479	0.72889	0.68624	0.8309	-0.13335	-0.85724	0.17898	0.25607	0.39131	0.53178	-0.052174	-0.33552	0.70254	0.76775	0.73723	0.84468
LSM5_NEG_CONTROL_LSM_domain_LIB-1	8	-3.7262	-13.764	0	0	4.1859e-43	5.4092e-42	-2.0623	-7.7301	0	0	1.0748e-14	1.8533e-13	-3.3299	-12.373	0	0	3.645e-35	6.1663e-34	-2.5778	-9.6154	0	0	6.887e-22	1.7721e-20	-1.0457	-3.9402	0	0	8.1404e-05	0.00041807	-1.1026	-4.1715	0	0	3.0262e-05	0.00018497
PCYOX1_NEG_CONTROL_amino_oxidase_domain_LIB-1	8	-1.2321	-7.7918	0	0	6.6068e-15	1.4462e-14	-0.080931	-0.51212	0.31405	0.42402	0.60857	0.82253	-1.2185	-7.7066	0	0	1.2925e-14	3.3831e-14	-0.034762	-0.21998	0.89151	0.91683	0.82589	0.91221	-0.32775	-2.073	0.0052505	0.012107	0.038174	0.088885	-0.28635	-1.8123	0.013847	0.02788	0.069934	0.15559
CREB5_NEG_CONTROL_bZIP_domain_LIB-3	8	-1.3102	-6.6099	0	0	3.846e-11	6.3822e-11	-0.13993	-0.70679	0.096774	0.16315	0.47969	0.74093	-0.94214	-4.7572	0	0	1.9631e-06	2.3421e-06	-0.12043	-0.60835	0.28545	0.37347	0.54296	0.72361	0.46014	2.3245	0.0034832	0.0085097	0.020097	0.052324	-0.01627	-0.082216	0.97877	0.9852	0.93448	0.96274
ZNF81_NEG_CONTROL_H2_C2_ZF_domain_LIB-3	8	-1.0364	-5.8042	0	0	6.4682e-09	9.1508e-09	0.077337	0.43471	0.4332	0.5433	0.66377	0.85284	-0.66185	-3.7171	0	0	0.00020156	0.00021489	0.1253	0.70453	0.067073	0.10749	0.4811	0.67304	0.40284	2.2642	0.012286	0.025386	0.023564	0.059775	0.046412	0.26128	0.52927	0.61371	0.79387	0.88317
MYRFL_NEG_CONTROL_NDT80_PhoG_domain_LIB-3	8	-0.83138	-5.1484	0	0	2.627e-07	3.3442e-07	0.10274	0.6367	0.2848	0.39322	0.52432	0.77029	-1.16	-7.1791	0	0	7.0166e-13	1.5498e-12	-0.032307	-0.2002	0.91332	0.93407	0.84133	0.91899	-0.037182	-0.23027	0.53375	0.62469	0.81788	0.88376	0.049041	0.30404	0.51028	0.59603	0.7611	0.86122
MIER1_NEG_CONTROL_Myb_domain_LIB-3B	8	-0.71808	-4.1206	0	0	3.7784e-05	4.3017e-05	0.077208	0.44314	0.43423	0.54418	0.65766	0.84836	-0.64888	-3.7239	0	0	0.00019619	0.00020934	-0.45103	-2.588	0	0	0.0096531	0.030937	-0.43972	-2.522	0.0002917	0.00094497	0.011669	0.033337	-0.4231	-2.4287	0.00037749	0.0011762	0.015154	0.044357
CPEB2_NEG_CONTROL_RRM_domain_LIB-1	8	-1.0446	-6.2593	0	0	3.8664e-10	5.9478e-10	0.12184	0.7309	0.1959	0.29106	0.46484	0.72934	-0.86135	-5.1641	0	0	2.4155e-07	3.1038e-07	0.060915	0.36542	0.32119	0.41177	0.7148	0.8466	0.16505	0.9898	0.39969	0.49778	0.32227	0.46206	0.027325	0.16398	0.67109	0.74053	0.86975	0.92574
CPEB2_CPEB4_RRM_domain_LIB-1	16	-1.4734	-10.772	0	0	4.6674e-27	2.4222e-26	0.42016	3.0874	0	0	0.0020188	0.011106	-0.89546	-6.5695	0	0	5.0484e-11	9.327e-11	0.0010745	0.0078917	0.68566	0.75446	0.9937	0.99764	-0.11994	-0.87966	0.08442	0.13481	0.37904	0.52064	-0.18438	-1.3553	0.033322	0.0598	0.17533	0.31832
CPEB2_CPEB1_RRM_domain_LIB-1	11	-1.1705	-6.6771	0	0	2.438e-11	4.1131e-11	-0.053512	-0.30745	0.41074	0.52215	0.7585	0.89949	-1.0893	-6.2278	0	0	4.7317e-10	7.93e-10	-0.20211	-1.1606	0.023765	0.043417	0.24582	0.42664	0.31495	1.8097	0.028415	0.052823	0.070343	0.14504	-0.21064	-1.2144	0.03255	0.058649	0.2246	0.38331
CPEB2_CPEB3_RRM_domain_LIB-1	15	-0.56569	-3.9872	0	0	6.6853e-05	7.5303e-05	-0.060969	-0.42984	0.26635	0.3729	0.66732	0.85497	-1.0554	-7.4283	0	0	1.1e-13	2.6204e-13	-0.28353	-1.9981	0.00012011	0.00038578	0.045707	0.11396	-0.25843	-1.8183	0.00078929	0.0023398	0.069016	0.14278	-0.29515	-2.083	0.0002917	0.00093587	0.037253	0.093261
SMARCC2_SMARCC1_Myb_domain_LIB-3B	14	-3.1819	-15.749	0	0	6.9728e-56	1.4061e-54	-1.3409	-6.8104	0	0	9.7361e-12	1.351e-10	-2.8001	-13.998	0	0	1.5959e-44	4.4931e-43	-2.3023	-11.524	0	0	9.9627e-31	3.9364e-29	-1.366	-6.9006	0	0	5.1779e-12	7.7976e-11	-1.2303	-6.3026	0	0	2.9263e-10	4.1194e-09
SMARCC2_NEG_CONTROL_Myb_domain_LIB-3B	8	-1.3347	-7.2209	0	0	5.1661e-13	9.7752e-13	0.00077013	0.0041802	0.93006	0.95033	0.99666	0.99848	-1.112	-6.0257	0	0	1.6836e-09	2.6871e-09	-0.49512	-2.6847	0	0	0.0072594	0.024183	0.026296	0.14263	0.88219	0.91354	0.88658	0.92765	-0.17664	-0.95955	0.12437	0.1868	0.33728	0.51317
SMARCC1_NEG_CONTROL_Myb_domain_LIB-3B	8	-3.4462	-15.922	0	0	4.4923e-57	9.6432e-56	0.025224	0.11798	0.84863	0.89315	0.90609	0.96471	-2.8155	-13.08	0	0	4.2603e-39	9.1116e-38	-0.662	-3.0949	0	0	0.0019688	0.007609	0.39709	1.8572	0.013847	0.028187	0.063276	0.13342	-0.14157	-0.66225	0.22159	0.30236	0.50781	0.67012
STK24_STK25_Kinase_domain_LIB-2A	12	0.26805	1.3452	0.0157	0.015984	0.17855	0.18081	-1.0676	-5.3576	0	0	8.4349e-08	8.0853e-07	0.4869	2.4436	0	0	0.014541	0.014773	-1.1491	-5.7665	0	0	8.0936e-09	7.2849e-08	-1.7114	-8.5846	0	0	9.1147e-18	2.4765e-16	-1.2696	-6.3717	0	0	1.8689e-10	2.686e-09
STK24_STK26_Kinase_domain_LIB-2A	16	0.68728	3.8483	0	0	0.00011894	0.0001325	-0.84594	-4.7341	0	0	2.1998e-06	1.7993e-05	0.62279	3.4872	0	0	0.00048804	0.00051313	-0.83244	-4.6589	0	0	3.1786e-06	2.0967e-05	-1.1182	-6.2514	0	0	4.0691e-10	4.9717e-09	-1.0321	-5.7783	0	0	7.5461e-09	8.8134e-08
STK24_NEG_CONTROL_Kinase_domain_LIB-2A	8	-0.60139	-3.684	3.4317e-05	3.7566e-05	0.00022958	0.00025265	0.1264	0.77459	0.17869	0.27018	0.43858	0.70716	-0.71874	-4.4027	0	0	1.0692e-05	1.2122e-05	0.2324	1.4244	0.00089224	0.0023334	0.15433	0.30208	-0.31273	-1.9137	0.0070865	0.015691	0.055665	0.12043	-0.50399	-3.0892	3.4317e-05	0.00014498	0.0020068	0.0077789
SFMBT2_SFMBT1_MBT_domain_LIB-1	16	-1.749	-10.849	0	0	2.0239e-27	1.0767e-26	0.77306	4.8032	0	0	1.5616e-06	1.303e-05	-1.2273	-7.6206	0	0	2.5256e-14	6.4219e-14	-0.78819	-4.8941	0	0	9.8764e-07	6.9391e-06	-0.0071805	-0.0446	0.55389	0.64305	0.96443	0.97827	0.15882	0.98678	0.014688	0.029335	0.32375	0.49942
SFMBT2_L3MBTL2_MBT_domain_LIB-1	12	-1.4193	-11.078	0	0	1.6031e-28	9.2091e-28	-0.1902	-1.4889	0.0090769	0.021828	0.13651	0.36714	-1.0403	-8.1363	0	0	4.0742e-16	1.2319e-15	-0.22351	-1.7498	0.011857	0.023499	0.080159	0.18164	-0.48698	-3.8043	8.5793e-05	0.00030807	0.0001422	0.00069207	-0.17451	-1.3674	0.068531	0.11191	0.1715	0.31357
SFMBT2_NEG_CONTROL_MBT_domain_LIB-1	8	-0.93884	-6.1714	0	0	6.7674e-10	1.0224e-09	0.10434	0.68605	0.27548	0.38285	0.49268	0.74925	-0.84616	-5.5627	0	0	2.6562e-08	3.7356e-08	0.1621	1.0659	0.020247	0.037857	0.28649	0.47542	-0.12904	-0.84827	0.18917	0.26815	0.39628	0.53685	-0.11724	-0.77094	0.31879	0.40806	0.44074	0.61115
RPS6KA4_RPS6KA5_Kinase_domain_LIB-2A	16	-0.1727	-1.126	0.067296	0.068014	0.26016	0.26268	-0.91055	-5.9346	0	0	2.9453e-09	3.3201e-08	-0.12987	-0.84678	0.042845	0.042959	0.39712	0.39818	-1.32	-8.6001	0	0	7.9637e-18	1.6143e-16	-1.067	-6.9499	0	0	3.6543e-12	5.5899e-11	-0.99635	-6.496	0	0	8.248e-11	1.2307e-09
RPS6KA4_RPS6KB1_Kinase_domain_LIB-2A	16	-2.3578	-14.582	0	0	3.6739e-48	5.8263e-47	-0.82449	-5.1305	0	0	2.8896e-07	2.6029e-06	-1.9514	-12.112	0	0	9.1055e-34	1.4039e-32	-1.1101	-6.9034	0	0	5.0776e-12	6.3845e-11	-0.91822	-5.7046	0	0	1.1664e-08	1.1721e-07	-0.87588	-5.4575	0	0	4.8301e-08	4.9559e-07
RPS6KA4_RPS6KB2_Kinase_domain_LIB-2A	15	-1.3364	-9.9824	0	0	1.8197e-23	7.4578e-23	-0.047156	-0.35348	0.37455	0.48677	0.72373	0.88241	-1.2253	-9.1631	0	0	5.0431e-20	2.3079e-19	-0.6697	-5.0111	0	0	5.4106e-07	3.9293e-06	-0.47043	-3.516	0	0	0.00043806	0.0018911	-0.40345	-3.0267	0	0	0.002472	0.0093158
RPS6KA4_NEG_CONTROL_Kinase_domain_LIB-2A	8	-1.2522	-7.8224	0	0	5.1831e-15	1.1464e-14	0.26736	1.6742	0.0021791	0.0062685	0.094091	0.28613	-1.006	-6.2918	0	0	3.1384e-10	5.3497e-10	-0.26286	-1.6451	0.011839	0.023469	0.099956	0.21576	-0.2933	-1.8335	0.010724	0.022518	0.066731	0.13922	-0.099036	-0.62036	0.40733	0.4971	0.53502	0.69245
IVNS1ABP_NEG_CONTROL_BTB_POZ_domain_LIB-1	7	-0.89343	-3.7085	3.4317e-05	3.7566e-05	0.00020848	0.00022983	-0.13712	-0.56998	0.13433	0.2147	0.56869	0.80037	-1.423	-5.8882	0	0	3.9045e-09	5.9954e-09	0.090996	0.37855	0.20575	0.28348	0.70502	0.84121	0.25426	1.057	0.17521	0.25153	0.2905	0.42853	0.0086209	0.035897	0.83457	0.87496	0.97136	0.98351
COLEC12_NEG_CONTROL_Methyltrans_domain_LIB-1	4	-1.6691	-5.3815	0	0	7.3862e-08	9.7468e-08	-0.65772	-2.1304	0	0	0.033137	0.12945	-1.87	-6.0221	0	0	1.7221e-09	2.7459e-09	-0.86813	-2.8097	0	0	0.0049592	0.017369	-0.66728	-2.1562	0.00082361	0.0024255	0.03107	0.074749	-0.28328	-0.9204	0.087594	0.1382	0.35737	0.53342
PLEKHA6_SH3BP2_phospatase_domain_LIB-2B	16	-1.2776	-8.7455	0	0	2.2206e-18	6.33e-18	0.0812	0.5582	0.25202	0.35702	0.57671	0.80447	-1.4778	-10.107	0	0	5.1186e-24	3.4667e-23	-0.4683	-3.2144	0	0	0.0013073	0.0053037	0.13116	0.90085	0.42208	0.52039	0.36767	0.50922	-0.20878	-1.4366	0.018394	0.035621	0.15084	0.285
PLEKHA6_NEG_CONTROL_phospatase_domain_LIB-2B	8	-0.062192	-0.23544	0.60904	0.6103	0.81387	0.81513	0.05151	0.19484	0.62428	0.71472	0.84552	0.93948	-0.92791	-3.5024	0	0	0.00046117	0.00048532	-0.1715	-0.64836	0.1092	0.16472	0.51675	0.70191	0.2966	1.1215	0.078895	0.12723	0.26208	0.39818	0.14075	0.53338	0.09523	0.14842	0.59377	0.73958
ZNF587_NEG_CONTROL_KRAB_domain_LIB-3	8	-0.91374	-4.5375	0	0	5.6925e-06	6.7383e-06	0.12826	0.63796	0.17126	0.26163	0.5235	0.76967	-1.0137	-5.034	0	0	4.8043e-07	6.0071e-07	0.13483	0.67066	0.050652	0.084367	0.50244	0.68987	-0.03277	-0.1628	0.55589	0.64501	0.87068	0.91876	-0.036218	-0.18026	0.82147	0.8644	0.85695	0.91908
ZNF749_NEG_CONTROL_H2_C2_ZF_domain_LIB-3	8	-0.97738	-5.3397	0	0	9.3122e-08	1.2215e-07	0.13945	0.76249	0.13394	0.21416	0.44576	0.71283	-0.76494	-4.1811	0	0	2.9007e-05	3.2097e-05	0.12956	0.70846	0.059111	0.096296	0.47866	0.67066	0.29874	1.6333	0.076424	0.12391	0.10241	0.1949	0.352	1.9254	1.7159e-05	7.5614e-05	0.054177	0.12645
ANLN_NEG_CONTROL_phospatase_domain_LIB-2B	8	-2.6076	-10.233	0	0	1.4089e-24	6.2063e-24	-1.2831	-5.0886	0	0	3.6081e-07	3.2031e-06	-1.9302	-7.647	0	0	2.0571e-14	5.2675e-14	-1.2656	-5.0218	0	0	5.1195e-07	3.7295e-06	-1.5799	-6.2254	0	0	4.8024e-10	5.8127e-09	-1.1412	-4.5421	0	0	5.5687e-06	3.9845e-05
CIZ1_NEG_CONTROL_RRM_domain_LIB-1	4	-0.6969	-3.7051	0.0016815	0.0017456	0.00021133	0.00023293	-0.11869	-0.6311	0.32517	0.4353	0.52797	0.7714	-1.168	-6.2059	0	0	5.4386e-10	9.0637e-10	-0.29804	-1.5846	0.046826	0.078839	0.11305	0.23785	0.0021337	0.011343	0.84777	0.88949	0.99095	0.99393	-0.1192	-0.6341	0.46537	0.55402	0.52602	0.68544
CIZ1_NEG_CONTROL_U1_ZF_domain_LIB-3	4	-0.90159	-3.083	0.00032601	0.00034552	0.0020492	0.002183	0.11455	0.39189	0.39266	0.50494	0.69514	0.86909	-0.89401	-3.0574	0	0	0.0022323	0.0023071	-0.36201	-1.2382	0.016507	0.031551	0.21565	0.38904	0.51122	1.7491	0.022649	0.043307	0.080282	0.16151	0.05069	0.17346	0.64923	0.72194	0.86229	0.92235
ATM_NEG_CONTROL_Kinase_domain_LIB-2A	8	-1.5061	-7.5883	0	0	3.2408e-14	6.6752e-14	-0.77791	-3.9231	0	0	8.7412e-05	0.000591	-1.4009	-7.0624	0	0	1.6362e-12	3.4923e-12	-0.45318	-2.2873	0	0	0.022181	0.063229	0.44669	2.2557	0.0048902	0.01137	0.024089	0.060815	-0.055615	-0.28095	0.67771	0.74635	0.77875	0.87362
ZNF549_NEG_CONTROL_H2_C2_ZF_domain_LIB-3	8	-0.59173	-2.9509	3.4317e-05	3.7566e-05	0.0031687	0.0033491	0.28001	1.3974	0.0013898	0.0041991	0.1623	0.40842	-0.50492	-2.5189	0	0	0.011773	0.01198	0.0023578	0.011764	0.77306	0.82736	0.99061	0.99678	0.079281	0.39528	0.8117	0.86191	0.69264	0.79478	-0.09542	-0.47638	0.42612	0.51592	0.6338	0.76914
HKR1_NEG_CONTROL_H2_C2_ZF_domain_LIB-3	6	-1.7467	-8.2782	0	0	1.2507e-16	3.1098e-16	-0.085756	-0.41053	0.36048	0.47216	0.68142	0.86162	-1.5788	-7.5083	0	0	5.9912e-14	1.4674e-13	-0.016038	-0.076806	0.95144	0.96351	0.93878	0.97171	0.048856	0.23369	0.9734	0.98149	0.81523	0.88171	-0.089007	-0.42677	0.51551	0.60046	0.66955	0.79576
TRIM64B_TRIM64C_C3_H_ZF_domain_LIB-3	16	-2.5938	-16.495	0	0	4.0183e-61	9.8813e-60	-0.13467	-0.86875	0.031743	0.064572	0.38498	0.66302	-2.0737	-13.284	0	0	2.8803e-40	6.6087e-39	-0.89508	-5.7625	0	0	8.2892e-09	7.4552e-08	-0.63759	-4.1015	0	0	4.1056e-05	0.0002231	-0.71164	-4.5929	0	0	4.3718e-06	3.2009e-05
TRIM64B_TRIM49D2_C3_H_ZF_domain_LIB-3	16	-3.0298	-19.664	0	0	4.4296e-86	2.2065e-84	-0.4615	-3.022	0	0	0.0025114	0.013484	-2.7468	-17.88	0	0	1.701e-71	1.2792e-69	-1.1866	-7.7628	0	0	8.3055e-15	1.3225e-13	-0.71453	-4.6748	0	0	2.9422e-06	1.9927e-05	-0.85136	-5.5766	0	0	2.4527e-08	2.63e-07
TRIM64B_NEG_CONTROL_C3_H_ZF_domain_LIB-3	8	-2.0285	-10.373	0	0	3.2971e-25	1.5226e-24	0.14568	0.75765	0.11565	0.18901	0.44866	0.71521	-2.2617	-11.531	0	0	9.251e-31	1.1708e-29	-0.63639	-3.2989	0	0	0.00097073	0.0040598	-0.13805	-0.71594	0.16803	0.24288	0.47403	0.61086	-0.38156	-1.9861	0.0012183	0.0033514	0.047019	0.11293
TRIM64B_TRIM49_C3_H_ZF_domain_LIB-3	16	-2.803	-17.017	0	0	6.1106e-65	1.7372e-63	-0.29741	-1.8313	0.00024022	0.00083908	0.067056	0.22463	-2.6028	-15.864	0	0	1.1296e-56	5.1432e-55	-0.95659	-5.8823	0	0	4.0472e-09	3.8136e-08	-0.50925	-3.1317	0	0	0.0017378	0.0064326	-0.64782	-3.9911	0	0	6.5764e-05	0.00037411
TRIM64B_TRIML1_C3_H_ZF_domain_LIB-3	12	-2.1327	-13.974	0	0	2.2558e-44	3.0468e-43	-0.2651	-1.7492	0.00077213	0.002457	0.080263	0.25534	-1.7304	-11.38	0	0	5.268e-30	6.253e-29	-0.61685	-4.0677	0	0	4.7475e-05	0.00026251	-0.41705	-2.7484	0.00032601	0.0010451	0.0059894	0.018853	-0.48689	-3.215	0	0	0.0013046	0.0053525
TRIM64B_TRIM49C_C3_H_ZF_domain_LIB-3	16	-2.6292	-16.361	0	0	3.6055e-60	8.6295e-59	-0.27867	-1.7727	0.00037749	0.0012698	0.076278	0.24677	-2.3289	-14.599	0	0	2.8489e-48	9.4876e-47	-0.91855	-5.8254	0	0	5.6978e-09	5.2542e-08	-0.81156	-5.1327	0	0	2.8567e-07	2.2885e-06	-0.93663	-5.9636	0	0	2.468e-09	3.0734e-08
TRIM64B_TRIM51_C3_H_ZF_domain_LIB-3	8	-3.2089	-15.033	0	0	4.4552e-51	7.7507e-50	-0.40432	-1.9177	0	0	0.055148	0.19286	-3.2541	-15.253	0	0	1.5744e-52	6.1788e-51	-1.346	-6.3736	0	0	1.8464e-10	1.9928e-09	-0.69111	-3.2748	0	0	0.0010575	0.0041507	-0.45092	-2.1397	0.00017159	0.00058928	0.032379	0.083683
TRIM64B_TRIM49B_C3_H_ZF_domain_LIB-3	16	-2.7622	-16.719	0	0	9.6046e-63	2.4878e-61	-0.46771	-2.8727	0	0	0.0040698	0.020824	-2.4828	-15.104	0	0	1.5331e-51	5.8019e-50	-1.069	-6.5545	0	0	5.5836e-11	6.3744e-10	-0.42102	-2.5837	0.00032601	0.0010451	0.0097747	0.028713	-0.68124	-4.1883	0	0	2.8104e-05	0.00017296
TRIM64_TRIM64C_C3_H_ZF_domain_LIB-3	16	-2.9251	-17.485	0	0	1.8637e-68	5.7621e-67	-0.6443	-3.9623	0	0	7.4245e-05	0.00050697	-2.1007	-12.796	0	0	1.7365e-37	3.4248e-36	-1.0206	-6.2628	0	0	3.7818e-10	3.9217e-09	-0.79223	-4.853	0	0	1.2164e-06	8.7953e-06	-0.85346	-5.263	0	0	1.4173e-07	1.3608e-06
TRIM64_TRIM77_C3_H_ZF_domain_LIB-3	16	-2.1403	-12.539	0	0	4.5429e-36	4.0858e-35	-0.43609	-2.5786	0	0	0.0099198	0.046195	-2.4906	-14.542	0	0	6.5529e-48	2.1455e-46	-0.88739	-5.2388	0	0	1.6159e-07	1.2457e-06	-0.33448	-1.9759	0.0018188	0.0048657	0.04817	0.10725	-0.49382	-2.9249	6.8634e-05	0.0002623	0.0034461	0.012446
TRIM64_TRIM49D2_C3_H_ZF_domain_LIB-3	16	-3.7036	-22.481	0	0	6.369e-112	6.0356e-110	-0.54512	-3.3888	0	0	0.00070192	0.0042065	-3.0956	-18.962	0	0	3.4928e-80	3.7011e-78	-1.2117	-7.5181	0	0	5.5559e-14	8.2496e-13	-0.85963	-5.3316	0	0	9.7335e-08	8.4353e-07	-0.57625	-3.5864	1.7159e-05	7.5614e-05	0.00033531	0.001609
TRIM64_TRIM49_C3_H_ZF_domain_LIB-3	16	-3.2647	-18.461	0	0	4.2929e-76	1.6569e-74	-0.54683	-3.1546	0	0	0.001607	0.0090664	-3.1232	-17.731	0	0	2.4307e-70	1.7819e-68	-0.95579	-5.5094	0	0	3.6014e-08	2.9941e-07	-0.76512	-4.4067	0	0	1.0497e-05	6.4027e-05	-0.64271	-3.7111	0	0	0.0002064	0.001041
TRIM64_TRIML1_C3_H_ZF_domain_LIB-3	12	-2.6839	-14.446	0	0	2.6423e-47	4.0419e-46	-0.26765	-1.4552	0.0007035	0.0022552	0.1456	0.38147	-2.4143	-13.042	0	0	7.0122e-39	1.4888e-37	-0.88181	-4.7903	0	0	1.6655e-06	1.1352e-05	-0.55757	-3.0281	1.7159e-05	6.6711e-05	0.0024609	0.0087504	-0.74267	-4.0393	0	0	5.3619e-05	0.00031109
TRIM64_TRIM49C_C3_H_ZF_domain_LIB-3	16	-3.1475	-17.721	0	0	2.8668e-70	9.5202e-69	-0.49825	-2.9452	0	0	0.0032274	0.016869	-2.258	-13.098	0	0	3.3588e-39	7.2365e-38	-0.90532	-5.3347	0	0	9.5685e-08	7.5257e-07	-1.1	-6.4223	0	0	1.3427e-10	1.7331e-09	-0.87694	-5.2	0	0	1.9928e-07	1.8823e-06
TRIM64_TRIM51_C3_H_ZF_domain_LIB-3	8	-3.0323	-11.623	0	0	3.1356e-31	2.1261e-30	-0.65947	-2.5607	0	0	0.010447	0.048247	-3.1226	-11.97	0	0	5.1177e-33	7.5701e-32	-1.344	-5.2087	0	0	1.9019e-07	1.4508e-06	-0.57731	-2.2401	1.7159e-05	6.6711e-05	0.025083	0.062862	-0.74998	-2.915	0	0	0.003557	0.012796
TRIM64_TRIM49B_C3_H_ZF_domain_LIB-3	16	-2.5561	-15.064	0	0	2.8088e-51	4.953e-50	-0.67738	-4.047	0	0	5.1874e-05	0.00036228	-2.7587	-16.228	0	0	3.19e-59	1.5623e-57	-1.0665	-6.3617	0	0	1.9947e-10	2.135e-09	-0.71454	-4.2604	0	0	2.0408e-05	0.0001184	-0.79652	-4.7685	0	0	1.8562e-06	1.4748e-05
TRIM64_TRIM64B_C3_H_ZF_domain_LIB-3	14	-3.3798	-16.164	0	0	9.0131e-59	2.0242e-57	-0.28299	-1.3948	0	0	0.16307	0.40946	-3.4459	-16.489	0	0	4.3873e-61	2.2829e-59	-0.96071	-4.7254	0	0	2.2961e-06	1.5373e-05	-0.72401	-3.5575	0	0	0.00037444	0.0016383	-0.93285	-4.6003	0	0	4.2195e-06	3.105e-05
TRIM64_NEG_CONTROL_C3_H_ZF_domain_LIB-3	8	-3.0407	-10.614	0	0	2.5734e-26	1.2689e-25	-0.50077	-1.8012	0	0	0.07167	0.23525	-2.1908	-7.7731	0	0	7.6586e-15	2.0536e-14	-0.75026	-2.6948	0	0	0.0070427	0.023569	0.22112	0.79708	0.2173	0.3012	0.4254	0.56534	-0.32993	-1.1921	0.0049245	0.011366	0.23321	0.39308
SNRPD3_LSM4_LSM_domain_LIB-1	16	-4.2992	-23.672	0	0	7.0541e-124	9.9064e-122	-3.23	-17.96	0	0	4.013e-72	1.1409e-69	-4.3676	-24.056	0	0	7.26e-128	4.4538e-125	-3.789	-20.911	0	0	4.2314e-97	3.0826e-94	-3.1399	-17.387	0	0	1.0382e-67	2.4202e-64	-3.245	-18.296	0	0	8.9681e-75	9.503e-72
SNRPD3_NEG_CONTROL_LSM_domain_LIB-1	8	-4.3551	-17.788	0	0	8.7255e-71	2.931e-69	-3.9202	-16.016	0	0	9.8987e-58	1.4984e-55	-4.4198	-18.058	0	0	6.7957e-73	5.2112e-71	-3.3344	-13.736	0	0	6.2166e-43	3.9381e-41	-2.9248	-12.046	0	0	2.031e-33	1.9405e-31	-2.7635	-11.559	0	0	6.6121e-31	5.8833e-29
ZNF461_NEG_CONTROL_H2_C2_ZF_domain_LIB-3	6	-2.1433	-7.4441	0	0	9.7575e-14	1.9432e-13	-0.11688	-0.41599	0.22378	0.32389	0.67742	0.86024	-0.95399	-3.3861	0	0	0.00070898	0.00074182	0.093583	0.3336	0.22399	0.30536	0.73868	0.86146	0.792	2.8265	0	0	0.0047064	0.015341	0.31608	1.1299	0.0018188	0.0047206	0.25852	0.42274
NUDT18_NEG_CONTROL_phospatase_domain_LIB-2B	8	-1.0633	-6.6087	0	0	3.8776e-11	6.4328e-11	0.067208	0.41791	0.5045	0.6093	0.67601	0.85965	-0.73865	-4.5924	0	0	4.3812e-06	5.0965e-06	-0.20373	-1.2667	0.05302	0.087722	0.20527	0.37478	-0.086046	-0.5349	0.32104	0.41624	0.59272	0.71474	-0.16825	-1.0463	0.14345	0.21074	0.29541	0.4664
NUDT18_NUDT10_phospatase_domain_LIB-2B	16	-1.3395	-10.738	0	0	6.723e-27	3.4491e-26	-0.096109	-0.77568	0.1064	0.17639	0.43794	0.70676	-1.064	-8.5616	0	0	1.113e-17	3.9147e-17	-0.10763	-0.86886	0.1988	0.27579	0.38492	0.58042	0.10128	0.81671	0.61246	0.69457	0.4141	0.55421	-0.0013181	-0.010666	0.8446	0.88272	0.99149	0.99548
ZNF773_NEG_CONTROL_KRAB_domain_LIB-3	8	-0.59147	-2.6405	3.4317e-05	3.7566e-05	0.0082775	0.0086469	-0.13763	-0.61445	0.10213	0.17042	0.53892	0.77933	-1.0436	-4.6564	0	0	3.2179e-06	3.7818e-06	-0.14539	-0.64914	0.18361	0.25733	0.51625	0.70173	-0.6894	-3.0714	0	0	0.0021307	0.0077031	-0.36149	-1.6146	0.0019904	0.0051068	0.10639	0.21654
ZNF773_NEG_CONTROL_H2_C2_ZF_domain_LIB-3	8	-0.88805	-4.6969	0	0	2.6412e-06	3.1852e-06	-0.1264	-0.67308	0.13116	0.2104	0.50089	0.755	-0.98868	-5.2282	0	0	1.712e-07	2.2289e-07	-0.083394	-0.44489	0.50312	0.59356	0.6564	0.80937	0.1391	0.73955	0.50856	0.60114	0.45957	0.59839	-0.049159	-0.26473	0.72383	0.78429	0.79122	0.88181
ZNF552_NEG_CONTROL_H2_C2_ZF_domain_LIB-3	6	-0.99206	-5.0411	0	0	4.628e-07	5.7986e-07	-0.25564	-1.2992	0.0098662	0.023417	0.19388	0.45387	-1.2253	-6.226	0	0	4.7836e-10	8.0157e-10	-0.21153	-1.0751	0.080765	0.1264	0.28235	0.4709	-0.80567	-4.0922	0	0	4.2731e-05	0.00023166	-0.34759	-1.7667	0.010003	0.020934	0.077272	0.16851
ZNF552_NEG_CONTROL_KRAB_domain_LIB-3	8	-0.92335	-5.2738	0	0	1.3361e-07	1.7354e-07	0.19736	1.1278	0.029067	0.06005	0.2594	0.54167	-0.85316	-4.8737	0	0	1.0954e-06	1.3337e-06	0.038466	0.2198	0.47219	0.56386	0.82603	0.91223	0.13067	0.74654	0.54768	0.6374	0.45534	0.59408	0.090695	0.51835	0.26556	0.35099	0.60421	0.74697
OBSCN_TRIO_phospatase_domain_LIB-2B	16	-1.3637	-10.054	0	0	8.7866e-24	3.6695e-23	-0.057862	-0.42706	0.29566	0.4052	0.66933	0.85603	-0.99572	-7.3466	0	0	2.0333e-13	4.7183e-13	-0.31753	-2.3433	0.00075498	0.0020055	0.019114	0.05595	-0.14748	-1.0881	0.048439	0.083644	0.27656	0.4138	-0.35125	-2.593	0.0011496	0.0031981	0.0095136	0.029922
OBSCN_NEG_CONTROL_phospatase_domain_LIB-2B	8	-0.56823	-3.0021	8.5793e-05	9.2661e-05	0.0026809	0.0028423	0.022119	0.11688	0.87673	0.91265	0.90695	0.96483	-1.0354	-5.4668	0	0	4.5813e-08	6.2867e-08	0.16578	0.87621	0.017759	0.033675	0.38092	0.57624	-0.069499	-0.36702	0.38588	0.4841	0.71361	0.81087	0.086529	0.45749	0.28591	0.37265	0.64732	0.7801
ZBTB14_NEG_CONTROL_BTB_domain_LIB-3B	8	-0.77929	-3.7597	0	0	0.00017013	0.00018817	0.39914	1.9272	1.7159e-05	6.9662e-05	0.05395	0.18958	-0.95897	-4.6257	0	0	3.7327e-06	4.367e-06	0.082614	0.39883	0.20486	0.28258	0.69002	0.83295	0.085807	0.41405	0.77416	0.83151	0.67884	0.7842	-0.039735	-0.19189	0.79411	0.84293	0.84782	0.91435
ZBTB14_ZBTB21_BTB_POZ_domain_LIB-1	16	-1.0361	-8.634	0	0	5.9253e-18	1.6361e-17	0.25193	2.1007	0.0012869	0.0039093	0.035665	0.13724	-1.0335	-8.6135	0	0	7.0855e-18	2.5373e-17	-0.048244	-0.40225	0.69767	0.76442	0.6875	0.83162	-0.34244	-2.8533	0.0015957	0.004358	0.0043272	0.014317	-0.2069	-1.7254	0.019406	0.037333	0.084447	0.18048
ZBTB14_ZBTB21_BTB_domain_LIB-3B	16	-1.0361	-8.634	0	0	5.9253e-18	1.6361e-17	0.25193	2.1007	0.0012869	0.0039093	0.035665	0.13724	-1.0335	-8.6135	0	0	7.0855e-18	2.5373e-17	-0.048244	-0.40225	0.69767	0.76442	0.6875	0.83162	-0.34244	-2.8533	0.0015957	0.004358	0.0043272	0.014317	-0.2069	-1.7254	0.019406	0.037333	0.084447	0.18048
ZBTB14_NEG_CONTROL_BTB_POZ_domain_LIB-1	8	-1.0211	-5.5969	0	0	2.1818e-08	2.981e-08	0.45268	2.4852	0	0	0.012947	0.058243	-1.0515	-5.7643	0	0	8.2004e-09	1.215e-08	0.035159	0.19297	0.49677	0.5872	0.84698	0.92197	-0.24754	-1.3568	0.028123	0.052347	0.17484	0.29403	-0.11002	-0.6041	0.3516	0.44171	0.54578	0.70216
OPHN1_ARHGAP10_phospatase_domain_LIB-2B	12	-0.67798	-4.5419	0	0	5.5742e-06	6.6023e-06	0.26025	1.7454	0.0010638	0.0032848	0.080914	0.25636	-0.94703	-6.3405	0	0	2.2905e-10	3.9729e-10	-0.078384	-0.52545	0.45391	0.5464	0.59927	0.76876	0.014631	0.097992	0.75482	0.81608	0.92194	0.9493	-0.20571	-1.3803	0.032687	0.058842	0.1675	0.30829
OPHN1_NEG_CONTROL_phospatase_domain_LIB-2B	6	-1.1036	-6.282	0	0	3.3424e-10	5.1677e-10	0.28086	1.6	0.0051647	0.01333	0.10959	0.3169	-1.0812	-6.1554	0	0	7.4908e-10	1.2327e-09	-0.13037	-0.74258	0.30427	0.39407	0.45774	0.65026	-0.0011459	-0.0065254	0.77503	0.83194	0.99479	0.99685	0.10057	0.57303	0.28825	0.37531	0.56663	0.71962
OPHN1_ARHGAP42_phospatase_domain_LIB-2B	11	-2.3725	-13.758	0	0	4.559e-43	5.8783e-42	-0.27649	-1.6243	0.00034317	0.0011665	0.10431	0.30664	-1.9374	-11.309	0	0	1.1905e-29	1.3631e-28	-0.82683	-4.8495	0	0	1.2378e-06	8.5573e-06	-0.91367	-5.3412	0	0	9.2338e-08	8.0141e-07	-0.6432	-3.7823	0	0	0.00015539	0.00081076
NFIA_NFIC_CTF_NFI_domain_LIB-3	16	-1.1953	-9.1673	0	0	4.8482e-20	1.5671e-19	0.14977	1.1499	0.031743	0.064572	0.25017	0.53172	-1.0465	-8.0298	0	0	9.7606e-16	2.8499e-15	-0.040814	-0.31335	0.78681	0.83784	0.75401	0.87057	-0.37695	-2.8913	0.00082361	0.0024255	0.0038361	0.012882	-0.48224	-3.7031	0.00010295	0.00036957	0.00021294	0.0010694
NFIA_NFIX_CTF_NFI_domain_LIB-3	16	-0.80682	-6.5935	0	0	4.2962e-11	7.1001e-11	-0.046403	-0.37928	0.3832	0.49544	0.70448	0.87443	-0.9204	-7.5216	0	0	5.4111e-14	1.3326e-13	-0.33371	-2.7274	0.00051476	0.0014205	0.0063835	0.021649	0.061994	0.50666	0.9111	0.93633	0.61239	0.7318	-0.2948	-2.41	0.0030714	0.0074911	0.015951	0.046341
NFIA_NEG_CONTROL_CTF_NFI_domain_LIB-3	8	-0.70782	-3.8823	0	0	0.00010349	0.00011563	0.1077	0.59096	0.25915	0.36485	0.55455	0.7909	-1.0631	-5.8279	0	0	5.6133e-09	8.4468e-09	0.2702	1.4829	8.5793e-05	0.00028066	0.1381	0.27743	0.11852	0.6501	0.60542	0.688	0.51563	0.6501	0.074044	0.40646	0.35307	0.44304	0.6844	0.80637
PTBP2_PTBP1_RRM_domain_LIB-1	16	-2.318	-12.371	0	0	3.7738e-35	3.2108e-34	-3.3207	-16.982	0	0	1.1209e-64	2.1775e-62	-1.7453	-9.3949	0	0	5.7297e-21	2.8712e-20	-1.9035	-10.171	0	0	2.6734e-24	7.6941e-23	-1.6627	-8.8539	0	0	8.4524e-19	2.4817e-17	-1.521	-8.2184	0	0	2.0615e-16	6.1614e-15
PTBP2_NEG_CONTROL_RRM_domain_LIB-1	8	-2.1605	-10.82	0	0	2.7801e-27	1.4689e-26	-0.28885	-1.4503	0.00080645	0.002546	0.14699	0.38372	-1.3736	-6.893	0	0	5.4646e-12	1.1087e-11	0.047074	0.23639	0.41144	0.5044	0.81313	0.90457	-0.84657	-4.246	0	0	2.1762e-05	0.00012539	-0.34318	-1.7235	0.0033631	0.0081244	0.084792	0.18092
[truncated: 10,970 more rows]

## Sheet: SCORE_TABLE_sensitive_lethality
GENE_COMBINATION	CORL311	H1048	H1436	H1836	H209	H211	MAX
A1CF:RRM_domain;HNRNPR:RRM_domain	-0.389094	0.388436	-0.10061	0.222755	-0.0193883	-0.0168512	0.388436
A1CF:RRM_domain;RBM46:RRM_domain	1.96624	0.28895	-0.402176	0.237925	0.117911	-0.335576	1.96624
[truncated: 5,050 more rows]

## Sheet: pvalue_TABLE_sensitive_lethalit
GENE_COMBINATION	CORL311	H1048	H1436	H1836	H209	H211
[truncated: 5,052 more rows]

[truncated: 3 more sheets: FDR_TABLE_fdr_sensitive_lethali, Epigenetic Complex_TABLE, RIME analysis_TABLE]
